# Supplementary material for: Evolution of a novel cell type in Dictyostelia required gene duplication of a cudA-like transcription factor
Source: Curr Biol. 2022 Jan 24;32(2):428–437.e4. doi: 10.1016/j.cub.2021.11.047 (PMC8808424; doi:10.1016/j.cub.2021.11.047)
Supplement: Data S1. Excel file with the statistical analysis of the RNA-seq experiments comparing transcripts in wild-type and cdl1a− fruiting bodies, including annotation of differentially expressed genes, related to Figure 2 [file mmc2.xlsx]

## Sheet: ReadMe
RNAseq of cdl1a- versus wildtype fruiting bodies
Sheet	Content
Mapping statistics	number of reads and mapped reads per sample
Mapped_Read-counts	Columns A-P: gene id, gene name, transcript id(s), feature lengths, number of reads mapped to all mRNAs features (count), normalized expression values as transcripts per million bases (TPM)
	Columns Q-V: DESeq2 output. baseMean=mean of normalized counts for all samples; log2FoldChange=log2 fold change (MLE): condition treated vs untreated;lfcSE=standard error: cdl1a- vs WT";stat=Wald statistic: cdl1a vs WT;pvalue=Wald test p-value: condition treated vs untreated;padj(FDR)=BH adjusted p-values
DEG_Padj<0.05	Differentially expressed genes at Padj(FDR)<0.05
DEG%Max_Clustered+annot.	DEG normalized to max. read count then clustered with distances calculated by Spearman correlation and average linkage.
	The clustered DEG are further annotated with cell type specific and developmental RNAseq data and with gene names and function when known

## Sheet: MappingStatistics
Name	sample	sample_id	Number of reads	Reads mapped (*)	Reads mapped (%)
C1_S4_L001_R1_001 (paired, trimmed pairs)	cdl1a- sample 1	cdl1a_1	58033484	40264284	69.3811
C3_S5_L001_R1_001 (paired, trimmed pairs)	cdl1a- sample 2	cdl1a_2	62033494	45980132	74.1215
C5_S6_L001_R1_001 (paired, trimmed pairs)	cdl1a- sample 3	cdl1a_3	52995690	33311236	62.8565
W1_S1_L001_R1_001 (paired, trimmed pairs)	wild-type sample 1	WT_1	56740962	42171798	74.3234
W3_S2_L001_R1_001 (paired, trimmed pairs)	wild-type sample 2	WT_2	58437644	44417006	76.0075
W5_S3_L001_R1_001 (paired, trimmed pairs)	wild-type sample 3	WT_3	62002458	43654890	70.4083
(*) Mapping rates appear lower than normal because of the strict bowtie mapping required by RSEM

## Sheet: Mapped_Readcounts
gene_id	gene_name	transcript_id(s)	length	cdl1a_1_count	cdl1a_2_count	cdl1a_3_count	WT_1_count	WT_2_count	WT_3_count	cdl1a_1_TPM	cdl1a_2_TPM	cdl1a_3_TPM	WT_1_TPM	WT_2_TPM	WT_3_TPM	baseMean	log2FoldChange	lfcSE	stat	pvalue	padj (FDR)
DDB_G0278519	DDB_G0278519	DDB0307961	606	6	14	16	5127	5810.93	3409.06	0.32	0.77	1.24	253.09	343.34	141.55	2688.41	-8.95945	0.574919	-15.5839	9.37196e-55	1.11348e-50
DDB_G0286351	DDB_G0286351	DDB0191143	1824	12	22	26	3700.95	4536.85	3207.14	0.17	0.32	0.53	48.36	70.24	35.12	2123.48	-7.87507	0.522912	-15.06	2.96664e-51	1.76233e-47
DDB_G0282127	DDB_G0282127	DDB0307713	1038	4	4	1	1648.39	1228	1498.97	0.11	0.11	0.04	40.99	36.3	31.27	828.87	-9.20854	0.720631	-12.7784	2.16363e-37	8.56871e-34
DDB_G0276075	DDB_G0276075	DDB0348742	1113	2	7	5	2236.15	1962	859.01	0.05	0.18	0.18	51.2	53.37	16.5	977.557	-8.85116	0.707395	-12.5123	6.39242e-36	1.89871e-32
DDB_G0288185	DDB_G0288185	DDB0266556	276	7	18	4	2988.16	2070.83	1356	1.47	4.05	1.26	579.29	493.54	222.6	1254.91	-8.1254	0.672358	-12.0849	1.26872e-33	3.01474e-30
DDB_G0290419	DDB_G0290419	DDB0348028	315	8	4	7	896	963	604.87	1.26	0.67	1.64	130.25	171.05	74.41	465.029	-7.30275	0.623597	-11.7107	1.12362e-31	2.22495e-28
DDB_G0288573	DDB_G0288573	DDB0308870	684	7	24	75	3860.03	4044.94	9742.78	0.32	1.12	4.92	161.77	202.49	343.18	3168.85	-7.70103	0.677782	-11.3621	6.45707e-30	1.09595e-26
DDB_G0278537	DDB_G0278537	DDB0307962	543	20	64	45	3974	4665.8	1603.99	1.24	4.13	4.08	229.07	322.65	77.84	1953.07	-6.64306	0.606299	-10.9567	6.16864e-28	9.16121e-25
DDB_G0292826	DDB_G0292826	DDB0252870	1785	49	104	74	3707.01	5271.59	1497	0.7	1.53	1.54	49.61	83.59	16.79	1984.41	-5.82523	0.585109	-9.95581	2.3788e-23	3.14028e-20
DDB_G0286873	DDB_G0286873	DDB0347116	1077	10	7	5	323	431	363	0.26	0.18	0.19	7.69	12.19	7.25	207.329	-5.89343	0.597423	-9.86476	5.91767e-23	7.03079e-20
DDB_G0281513	DDB_G0281513	DDB0237815	1449	31	65	22	1834.76	1409.98	1559	0.56	1.21	0.58	30.99	28.25	22.07	928.152	-5.6411	0.574112	-9.82578	8.71993e-23	9.41832e-20
DDB_G0275819	DDB_G0275819	DDB0252809	291	111	473	242	15234	10243.2	9704.69	20.64	94.02	67.39	2620.74	2160.96	1413.44	6910.38	-5.77376	0.598756	-9.64292	5.26666e-22	5.21443e-19
DDB_G0273211	aslD-1	DDB0231691	1941	7.04	27.69	16.09	814.82	858.97	487.77	0.09	0.37	0.3	9.95	12.42	4.99	414.957	-5.72963	0.606672	-9.44438	3.57524e-21	3.0341e-18
DDB_G0273717	aslD-2	DDB0266907	1941	7.04	27.69	16.09	814.82	858.97	487.77	0.09	0.37	0.3	9.95	12.42	4.99	414.957	-5.72963	0.606672	-9.44438	3.57524e-21	3.0341e-18
DDB_G0272298	DDB_G0272298	DDB0346864	918	13	40	24	1652.04	1741.11	387	0.4	1.28	1.08	47.65	59.76	9.37	737.656	-5.96563	0.67239	-8.87227	7.16701e-19	5.67675e-16
DDB_G0269082	DDB_G0269082	DDB0305231	570	1	4	0	212	277	198	0.06	0.24	0	11.4	17.85	8.96	126.986	-7.35927	0.860216	-8.55514	1.1773e-17	8.74215e-15
DDB_G0291702	cyp520B1	DDB0252692	1446	40.99	48	24	694.18	547.99	1018	0.74	0.9	0.63	11.75	11	14.45	434.961	-4.56414	0.551479	-8.27618	1.27187e-16	8.88887e-14
DDB_G0271780	DDB_G0271780	DDB0238202	1026	2	5	1	300	204.95	125.01	0.05	0.14	0.04	7.56	6.14	2.64	124.479	-6.64386	0.811145	-8.19072	2.59676e-16	1.714e-13
DDB_G0279541	DDB_G0279541	DDB0348397	657	42	128	80	1910	1816.06	1111	1.99	6.3	5.54	84.46	95.99	41.3	955.465	-4.60751	0.564996	-8.15495	3.49337e-16	2.18446e-13
DDB_G0268058	alrC	DDB0231284	966	7	26	11	265	347	351	0.2	0.78	0.46	7.18	11.19	7.98	181.642	-4.712	0.591622	-7.96454	1.65845e-15	9.85204e-13
DDB_G0269530	DDB_G0269530	DDB0308176	714	523	568	242	13162.6	5781.93	6518.88	22.24	25	15	521.36	273.38	216.96	5277.96	-4.59198	0.614307	-7.47506	7.71686e-14	4.16745e-11
DDB_G0290521	DDB_G0290521	DDB0348410	1293	0	2	9	125	822.01	104	0	0.04	0.27	2.4	18.76	1.68	178.474	-6.8029	0.909474	-7.48004	7.42976e-14	4.16745e-11
DDB_G0271614	pks7	DDB0235169	7542	2046.55	2190.66	1240.83	23746.1	23898.8	18151.6	6.42	7.05	5.63	69.7	82.88	44.59	13196.1	-3.84659	0.5153	-7.46476	8.34489e-14	4.31068e-11
DDB_G0283395	DDB_G0283395	DDB0266579	189	320	496	571	8	26	38	195.65	342	544.78	4.57	18.62	18.36	220.923	4.0707	0.569593	7.14669	8.88927e-13	4.40056e-10
DDB_G0283085	D2	DDB0220022	1608	110.22	646.3	1488.78	11.23	33.45	14.06	1.77	10.7	34.71	0.17	0.6	0.18	329.803	4.97459	0.736806	6.75156	1.46267e-11	6.95118e-09
DDB_G0268740	lip2	DDB0230058	1248	205.17	263.7	146	1934.98	2218.77	1488.48	4.4	5.83	4.55	38.77	52.77	25	1145.63	-3.45758	0.513333	-6.73555	1.63313e-11	7.46277e-09
DDB_G0292822	DDB_G0292822	DDB0252868	1800	8	20	10	202	269	111.99	0.11	0.29	0.21	2.68	4.23	1.24	114.173	-4.22504	0.632526	-6.67963	2.39542e-11	1.05407e-08
DDB_G0277903	cotE	DDB0214991	1395	88	94	109	761.97	5137	563	1.66	1.83	2.99	13.44	107.47	8.32	1131.38	-4.6134	0.696175	-6.62678	3.43082e-11	1.45577e-08
DDB_G0274867	DDB_G0274867	DDB0307555	693	14	27	40	368	336	177.99	0.62	1.24	2.58	15.16	16.53	6.16	180.651	-3.80859	0.597	-6.37954	1.77624e-10	7.27708e-08
DDB_G0282551	DDB_G0282551	DDB0266590	207	22	54	35	169	658	397	9.96	27.16	24.45	71.18	345.85	141.58	226.374	-3.64181	0.578432	-6.296	3.05426e-10	1.20959e-07
DDB_G0271438	DDB_G0271438	DDB0308428	2832	3	5	3	63	87	55	0.03	0.04	0.04	0.51	0.84	0.37	39.3028	-4.4804	0.744709	-6.01631	1.78442e-09	6.83892e-07
DDB_G0293854	DDB_G0293854	DDB0348292	255	6157.02	8386.48	3308.83	61111.9	32283.9	68346.5	1559.32	2298.16	1267.03	14332.6	9344.5	13575.7	33481.4	-3.45688	0.575474	-6.00701	1.88979e-09	7.01643e-07
DDB_G0281769	DDB_G0281769	DDB0347379	183	113	57	39	907	543.13	740.01	77.52	44.36	41.94	581.73	438.05	401.76	453.868	-3.64669	0.607928	-5.99855	1.99083e-09	7.16759e-07
DDB_G0271588	DDB_G0271588	DDB0348847	186	3	2	0	81	55	56	1.94	1.46	0	48.95	41.76	28.65	37.7218	-5.55078	0.930085	-5.96803	2.40132e-09	8.39121e-07
DDB_G0280251	DDB_G0280251	DDB0305728	975	143	153	161	830.32	701	1317	4.11	4.54	6.72	22.26	22.35	29.62	592.754	-2.90045	0.493048	-5.8827	4.03616e-09	1.3701e-06
DDB_G0283929	cyp517A1	DDB0232394	1452	4353.36	3423.99	2094.89	26783.9	18351.3	27204.9	78.57	63.6	54.81	451.37	366.8	384.29	15224.9	-3.12825	0.542955	-5.76154	8.33506e-09	2.7508e-06
DDB_G0271526	DDB_G0271526	DDB0168383	519	18	12	8	127	102	155.96	1.19	0.83	0.78	7.82	7.54	8.09	77.6697	-3.58053	0.623371	-5.74382	9.25619e-09	2.89402e-06
DDB_G0283077	DDB_G0283077	DDB0231637	1806	59	135	75	879	967.65	378	0.83	1.96	1.54	11.61	15.15	4.18	462.34	-3.36229	0.585002	-5.74748	9.05852e-09	2.89402e-06
DDB_G0280927	DDB_G0280927	DDB0252790	297	9537.7	8913.09	7557.22	656	1373	1652.02	1696.12	1691.85	2010.39	107.94	276.78	230.11	4685.57	2.64882	0.48585	5.45194	4.98225e-08	1.5178e-05
DDB_G0292824	DDB_G0292824	DDB0252869	1794	330	516	307	3123.3	4728.91	1134	4.7	7.56	6.34	41.57	74.57	12.65	1845	-3.23173	0.593295	-5.4471	5.11982e-08	1.52071e-05
DDB_G0283931	pks23	DDB0230074	7500	1372.85	1830.03	1055.4	12165.6	11306.2	5048.77	4.33	5.93	4.81	35.92	39.43	12.47	6129.97	-3.05039	0.563111	-5.41703	6.05963e-08	1.75596e-05
DDB_G0281015	DDB_G0281015	DDB0252774	297	727	778	907	50	170	65	129.29	147.68	241.28	8.23	34.27	9.05	417.435	2.89334	0.534936	5.40876	6.34628e-08	1.79524e-05
DDB_G0275051	DDB_G0275051_ps	DDB0252834	300	3	1	1	51	46	37	0.52	0.19	0.26	8.21	9.07	5.04	26.1351	-5.01861	0.938686	-5.34642	8.97105e-08	2.47872e-05
DDB_G0278695	DDB_G0278695	DDB0305701	198	121	140	177	716	665	657	63.18	81.78	143.35	348.33	404.79	270.6	447.713	-2.52119	0.481079	-5.24069	1.59978e-07	4.31978e-05
DDB_G0282037	DDB_G0282037	DDB0347503	189	384	580	250	2108.32	1917.75	2928	234.78	399.92	238.52	1203.35	1373.55	1414.66	1469.47	-2.76156	0.527703	-5.23316	1.66633e-07	4.39949e-05
DDB_G0289057	DDB_G0289057	DDB0308090	936	282	230	122	1272	1067	1564	8.52	7.17	5.36	35.83	35.76	36.97	825.458	-2.85005	0.546676	-5.21341	1.85399e-07	4.78854e-05
DDB_G0290421	DDB_G0290421	DDB0348187	2082	38	69	170	648	657.85	467	0.46	0.86	2.98	7.33	8.81	4.42	373.148	-3.04601	0.585348	-5.20376	1.95293e-07	4.93675e-05
DDB_G0285697	DDB_G0285697	DDB0308544	1389	37	16	10	109	293	184	0.7	0.31	0.28	1.93	6.16	2.73	112.629	-3.33702	0.645981	-5.16582	2.39387e-07	5.92532e-05
DDB_G0283493	DDB_G0283493	DDB0266580	189	6017.04	2878.3	2665	228.37	506	668.98	3678.92	1984.62	2542.63	130.34	362.41	323.22	2091.29	2.91865	0.566468	5.15236	2.57224e-07	6.23689e-05
DDB_G0286203	DDB_G0286203	DDB0307861	1026	24	98.98	28.01	360.99	390.54	360.72	0.65	2.76	1.1	9.1	11.71	7.63	229.035	-3.16178	0.617547	-5.11991	3.05688e-07	7.26375e-05
DDB_G0291169	DDB_G0291169	DDB0308171	894	2373.97	2454	1416.07	12338.3	9173.23	10468.3	75.86	80.97	65.8	367.63	325.37	261.81	7045.08	-2.6325	0.523936	-5.02448	5.0481e-07	0.000117601
DDB_G0281209	DDB_G0281209	DDB0347854	1566	184	164.53	340.01	981.51	1109.87	971.98	3.05	2.81	8.17	15.19	20.37	12.61	669.484	-2.45326	0.491529	-4.99108	6.00438e-07	0.0001346
DDB_G0288699	tmem120	DDB0266365	1107	4305	6083.21	4533.81	646	1029	955	106.3	154.84	162.53	14.88	28.17	18.46	2761.4	2.27777	0.456123	4.99376	5.92141e-07	0.0001346
DDB_G0274189	ecmJ	DDB0231126	366	1820	834.08	437.99	8440.67	5333.37	9688.5	213.81	103.24	76.16	918.29	704.57	890.9	4921.44	-3.13484	0.63131	-4.96562	6.84833e-07	0.000147936
DDB_G0274343	DDB_G0274343	DDB0266536	207	6	53	8	259	215	211	2.72	26.66	5.59	109.09	113.01	75.25	139.645	-3.66735	0.738073	-4.96882	6.73605e-07	0.000147936
DDB_G0280925	DDB_G0280925	DDB0252785	294	11143	5665.17	4980.99	582	1041	1403	2025.75	1100.16	1355.42	97.9	214.63	199.79	4010.87	2.70547	0.54921	4.92611	8.38812e-07	0.000177963
DDB_G0274231	DDB_G0274231	DDB0307223	1656	232	133	112	875	650	1059.96	3.61	2.13	2.53	12.72	11.2	12.92	558.478	-2.67175	0.553921	-4.82334	1.41176e-06	0.000294265
DDB_G0271476	DDB_G0271476	DDB0348769	1893	67.51	172.35	47.28	854.25	546.84	460.68	0.91	2.38	0.92	10.72	8.13	4.84	406.716	-3.03104	0.629419	-4.81561	1.46752e-06	0.00029552
DDB_G0281887	DDB_G0281887	DDB0347185	186	19	16	6	131	80	106	12.29	11.71	6.07	79.17	60.74	54.23	67.3527	-3.22439	0.669397	-4.81685	1.4584e-06	0.00029552
DDB_G0279757	DDB_G0279757	DDB0308005	978	138	629	373	1909	2018.56	2200	3.95	18.58	15.52	50.99	64.12	49.3	1300.06	-2.73045	0.567417	-4.81207	1.49376e-06	0.000295789
DDB_G0275861	DDB_G0275861	DDB0234042	7551	162.04	136.11	190.06	767.04	542.07	773.32	0.51	0.44	0.86	2.25	1.88	1.9	467.551	-2.3947	0.503561	-4.75553	1.97925e-06	0.000385499
DDB_G0279545	DDB_G0279545	DDB0305667	879	0	2	0	44	40.11	22	0	0.07	0	1.34	1.45	0.56	20.5622	-6.04777	1.27965	-4.72611	2.28866e-06	0.000438574
DDB_G0287849	trxD	DDB0233281	315	1019.95	541.39	225	5116.36	2164.23	6046.18	160.23	90.4	52.7	743.73	384.42	743.76	2827.33	-3.1277	0.66648	-4.69287	2.69397e-06	0.000508048
DDB_G0293608	wdr53	DDB0266374	1107	119	127	92	451	388	659	2.94	3.23	3.3	10.39	10.62	12.74	328.317	-2.394	0.511086	-4.68414	2.8114e-06	0.000521909
DDB_G0271930	DDB_G0271930	DDB0348580	192	123	637	233	2058.98	1575.59	2185.64	71.22	414.79	210.08	1112.14	1066.86	999.36	1241.93	-2.86622	0.615304	-4.65823	3.18946e-06	0.000582984
DDB_G0281019	DDB_G0281019	DDB0232104	276	3065.41	2305.45	1981.74	155.92	409.03	598.94	642.14	518.6	623.97	30.23	97.49	98.32	1353.5	2.52356	0.543975	4.63911	3.49905e-06	0.000629883
DDB_G0270940	DDB_G0270940	DDB0348000	987	2408.76	1553	791	9092.67	5945.64	12182.4	68.21	45.37	32.55	240.18	186.78	270.01	5842.88	-2.73566	0.591861	-4.62214	3.79797e-06	0.000673487
DDB_G0272909	DDB_G0272909	DDB0307514	1080	23	29	27	124	78	263	0.58	0.76	1	2.94	2.2	5.23	96.8769	-2.81187	0.609573	-4.61286	3.97172e-06	0.000685562
DDB_G0288929	DDB_G0288929	DDB0347433	1179	77	67	164	455.2	359	556	1.77	1.58	5.46	9.74	9.12	9.98	300.994	-2.47312	0.536195	-4.61235	3.98146e-06	0.000685562
DDB_G0276113	DDB_G0276113	DDB0308656	717	1	5	4	12	143	26	0.04	0.22	0.25	0.47	6.72	0.86	31.2921	-4.32215	0.947432	-4.56197	5.06767e-06	0.000860129
DDB_G0288679	myoE	DDB0216200	3018	1521	2700.97	2365	237.02	610	352	12.36	22.53	27.8	1.8	5.48	2.24	1206.74	2.24292	0.492351	4.55553	5.22526e-06	0.000874384
DDB_G0290937	pks38	DDB0235304	9402	710.82	501.8	409.89	2287.13	2329.72	2181.19	1.78	1.29	1.48	5.36	6.45	4.28	1520.11	-2.30586	0.508434	-4.53523	5.75418e-06	0.000949519
DDB_G0284535	cyp508A4	DDB0232355	1506	1466.08	3315.88	6653.03	247	806	511	25.39	59.1	167.01	3.99	15.46	6.93	1933.42	2.62169	0.579575	4.52348	6.08314e-06	0.000990051
DDB_G0290943	pks39	DDB0237714	9327	61.85	75.08	47.04	223.15	231.19	344.84	0.16	0.19	0.17	0.53	0.65	0.68	174.331	-2.35278	0.521991	-4.50732	6.56529e-06	0.00105408
DDB_G0275137	DDB_G0275137	DDB0308133	180	441.55	409	298	3632	1316	1267	321.92	339.37	341.4	2477.95	1130.3	731.71	1445.61	-2.81778	0.626546	-4.49732	6.88148e-06	0.00107777
DDB_G0287003	DDB_G0287003	DDB0238517	1254	343	628	527	2003.93	2278	1442	7.32	13.81	16.32	39.93	53.88	24.09	1294.58	-2.23566	0.497154	-4.49693	6.89425e-06	0.00107777
DDB_G0289095	DDB_G0289095	DDB0347104	1677	130	55	28.07	366	521.13	433	2	0.87	0.62	5.25	8.86	5.2	274.544	-2.789	0.630391	-4.42423	9.67863e-06	0.0014934
DDB_G0272654	sigN25	DDB0230165	267	956.56	1891.2	1372.36	3161.37	8386.36	5084.72	216.58	461.21	468.15	662.57	2164.27	902.48	3550.55	-2.1847	0.498861	-4.37938	1.1902e-05	0.00181292
DDB_G0283933	cyp517A4	DDB0233016	1452	1685.66	1467.38	1195.68	5918.73	4119.94	6683.3	30.42	27.26	31.28	99.74	82.35	94.41	3819.29	-2.20977	0.509096	-4.34058	1.42106e-05	0.00213717
DDB_G0272500	DDB_G0272500	DDB0307167	1239	333	674	291	1535	2349	1468	7.21	15.03	9.14	31.01	56.34	24.87	1173.85	-2.28527	0.526858	-4.33754	1.44084e-05	0.00213983
DDB_G0274509	DDB_G0274509	DDB0307551	1497	466	531	450	1407	2012.51	1470.27	8.13	9.53	11.37	22.91	38.86	20.06	1114.03	-1.99915	0.462779	-4.31988	1.56112e-05	0.00228984
DDB_G0282039	DDB_G0282039	DDB0347504	192	17	135	43	294	387	492	9.84	87.91	38.77	158.8	262.04	224.96	240.7	-2.8502	0.660415	-4.31578	1.59042e-05	0.00230437
DDB_G0283947	DDB_G0283947	DDB0308482	1101	174	104	114	481	662.96	438	4.32	2.66	4.11	11.15	18.27	8.52	351.56	-2.23659	0.519291	-4.30701	1.65478e-05	0.00236873
DDB_G0283555	DDB_G0283555	DDB0231653	1398	366	298	344	595	4497.06	1067.77	6.9	5.78	9.4	10.47	93.85	15.75	1185.54	-2.72552	0.637727	-4.27381	1.92163e-05	0.00271796
DDB_G0278279	DDB_G0278279	DDB0347587	1020	89	225	154	762.96	508	591	2.42	6.32	6.09	19.37	15.34	12.59	427.023	-2.33509	0.547891	-4.26195	2.02647e-05	0.00283253
DDB_G0268858	DDB_G0268858	DDB0308224	588	8	12	12	59	60	53	0.44	0.69	0.97	3.04	3.7	2.3	36.9064	-2.71963	0.643024	-4.22944	2.34273e-05	0.00323651
DDB_G0267358	DDB_G0267358_RTE	DDB0216521	1149	0	1.01	0	2.73	102.31	5.31	0	0.02	0	0.06	2.68	0.1	17.8824	-6.75739	1.6059	-4.20785	2.57813e-05	0.00348077
DDB_G0270952	DDB_G0270952_RTE	DDB0216703	1149	0	1.01	0	2.73	102.31	5.31	0	0.02	0	0.06	2.68	0.1	17.8824	-6.75739	1.6059	-4.20785	2.57813e-05	0.00348077
DDB_G0271770	DDB_G0271770	DDB0237898	180	11	18	199.53	4	3	1	8.02	14.94	228.58	2.73	2.58	0.58	33.4242	4.39152	1.04457	4.20415	2.6206e-05	0.00349836
DDB_G0276111	DDB_G0276111	DDB0306649	1248	3.08	21	19	36	354	44	0.07	0.46	0.59	0.72	8.42	0.74	78.204	-3.50819	0.839208	-4.18036	2.91051e-05	0.00384219
DDB_G0278495	alp	DDB0231570	1680	1193	1245	1123	2687	5123.97	3677	18.28	19.62	24.93	38.46	86.92	44.1	2598.23	-1.89897	0.458811	-4.1389	3.48974e-05	0.00455621
DDB_G0285419	cryS	DDB0191254	1653	2963.58	5359.02	12331.7	738	1487.04	1357.66	46.24	86.01	278.78	10.75	25.68	16.58	3639.45	2.24793	0.547039	4.10927	3.96913e-05	0.00512578
DDB_G0280931	DDB_G0280931	DDB0252788	294	4639.86	4234.81	3003.35	346	789.46	1225.94	843.51	822.39	817.27	58.2	162.77	174.57	2267.83	2.18487	0.534169	4.09023	4.30948e-05	0.00550547
DDB_G0285029	sfxn	DDB0237548	990	394	391.26	388	1509.88	1289.1	1071.72	11.12	11.39	15.91	39.74	40.35	23.67	915.054	-2.02261	0.49549	-4.08204	4.46428e-05	0.00564257
DDB_G0282567	DDB_G0282567	DDB0346905	828	367.51	326	271	890.01	761	2423.84	12.92	11.84	13.86	29.17	29.71	66.7	879.66	-2.27797	0.561479	-4.05709	4.9687e-05	0.00621402
DDB_G0275251	DDB_G0275251	DDB0307568	924	249	219	78	1125	639	775	7.64	6.94	3.48	32.19	21.76	18.61	579.346	-2.49742	0.617204	-4.04634	5.20236e-05	0.00643847
DDB_G0285549	DDB_G0285549	DDB0347110	174	348	555.03	625	76	100	150	288.76	527.73	819.16	59.13	98.17	98.79	288.232	1.97564	0.49269	4.0099	6.07436e-05	0.00744015
DDB_G0272316	DDB_G0272316	DDB0231555	192	153	62	105	320	343	688.95	88.59	40.37	94.67	172.85	232.25	315.02	293.386	-2.27354	0.568102	-4.002	6.28097e-05	0.00761472
DDB_G0291083	DDB_G0291083	DDB0306832	606	112.01	114	91	394	263	469	5.94	6.28	7.05	19.45	15.54	19.47	260.425	-2.10315	0.527148	-3.98968	6.61624e-05	0.00794016
DDB_G0281753	DDB_G0281753	DDB0347635	219	19	63	79	231	134	338	7.26	26.51	46.26	81.92	59.11	101.5	154.673	-2.46789	0.619569	-3.98324	6.79834e-05	0.00807711
DDB_G0273213	aslA-1	DDB0229916	1956	932.77	1810.01	1085.01	4490	4217	3772	12.09	24.11	20.36	54.34	60.46	38.25	2925.85	-2.00148	0.502893	-3.97992	6.89377e-05	0.0081094
DDB_G0268144	vwkA	DDB0216405	1878	26	248	1544.94	35	60	31	0.35	3.45	30.31	0.44	0.9	0.33	275.111	3.46734	0.874057	3.96694	7.28001e-05	0.00846533
DDB_G0271110	DDB_G0271110	DDB0304830	240	348	70	52	1134	661	1273	102.99	22.56	23.39	311.04	224.45	295.72	658.359	-2.89075	0.729062	-3.96502	7.33885e-05	0.00846533
DDB_G0270946	DDB_G0270946	DDB0304894	804	230	758	1001	111	80	122	8.39	28.59	53.16	3.77	3.24	3.48	349.976	2.31144	0.584828	3.95234	7.73912e-05	0.0088412
DDB_G0292424	DDB_G0292424	DDB0306755	1017	18	30	89	328	178	131	0.49	0.85	3.53	8.36	5.39	2.8	146.264	-2.66854	0.678322	-3.93404	8.35312e-05	0.00945176
DDB_G0275817	DDB_G0275817	DDB0252808	276	1794	2655.52	1533	8601.75	4797.92	7155.81	375.8	597.35	482.68	1667.55	1143.49	1174.7	4876.31	-2.09688	0.536609	-3.90765	9.31996e-05	0.0104463
DDB_G0270736	rasV	DDB0229436	690	522	746.1	489	1888	1502	2147	23.22	34.37	31.72	78.22	74.32	74.75	1304.67	-1.93406	0.495586	-3.90256	9.51795e-05	0.0105685
DDB_G0291434	pdi2	DDB0231409	1542	2730.01	8980.36	7112.15	655	1985.68	836	46.04	155.83	173.84	10.32	37.08	11.03	3411.65	2.20921	0.566514	3.89966	9.63281e-05	0.010597
DDB_G0269008	DDB_G0269008	DDB0238636	444	43	84	232	578.17	544	340	3.63	7.41	28.77	45.25	51.35	22.45	329.29	-2.41869	0.621357	-3.89259	9.91787e-05	0.0108105
DDB_G0347333	DDB_G0347333	DDB0347334	444	40	38	76	196.01	81	448	3.37	3.35	9.43	15.34	7.65	29.58	155.725	-2.52192	0.650963	-3.87413	0.000107006	0.0115576
DDB_G0290465	DDB_G0290465	DDB0233781	2088	43	82	76	169	192	320.98	0.52	1.02	1.33	1.9	2.56	3.03	153.264	-2.02147	0.523907	-3.85845	0.000114109	0.0122138
DDB_G0281009	DDB_G0281009_ps	DDB0252782	373	167	78.94	85	7	24	22	18.95	9.43	14.27	0.74	3.06	1.95	61.7164	2.51772	0.653215	3.85435	0.000116036	0.0123091
DDB_G0268996	DDB_G0268996	DDB0307677	1836	399	674	363.05	1562.89	1444.99	1526.08	5.54	9.63	7.3	20.28	22.21	16.59	1067.65	-1.93669	0.504773	-3.83675	0.000124674	0.0131085
DDB_G0286649	DDB_G0286649	DDB0306458	867	5406.38	13600.3	7050.79	1841.1	1994.14	1362.11	179.46	466.29	340.39	56.97	73.48	35.39	4935.3	2.02874	0.531151	3.81951	0.000133714	0.0139356
DDB_G0289517	DDB_G0289517	DDB0231081	2139	744.39	2433.86	1591.08	3665.37	8927.51	4600.96	8.75	29.39	27.07	40.25	116.07	42.32	3749.32	-2.08474	0.546204	-3.81677	0.000135209	0.0139688
DDB_G0271178	DDB_G0271178	DDB0348524	321	2121	3673.26	1725	10539	6072.63	9032	320.64	589.47	388.38	1474.26	1037.14	1069.06	6078.31	-2.08208	0.54943	-3.78953	0.000150935	0.0154591
DDB_G0293066	DDB_G0293066	DDB0305952	2868	155	554	2023.01	90	111	141	1.33	4.88	25.1	0.72	1.05	0.95	448.134	2.64085	0.697601	3.78561	0.000153331	0.0155703
DDB_G0273225	aslC-1	DDB0231690	1968	2115.34	1681.73	1002.2	4798.08	4449.94	7446.32	27.22	22.25	18.68	57.69	63.37	75	3817.19	-2.00865	0.532229	-3.77404	0.000160628	0.0160371
DDB_G0273697	aslC-2	DDB0266912	1968	2115.34	1681.73	1002.2	4798.08	4449.94	7446.32	27.22	22.25	18.68	57.69	63.37	75	3817.19	-2.00865	0.532229	-3.77404	0.000160628	0.0160371
DDB_G0269176	racF1	DDB0215399	582	139	119	126	256.15	316	920	7.8	6.94	10.34	13.38	19.77	40.42	321.408	-2.14222	0.568874	-3.76572	0.00016607	0.0164423
DDB_G0288707	DDB_G0288707	DDB0308081	2958	52	153	475.99	35	23	18	0.43	1.3	5.72	0.27	0.21	0.12	111.806	2.72557	0.724948	3.75968	0.000170134	0.0167055
DDB_G0272692	DDB_G0272692	DDB0346802	1209	6	6	1	27	30	42	0.13	0.14	0.03	0.56	0.74	0.73	20.1001	-3.1337	0.835104	-3.75247	0.000175104	0.0170525
DDB_G0282107	DDB_G0282107	DDB0230194	444	10263.5	6619.2	3854	26807.2	18114.4	33575	865.68	583.69	477.98	2097.93	1709.78	2216.48	17999	-2.14661	0.573162	-3.7452	0.000180251	0.0172991
DDB_G0284199	DDB_G0284199	DDB0305798	669	197	135	116	392	429	697	9.13	6.48	7.84	16.92	22.13	25.29	345.407	-1.96296	0.524186	-3.74479	0.000180547	0.0172991
DDB_G0292030	DDB_G0292030	DDB0347131	1038	6195.68	3226.02	2033.99	13445.2	11214.4	20676.8	165.15	88.68	78.74	334.34	331.5	431.36	10182	-2.17572	0.584584	-3.72182	0.000197791	0.0187997
DDB_G0273103	DDB_G0273103	DDB0308456	717	1.5	4	4	5.45	111.5	13	0.06	0.18	0.25	0.21	5.24	0.43	22.6075	-3.81431	1.0269	-3.71439	0.000203698	0.0190562
DDB_G0273835	DDB_G0273835	DDB0308533	717	1.5	4	4	5.45	111.5	13	0.06	0.18	0.25	0.21	5.24	0.43	22.6075	-3.81431	1.0269	-3.71439	0.000203698	0.0190562
DDB_G0272927	sigN3	DDB0232259	270	430.42	797.75	502.39	1017.77	2924.19	1683.77	94.91	189.27	166.76	207.72	734.47	291.01	1244.66	-1.89176	0.51255	-3.69089	0.000223474	0.0206713
DDB_G0276019	gefY	DDB0349779	4527	358	452	578	82	161	69	1.9	2.46	4.44	0.41	0.95	0.29	265.658	1.90076	0.515197	3.68938	0.000224803	0.0206713
DDB_G0281289	DDB_G0281289	DDB0306360	1347	223	475	302	1292	1056.84	786	4.38	9.61	8.61	23.71	23.01	12.09	751.314	-1.979	0.536901	-3.68597	0.00022783	0.0206713
DDB_G0287093	DDB_G0287093	DDB0307904	471	2059.46	3172.22	1586.88	8643.47	5501.97	7560.17	158.18	254.27	178.93	616.35	472.36	454.48	5196.27	-1.97163	0.534917	-3.68587	0.000227922	0.0206713
DDB_G0274115	abcG12	DDB0191233	1917	113.93	349.97	1445.3	77.99	101.89	48.7	1.51	4.77	27.72	0.97	1.49	0.5	311.994	2.66665	0.724004	3.6832	0.000230321	0.0207306
DDB_G0285873	DDB_G0285873	DDB0348097	552	40	13	9	110	74.02	141	2.42	0.82	0.8	6.19	5	6.68	70.8948	-2.59045	0.703779	-3.68077	0.000232528	0.0207719
DDB_G0292892	DDB_G0292892	DDB0306778	327	5428.05	6456.98	3460.09	16995	11256.9	21209.6	790.62	997.19	749.87	2290.76	1851.04	2418.67	11655.7	-1.95065	0.53203	-3.66642	0.000245966	0.0218084
DDB_G0276793	DDB_G0276793	DDB0348692	1314	621.94	753	1132.96	1479.81	1846.09	5636.78	12.58	15.68	33.23	27.94	41.36	89.23	1947.04	-2.05969	0.562826	-3.65955	0.000252661	0.0222201
DDB_G0281011	DDB_G0281011	DDB0252779	294	1933.03	1056.34	504.02	144	363.99	133	351.42	205.14	137.15	24.22	75.05	18.94	678.855	2.31706	0.633449	3.65784	0.00025435	0.0222201
DDB_G0286781	DDB_G0286781	DDB0266578	195	47	76	194	196.05	378	626.12	25.82	46.83	165.62	100.41	242.45	271.46	255.362	-2.1804	0.596727	-3.65392	0.000258264	0.0223973
DDB_G0270614	DDB_G0270614	DDB0348253	615	83	15	5	151.01	160.14	491	4.31	0.81	0.38	7.3	9.27	19.98	159.225	-3.03381	0.83171	-3.64768	0.000264624	0.0227826
DDB_G0290585	DDB_G0290585	DDB0347162	171	9	9	12	55	30	54	8	9.2	16.9	45.89	31.62	38.14	31.0914	-2.53235	0.694981	-3.64376	0.000268679	0.0229653
DDB_G0267868	DDB_G0267868	DDB0307379	1971	52	91	33	199	322	145	0.67	1.2	0.61	2.39	4.58	1.46	148.91	-2.15323	0.591724	-3.63891	0.000273795	0.0232149
DDB_G0287229	chdh	DDB0237769	1770	594	1433.9	3765.9	250	485	262.23	8.59	21.32	78.89	3.38	7.76	2.97	1011.92	2.22128	0.610695	3.6373	0.000275507	0.0232149
DDB_G0271590	omt1	DDB0266729	756	3018.53	3532	1877	8814	6233.88	11711.1	119.17	144.24	107.92	324.2	273.49	361.85	6299.85	-1.9198	0.529863	-3.62321	0.000290975	0.0243456
DDB_G0288715	gadB	DDB0231439	1392	3196.93	2645.39	1327	375	388	783	60.53	51.56	36.43	6.63	8.14	11.6	1417.17	2.031	0.560906	3.62093	0.000293546	0.0243889
DDB_G0279125	DDB_G0279125	DDB0347114	171	1156	2359.99	1241.66	4296.06	3809	6281.94	1027.56	2412.67	1748.24	3584.28	4015	4437.05	3374.27	-1.86118	0.514689	-3.61612	0.000299051	0.0246738
DDB_G0286569	DDB_G0286569	DDB0347510	345	43	107	36	447.92	141	194	5.64	14.84	7.01	54.4	20.84	19.92	187.629	-2.47262	0.684611	-3.61172	0.000304178	0.0249237
DDB_G0272146	DDB_G0272146	DDB0231564	816	7257.5	7968.01	7327.1	17610.9	17524.8	24777.2	259.91	294.93	381.86	587.84	697.05	694.48	14458.7	-1.66327	0.460912	-3.60865	0.000307793	0.0250472
DDB_G0273167	DDB_G0273167	DDB0348740	444	4	7	21.5	47	37.5	79	0.34	0.62	2.67	3.68	3.54	5.22	34.8135	-2.64184	0.732912	-3.60457	0.000312665	0.0250998
DDB_G0273905	DDB_G0273905	DDB0348741	444	4	7	21.5	47	37.5	79	0.34	0.62	2.67	3.68	3.54	5.22	34.8135	-2.64184	0.732912	-3.60457	0.000312665	0.0250998
DDB_G0273021	sigN5	DDB0233579	264	500.18	997.83	628.7	1599.23	3104.89	1653.1	116.36	250.29	220.54	344.4	823.8	301.49	1463.68	-1.81432	0.504155	-3.59874	0.000319763	0.0254973
DDB_G0292496	cyp520A1	DDB0233029	1611	441	2148.13	1082	233	255	178	7.08	35.48	25.18	3.49	4.53	2.24	674.138	2.14618	0.596667	3.59694	0.000321981	0.025503
DDB_G0279573	DDB_G0279573	DDB0347586	5220	6.38	20.95	251.58	5.29	5.99	6.74	0.03	0.1	1.67	0.02	0.03	0.02	41.7826	3.56041	0.990597	3.59421	0.000325379	0.0256015
DDB_G0278631	DDB_G0278631	DDB0252849	1149	187	117	125	434	356.03	553	4.42	2.85	4.29	9.57	9.33	10.23	316.561	-1.88935	0.526123	-3.59108	0.000329316	0.0257408
DDB_G0271354	DDB_G0271354	DDB0307478	765	4760.61	4264.85	2475.94	14180.2	10972.2	10934.9	185.1	171.51	140.19	513.73	474.05	332.76	8672.59	-1.91971	0.535243	-3.58662	0.000334994	0.0260135
DDB_G0280533	lmcB	DDB0215343	483	53.36	503.67	1861.96	74.02	118.35	14.39	3.94	38.8	201.79	5.08	9.77	0.83	377.271	3.14624	0.879861	3.57584	0.000349103	0.0267906
DDB_G0280543	lmcA	DDB0216253	483	10.64	67.73	207.92	5.98	12.65	9.61	0.79	5.22	22.53	0.41	1.04	0.56	45.6403	2.98107	0.833741	3.57554	0.000349511	0.0267906
DDB_G0281005	DDB_G0281005	DDB0252783	279	6652.57	4284.64	3746.35	682	1263.93	1702.99	1359.38	939.28	1149.78	128.96	293.68	272.68	2959.82	1.85347	0.520259	3.5626	0.000367204	0.0279664
DDB_G0292114	DDB_G0292114	DDB0347630	627	118	125	198	471	301	497	5.97	6.56	14.63	22.19	16.96	19.69	306.326	-1.85062	0.52103	-3.55185	0.000382531	0.0289481
DDB_G0275253	DDB_G0275253	DDB0229926	861	6707.44	18990.2	10130.7	2553.99	3149.96	1077	224.58	656.78	493.35	79.72	117.09	28.22	6701.42	2.09041	0.590195	3.5419	0.000397252	0.0298718
DDB_G0271960	mccB	DDB0234167	1767	59.04	89	113	161	471	208	0.86	1.33	2.37	2.18	7.55	2.36	185.924	-1.90624	0.540513	-3.52672	0.00042074	0.0314391
DDB_G0282013	DDB_G0282013	DDB0205087	300	0	0	0	3	20	8	0	0	0	0.48	3.94	1.09	5.19967	-5.9539	1.6986	-3.50518	0.000456295	0.0338828
DDB_G0269040	DDB_G0269040	DDB0238331	5493	8	51	848	11	22	32	0.03	0.23	5.33	0.04	0.11	0.11	135.819	3.45199	0.986405	3.49957	0.000466008	0.0343891
DDB_G0272672	DDB_G0272672	DDB0220660	366	187	115	34	481	509	406	21.97	14.23	5.91	52.33	67.24	37.33	314.857	-2.25379	0.646702	-3.48506	0.000492028	0.0360851
DDB_G0267252	DDB_G0267252	DDB0307670	771	3	0	0.64	28.32	21.18	7.07	0.12	0	0.04	1.02	0.91	0.21	11.6858	-4.11655	1.18286	-3.48017	0.000501094	0.0365245
DDB_G0283215	DDB_G0283215	DDB0347983	1518	7	16	16	68.78	51	37.94	0.12	0.28	0.4	1.1	0.97	0.51	36.3076	-2.37523	0.683594	-3.47462	0.000511578	0.0370613
DDB_G0276687	DDB_G0276687	DDB0304976	222	0	1	0	4	37	6.48	0	0.4	0	1.36	15.67	1.87	7.95485	-5.57711	1.61024	-3.46353	0.000533141	0.0383894
DDB_G0282283	cyp515B1	DDB0232395	1482	9069.03	12644.4	8358.8	2649.28	2880.21	2359.05	159.95	229.49	213.69	43.63	56.25	32.56	6100.31	1.66107	0.480579	3.45639	0.000547468	0.0391835
DDB_G0281147	DDB_G0281147	DDB0347955	360	172	83	48	393	235	590.01	20.83	10.6	8.61	44.07	32.02	55.93	275.643	-2.20911	0.640543	-3.44881	0.000563056	0.0400579
DDB_G0285443	DDB_G0285443	DDB0304974	219	0	0	1	3	31.99	10	0	0	0.59	1.06	14.11	3	7.57263	-5.50922	1.60231	-3.43829	0.000585402	0.0413998
DDB_G0269112	celB	DDB0191122	1599	18	31.17	43	63	288	52.27	0.29	0.52	1.01	0.95	5.16	0.66	82.7361	-2.33344	0.687269	-3.39524	0.00068569	0.0482052
DDB_G0274807	DDB_G0274807	DDB0308130	1851	144	163	104	421.93	389	341	1.98	2.31	2.07	5.43	5.93	3.67	280.594	-1.76034	0.518879	-3.39259	0.000692357	0.0483876
DDB_G0283429	DDB_G0283429	DDB0233853	756	634	991.52	767.83	1291	1887.32	3657.04	25.03	40.49	44.15	47.49	82.8	113	1570.88	-1.72229	0.508085	-3.38976	0.000699534	0.0485202
DDB_G0288511	sadA	DDB0191090	2859	38	345	3260	64	193	73	0.33	3.05	40.59	0.51	1.84	0.49	560.014	3.12246	0.921453	3.38863	0.000702422	0.0485202
DDB_G0269636	DDB_G0269636	DDB0252832	1215	25491.4	23209.6	14420.6	59316.2	46819.5	72673.3	564.43	529.41	463.28	1225.79	1148.78	1259.36	43214.5	-1.74641	0.517957	-3.37172	0.000747007	0.0513017
DDB_G0275469	DDB_G0275469	DDB0233087	1617	397.8	412	903.99	124	178.99	114	6.36	6.78	20.95	1.85	3.17	1.43	330.996	1.74225	0.517915	3.36396	0.000768325	0.0521785
DDB_G0287687	gerB	DDB0191381	384	0	7	3	33	46	7	0	0.79	0.48	3.29	5.57	0.59	17.6356	-3.43486	1.0211	-3.36388	0.000768558	0.0521785
DDB_G0305357	rfk	DDB0305358	489	438.99	420	362	926	911.69	1318.77	31.82	31.74	38.49	62.34	73.82	74.82	768.408	-1.6122	0.480236	-3.35711	0.000787616	0.0531686
DDB_G0280099	DDB_G0280099_ps	DDB0302397	1749	26	13	13	52	69	77	0.38	0.2	0.28	0.71	1.12	0.88	44.0926	-2.12622	0.633706	-3.35522	0.000793016	0.0532306
DDB_G0293362	DDB_G0293362	DDB0252803	267	113	120	120.15	23	38	21	25.59	29.26	40.99	4.82	9.81	3.73	69.0833	1.8668	0.556773	3.35289	0.000799721	0.0533791
DDB_G0285737	DDB_G0285737	DDB0304943	222	0	0	0	4	24	2	0	0	0	1.36	10.17	0.58	5.07675	-5.9166	1.76996	-3.34279	0.000829407	0.0550513
DDB_G0292314	gdt7	DDB0220635	2406	19	292.19	111	5	37	2	0.2	3.11	1.66	0.05	0.42	0.02	70.0789	3.07524	0.927423	3.3159	0.000913498	0.0602756
DDB_G0294633	DDB_G0294633	DDB0234172	3039	31	215	1358	41	100	29	0.25	1.78	15.84	0.31	0.89	0.18	252.966	2.88025	0.868999	3.31444	0.000918263	0.0602756
DDB_G0294090	DidioMp05	DDB0201586	1344	4963.35	7254	15084.4	1173.02	3322.26	2347.88	97.82	147.2	431.14	21.58	72.53	36.22	5206.08	1.75538	0.530217	3.31069	0.000930672	0.0607544
DDB_G0279835	DDB_G0279835	DDB0347819	1644	8	20	35	85	62	71	0.13	0.32	0.8	1.25	1.08	0.87	50.6086	-2.15883	0.654463	-3.29863	0.000971593	0.0630792
DDB_G0282523	DDB_G0282523	DDB0348396	183	78	49	20	222	116	216	53.51	38.13	21.51	142.39	93.56	117.27	129.676	-2.16131	0.658135	-3.28399	0.00102349	0.0657302
DDB_G0293360	hssA	DDB0230164	282	2429	4024	3401.99	279	1518	629	484.41	860.15	1018.26	51.49	344.04	98.29	1906.48	1.86624	0.568173	3.28463	0.00102115	0.0657302
DDB_G0267250	DDB_G0267250_TE	DDB0216473	2451	9	5	1.55	22.49	33.09	36.01	0.09	0.05	0.02	0.21	0.37	0.29	18.925	-2.68207	0.817676	-3.28012	0.00103764	0.0662808
DDB_G0285617	DDB_G0285617	DDB0238299	1431	291.56	2452.77	17724.1	727.12	989.86	323.01	5.35	46.32	471.5	12.46	20.12	4.64	3213.96	2.89758	0.884615	3.27552	0.00105468	0.0670086
DDB_G0276967	racF2	DDB0191352	582	260	239	187	349	489	1470	14.6	13.93	15.34	18.23	30.59	64.59	509.08	-1.91117	0.584682	-3.26873	0.0010803	0.0682713
DDB_G0287479	DDB_G0287479	DDB0309143	1881	86.05	77	77	240.46	164	248	1.16	1.07	1.51	3.04	2.45	2.62	160.185	-1.72821	0.530565	-3.25729	0.0011248	0.0707076
DDB_G0270522	DDB_G0270522	DDB0348209	1407	21	48	443	20	16.97	19	0.39	0.92	12.01	0.35	0.35	0.28	81.7008	2.76797	0.8511	3.25222	0.00114506	0.0716027
DDB_G0270144	DDB_G0270144_ps	DDB0348331	408	1	0	3	13	9	26	0.1	0	0.43	1.17	0.98	1.97	9.34319	-3.87418	1.19322	-3.24683	0.00116698	0.0717426
DDB_G0270950	DDB_G0270950_RTE	DDB0216702	3435	0	0	0	0.7	15.22	12.19	0	0	0	0	0.12	0.07	4.59979	-5.78	1.7788	-3.24939	0.00115654	0.0717426
DDB_G0279275	DDB_G0279275	DDB0307987	1704	607	984.28	301	2182.91	1972	1566	9.16	15.27	6.58	30.75	32.93	18.49	1377.49	-1.86976	0.576067	-3.24574	0.00117146	0.0717426
DDB_G0281001	DDB_G0281001	DDB0252786	294	481	983	597.03	81	311	97	87.44	190.9	162.46	13.62	64.12	13.81	398.445	1.89507	0.583772	3.24625	0.00116937	0.0717426
DDB_G0277007	DDB_G0277007	DDB0305516	1107	1845.43	1110	841.8	2776.02	2941.07	5744.75	45.57	28.25	30.18	63.96	80.51	111.02	2668.89	-1.77281	0.550781	-3.21873	0.00128761	0.0784517
DDB_G0285569	DDB_G0285569	DDB0348031	219	0	1	0	2	31.01	7	0	0.42	0	0.71	13.68	2.1	6.70023	-5.32681	1.6582	-3.21241	0.00131625	0.0797877
DDB_G0294421	ai2a	DDB0201588	930	330.34	619	1606.62	112	277	182	10.06	19.45	71.09	3.18	9.36	4.34	470.178	1.88353	0.587396	3.20657	0.00134326	0.0810116
DDB_G0267364	DDB_G0267364_RTE	DDB0216524	441	2.67	0.77	4.25	22.01	41.57	3.85	0.23	0.07	0.53	1.74	3.97	0.26	13.6857	-3.35368	1.04798	-3.20013	0.00137364	0.0824251
DDB_G0288659	wdr18	DDB0233986	1683	342	425	252	96	95	47	5.23	6.69	5.58	1.37	1.61	0.56	203.582	1.81052	0.566986	3.19323	0.00140691	0.0839975
DDB_G0285987	DDB_G0285987	DDB0308549	1293	44	54	76	108	91.99	390.2	0.91	1.15	2.27	2.08	2.1	6.29	130.474	-1.99291	0.625454	-3.18634	0.00144086	0.0855942
DDB_G0285351	DDB_G0285351	DDB0307081	1365	607	559	276	1234	1222.09	1551.64	11.75	11.14	7.75	22.31	26.21	23.51	966.696	-1.69577	0.532535	-3.18433	0.0014509	0.0857621
DDB_G0272272	DDB_G0272272	DDB0307503	1215	108	72	47	210	166	327	2.39	1.64	1.51	4.34	4.07	5.67	165.553	-1.84367	0.581534	-3.17036	0.00152249	0.0891066
DDB_G0286779	DDB_G0286779	DDB0302585	195	3	6	19	64	22	38	1.65	3.7	16.22	32.78	14.11	16.48	28.728	-2.59415	0.818196	-3.17057	0.00152139	0.0891066
DDB_G0292072	fdfT	DDB0231376	1251	60	377.94	874	71	93	34	1.28	8.33	27.14	1.42	2.21	0.57	223.631	2.33915	0.738725	3.16647	0.00154303	0.0898661
DDB_G0272781	pmmB	DDB0231661	750	715.99	576	370.06	2226.58	1035	1536.2	28.56	23.77	21.5	82.74	45.88	47.96	1200.42	-1.83778	0.580725	-3.16463	0.00155282	0.0899952
DDB_G0279101	DDB_G0279101	DDB0347014	324	40	42	52	87	61	348	5.93	6.61	11.48	11.94	10.22	40.42	107.925	-2.10098	0.665	-3.15937	0.00158111	0.09119
DDB_G0268812	DDB_G0268812	DDB0233254	1230	322	883.99	422	1768	1301.99	1312.74	7.03	19.88	13.36	36.02	31.49	22.43	1084.03	-1.756	0.5573	-3.15091	0.00162763	0.0934195
DDB_G0276097	DDB_G0276097	DDB0233370	1701	65	276.37	1755.54	56	141	92	0.98	4.3	38.44	0.79	2.36	1.09	342.702	2.52617	0.802153	3.14923	0.00163699	0.093505
DDB_G0294635	DDB_G0294635	DDB0234242	2457	3621	10767.8	5874.05	24684.4	21658.2	10543.5	36.64	111.92	86.01	233.39	242.37	83.49	14006.9	-1.83698	0.587357	-3.12753	0.00176282	0.100211
DDB_G0279057	DDB_G0279057	DDB0347000	174	15	7	4	35	34	47	12.45	6.66	5.24	27.23	33.38	30.95	25.5563	-2.35847	0.756182	-3.11891	0.0018152	0.102697
DDB_G0271196	DDB_G0271196	DDB0348522	321	4449.33	6320.25	2910.42	15615.2	8489.9	12729.6	672.61	1014.25	655.27	2184.35	1449.98	1506.72	9226.28	-1.73665	0.557864	-3.11304	0.00185171	0.104266
DDB_G0274163	DDB_G0274163	DDB0302639	132	15	9	10	35	38	52	48.31	35.78	53.91	108.14	151.85	137.11	28.1376	-2.10379	0.679457	-3.09628	0.00195968	0.109825
DDB_G0271680	DDB_G0271680	DDB0238200	1008	33	37	105	7	7	15.71	0.91	1.05	4.21	0.18	0.21	0.34	31.0323	2.25095	0.728422	3.09017	0.00200043	0.111061
DDB_G0279255	DDB_G0279255	DDB0307986	5097	24.25	81.65	551.09	18.79	36.7	33.59	0.11	0.39	3.74	0.08	0.19	0.12	107.494	2.52213	0.816087	3.09051	0.00199811	0.111061
DDB_G0279575	DDB_G0279575	DDB0306327	5328	31	156.77	1807.66	55	80.01	92.93	0.14	0.72	11.72	0.23	0.4	0.33	316.041	2.74958	0.892316	3.0814	0.00206032	0.113854
DDB_G0271718	sigN9	DDB0238814	270	917.76	1020.76	793.8	1242.87	2732.45	2658.87	202.36	242.18	263.5	253.66	686.31	459.54	1586.37	-1.46088	0.475642	-3.07138	0.00213075	0.117201
DDB_G0271222	pks4_ps	DDB0237440	6792	25.76	68.25	101.62	5.33	16.91	14.74	0.09	0.24	0.51	0.02	0.07	0.04	35.0644	2.16293	0.704934	3.06827	0.00215299	0.117879
DDB_G0274691	DDB_G0274691	DDB0233069	2325	41	213	647.33	43.87	71	23	0.44	2.35	10.06	0.44	0.84	0.19	152.802	2.33261	0.76129	3.06402	0.00218381	0.118474
DDB_G0293604	DDB_G0293604	DDB0238084	897	18	49	49	105	99	114	0.57	1.61	2.27	3.12	3.5	2.84	76.3065	-1.77121	0.57796	-3.06459	0.00217968	0.118474
DDB_G0291658	DDB_G0291658	DDB0349772	1194	13.97	59	583	29	17	24	0.32	1.37	19.12	0.61	0.43	0.42	104.119	2.76272	0.903502	3.0578	0.00222971	0.11987
DDB_G0292380	fhbB	DDB0191088	1272	166.09	153	275	56	41	54	3.49	3.31	8.38	1.1	0.95	0.89	118.035	1.65772	0.542099	3.05797	0.00222842	0.11987
DDB_G0276531	DDB_G0276531	DDB0305114	2871	1770.53	1105.11	1259	316	433	521	15.17	9.72	15.6	2.53	4.1	3.49	875.991	1.5012	0.491383	3.05505	0.0022502	0.120426
DDB_G0274573	DDB_G0274573	DDB0185083	1263	5256.99	8654.78	4880.46	21680	11845.8	14000.9	111.29	188.7	149.87	428.39	277.85	231.97	12147.7	-1.678	0.549592	-3.05317	0.00226436	0.120641
DDB_G0277431	DDB_G0277431	DDB0347887	3294	4.7	33.81	130.13	1.59	11.62	3.64	0.03	0.26	1.39	0.01	0.1	0.02	26.7445	2.94477	0.968984	3.03902	0.00237347	0.125889
DDB_G0274523	DDB_G0274523	DDB0233759	2715	3	9	9	19	26	46	0.03	0.08	0.12	0.16	0.26	0.33	19.2796	-2.36696	0.780309	-3.03336	0.00241848	0.126582
DDB_G0287283	DDB_G0287283	DDB0348356	153	29	15	10	92	35	74	41.9	25.59	23.35	125.79	60.98	85.76	47.9477	-2.18192	0.719188	-3.03386	0.00241448	0.126582
DDB_G0293260	DDB_G0293260	DDB0347408	498	5	2	4	27	21	13	0.35	0.15	0.41	1.77	1.65	0.72	13.504	-2.78179	0.916457	-3.03537	0.00240241	0.126582
DDB_G0282171	DDB_G0282171	DDB0347806	684	8	37	62	3	7	3	0.36	1.72	4.07	0.13	0.35	0.11	17.7471	2.73895	0.90395	3.02998	0.0024457	0.127444
DDB_G0279609	DDB_G0279609	DDB0231760	1260	7159.74	11570.8	6358	22463.6	16403.6	21166.7	151.99	252.98	195.79	445.1	385.81	351.66	15214.1	-1.5529	0.513753	-3.02267	0.00250558	0.129995
DDB_G0273389	psiG-1	DDB0232399	2121	3	12	16	21	122	15.5	0.04	0.15	0.27	0.23	1.6	0.14	31.4457	-2.56706	0.850107	-3.0197	0.00253028	0.130139
DDB_G0273605	psiG-2	DDB0266349	2121	3	12	16	21	122	15.5	0.04	0.15	0.27	0.23	1.6	0.14	31.4457	-2.56706	0.850107	-3.0197	0.00253028	0.130139
DDB_G0286571	DDB_G0286571	DDB0347439	285	11	9	9.99	70	24	23	2.14	1.88	2.92	12.61	5.31	3.51	28.591	-2.36084	0.782162	-3.01835	0.00254158	0.130157
DDB_G0290089	DDB_G0290089	DDB0305888	1350	969	1224	766	2220.71	1961	2744.53	19	24.71	21.78	40.65	42.59	42.12	1742.19	-1.48469	0.492488	-3.01468	0.00257254	0.131178
DDB_G0285915	gacK	DDB0233878	2913	220	261	352	51	120.01	79	1.86	2.26	4.3	0.4	1.12	0.52	169.813	1.51238	0.502016	3.01262	0.00259001	0.131504
DDB_G0284407	erg24	DDB0232079	1389	56	261	1235	30	155	50	1.06	5.1	33.99	0.53	3.26	0.74	257.211	2.44352	0.813901	3.00224	0.00268002	0.135292
DDB_G0287939	nit2	DDB0302493	987	556	660	638.59	1239	1209	1578.97	15.75	19.28	26.27	32.73	37.98	35	1026.07	-1.38641	0.461919	-3.0014	0.00268739	0.135292
DDB_G0292132	DDB_G0292132	DDB0237557	2007	746	1254.02	581	2459.07	2039.78	1870.19	9.4	16.24	10.6	28.94	28.43	18.44	1606.2	-1.59619	0.532144	-2.99954	0.00270389	0.135548
DDB_G0279897	DDB_G0279897	DDB0347328	1182	1.14	0	1.17	4.5	10.89	21.8	0.03	0	0.04	0.1	0.28	0.39	6.6275	-4.37636	1.46304	-2.99129	0.00277801	0.138679
DDB_G0293890	DDB_G0293890	DDB0304942	222	0	0	0	1	20.97	3.48	0	0	0	0.34	8.88	1	4.06537	-5.60202	1.87758	-2.98365	0.00284837	0.141596
DDB_G0286667	DDB_G0286667	DDB0252802	267	853	359	169	35	23	197	193.13	87.55	57.65	7.34	5.94	34.97	270.408	2.34608	0.787425	2.97943	0.00288781	0.142959
DDB_G0270628	DDB_G0270628	DDB0349209	3741	97	73	44	210.2	168	208	0.63	0.49	0.41	1.27	1.2	1.05	144.029	-1.69871	0.570682	-2.97663	0.00291437	0.143026
DDB_G0280953	DDB_G0280953	DDB0232102	300	14754.4	10057.8	8644.67	1402.54	3590.96	4989.89	2567.7	1866.89	2249.12	225.84	708.08	680.13	6994.19	1.61343	0.542471	2.97422	0.00293731	0.143026
DDB_G0283095	DD3-3	DDB0231683	1851	81	838	5354.98	149	459.35	213	1.12	11.86	106.76	1.92	7	2.29	1012.47	2.60509	0.874892	2.97761	0.00290508	0.143026
DDB_G0349042	DDB_G0349042	DDB0349044	1050	791	683	823	194	323	92	20.8	18.52	31.42	4.76	9.42	1.89	465.119	1.6608	0.558338	2.97455	0.0029342	0.143026
DDB_G0271236	DDB_G0271236_ps	DDB0238295	3591	8.25	71.96	846.71	34.68	41.41	15.86	0.06	0.5	8.28	0.22	0.31	0.08	144.843	2.88381	0.971053	2.96978	0.00298015	0.144519
DDB_G0272656	sigN4	DDB0233578	270	568.45	1090.98	721.14	947.4	3636.63	1816.23	125.34	258.84	239.38	193.35	913.41	313.9	1461.45	-1.60021	0.539539	-2.96589	0.00301809	0.145764
DDB_G0285899	DDB_G0285899	DDB0232139	1605	4422	10955.1	6722.06	1780.06	2941	1775.21	71.3	181.72	157.07	26.81	52.5	22.4	4522.38	1.50876	0.509342	2.96218	0.0030547	0.146935
DDB_G0274831	DDB_G0274831	DDB0266462	513	1633.77	1458	1746	3119.77	1983.18	8287.38	110.15	102.36	172.47	195.44	149.24	437.31	3156.13	-1.69882	0.574547	-2.9568	0.00310846	0.148918
DDB_G0274659	DDB_G0274659	DDB0346850	1407	4883.61	2694.02	1383.86	7325.34	7847.78	11077.6	91.35	51.87	37.53	127.93	162.58	162.17	6234.83	-1.72559	0.584636	-2.95156	0.00316175	0.150862
DDB_G0267666	gefW	DDB0231999	3519	467	898.99	560	133	294	138.05	3.23	6.38	5.6	0.86	2.25	0.75	394.442	1.54679	0.524521	2.94895	0.00318856	0.151533
DDB_G0289207	tmcB	DDB0231826	4251	11	66.12	566.79	15.14	31.73	34	0.06	0.38	4.65	0.08	0.2	0.15	103.251	2.64654	0.898276	2.94625	0.00321656	0.152255
DDB_G0288461	hgsA	DDB0219924	1449	83	421	906	61	147	75.03	1.5	7.84	23.76	1.03	2.95	1.06	251.534	2.01119	0.68338	2.943	0.00325051	0.153251
DDB_G0286757	DDB_G0286757	DDB0306392	1227	1918	3393.04	2230.91	653	1025	717	41.99	76.51	70.85	13.34	24.86	12.28	1585.98	1.40963	0.479242	2.94137	0.00326765	0.15345
DDB_G0293684	DDB_G0293684_RTE	DDB0215579	1335	2.93	5.51	8.89	15.41	41.56	23.4	0.06	0.11	0.26	0.29	0.91	0.36	16.6312	-2.38495	0.811827	-2.93775	0.00330599	0.15464
DDB_G0280603	rliD	DDB0305431	2913	7	26	443.01	6	31	14	0.06	0.23	5.41	0.05	0.29	0.09	74.0554	2.91354	0.994265	2.93034	0.00338587	0.157402
DDB_G0288437	DDB_G0288437	DDB0306480	3909	29	92	509	26	46	28	0.18	0.58	4.56	0.15	0.31	0.14	106.241	2.29454	0.783165	2.92982	0.00339155	0.157402
DDB_G0268270	DDB_G0268270	DDB0306308	2025	4	79	392	11	35	5	0.05	1.01	7.08	0.13	0.48	0.05	74.9512	2.87996	0.983935	2.92698	0.00342266	0.158228
DDB_G0271920	DDB_G0271920	DDB0266535	213	84	114	361	414	469.93	544	34.84	52.31	230.26	159.58	225.68	177.56	342.22	-1.68678	0.577068	-2.92302	0.00346655	0.159636
DDB_G0267610	DDB_G0267610	DDB0305278	924	1	0	1	12	15	5	0.03	0	0.04	0.34	0.51	0.12	6.31992	-4.28731	1.46806	-2.92038	0.00349602	0.160371
DDB_G0281499	vinB	DDB0232319	5355	4057.04	10135.1	6021.02	1635.32	2825.59	1100.92	18.11	46.41	38.84	6.82	13.93	3.85	4075.55	1.59715	0.54729	2.91829	0.00351962	0.160833
DDB_G0292212	vps26l	DDB0267115	915	462	1675	954	2857.47	2307.57	2448.98	14.35	53.7	43.07	82.75	79.53	59.52	1902.49	-1.63077	0.559503	-2.91468	0.00356058	0.162081
DDB_G0276947	trap1	DDB0185036	2136	12	67	169	12	19	4	0.14	0.81	2.88	0.13	0.25	0.04	41.72	2.45302	0.843226	2.90908	0.0036249	0.16438
DDB_G0280949	DDB_G0280949	DDB0234120	306	9985.07	7449.26	4911.86	1023	1862.94	3647.95	1666.14	1323.83	1223.89	157.94	351.9	476.7	4674.99	1.63642	0.563637	2.90332	0.00369228	0.166167
DDB_G0284529	DDB_G0284529	DDB0347593	1485	0	7	150.75	2	5	3	0	0.13	3.85	0.03	0.1	0.04	23.3565	3.61329	1.24444	2.90354	0.00368967	0.166167
DDB_G0275175	DDB_G0275175	DDB0348557	165	31	10	18	135	37	42	31.92	11.94	29.54	130.78	45.4	34.45	53.6885	-2.24312	0.773219	-2.90101	0.00371962	0.166765
DDB_G0269940	osbC	DDB0230091	1119	6913.8	10020	5291.63	19075.5	15991.1	15967.6	168.57	251.81	187.28	433.97	432.2	304.69	13075.2	-1.48355	0.512178	-2.89656	0.00377282	0.168515
DDB_G0270102	mkcF	DDB0229970	2034	1661.76	2767.1	3311.02	623	1178.97	612.99	20.63	35.31	59.51	7.23	16.19	5.96	1593.59	1.41785	0.489981	2.89368	0.00380759	0.168867
DDB_G0287685	cinC	DDB0216236	2562	1634	1529	2077	473	732.49	199	15.81	15.19	29.08	4.28	7.84	1.51	1058.62	1.62264	0.560777	2.89355	0.00380915	0.168867
DDB_G0279763	cyp513D1	DDB0232341	1560	541.98	572	401.98	108	110	236	9.02	9.8	9.7	1.68	2.03	3.07	317.543	1.52923	0.528955	2.89103	0.00383981	0.169594
DDB_G0288703	bud13	DDB0233571	1428	195	270	340.59	53	118.01	80	3.59	5.11	9.08	0.91	2.4	1.15	165.642	1.45022	0.501938	2.88924	0.00386172	0.16993
DDB_G0280063	DDB_G0280063	DDB0347236	906	7	8	24	41	19	85	0.22	0.26	1.1	1.2	0.66	2.09	32.3329	-2.21304	0.767832	-2.88219	0.0039492	0.173138
DDB_G0273395	DDB_G0273395	DDB0348504	147	40.5	48.5	24.5	152	64.5	104	71.26	101.89	70.28	253.98	137.82	147.47	80.3413	-1.84198	0.640389	-2.87635	0.00402303	0.17381
DDB_G0273587	DDB_G0273587	DDB0348505	147	40.5	48.5	24.5	152	64.5	104	71.26	101.89	70.28	253.98	137.82	147.47	80.3413	-1.84198	0.640389	-2.87635	0.00402303	0.17381
DDB_G0275195	DDB_G0275195	DDB0346853	3642	1968.25	2180.38	2740.22	3968.4	7025.47	3802.59	13.12	14.92	26.41	24.72	51.76	19.84	3716.76	-1.35202	0.46963	-2.8789	0.00399063	0.17381
DDB_G0282941	DDB_G0282941	DDB0233732	1827	523.77	1238.8	1003	183	391.97	288	7.31	17.79	20.29	2.39	6.06	3.15	568.232	1.44528	0.502316	2.87723	0.0040118	0.17381
DDB_G0283329	mcfO	DDB0234089	2319	5	37	282	3	28	4	0.05	0.41	4.4	0.03	0.33	0.03	50.6484	2.93461	1.02289	2.86893	0.0041186	0.177294
DDB_G0285621	DDB_G0285621	DDB0238418	1665	8	90	528	21	38	23	0.12	1.43	11.84	0.3	0.65	0.28	101.6	2.5601	0.895156	2.85995	0.00423706	0.181735
DDB_G0272014	DDB_G0272014	DDB0305585	1446	10811.3	10004.4	5566.99	19012.9	17549.7	26778.5	196.05	186.72	146.35	321.92	352.43	380.05	15808.9	-1.48656	0.520437	-2.85636	0.00428524	0.182484
DDB_G0288841	DDB_G0288841	DDB0304977	216	0	1	1	2	32.46	4.75	0	0.44	0.61	0.74	14.93	1.48	6.66453	-4.42997	1.55088	-2.85642	0.00428451	0.182484
DDB_G0268918	DDB_G0268918	DDB0347581	2667	12	17	41	57	53	90	0.11	0.16	0.55	0.49	0.54	0.65	46.8429	-1.8272	0.64081	-2.85139	0.00435285	0.182743
DDB_G0279023	DDB_G0279023	DDB0305879	1215	20	26	11	32	233	15	0.44	0.59	0.35	0.66	5.72	0.26	55.8862	-2.40207	0.841887	-2.8532	0.00432813	0.182743
DDB_G0287415	DDB_G0287415	DDB0306410	3039	280	285	782	100	164	111	2.26	2.36	9.12	0.75	1.46	0.7	266.103	1.55082	0.543721	2.85223	0.00434135	0.182743
DDB_G0288935	panC	DDB0231511	903	43	83	373	37	32	13	1.36	2.7	17.12	1.09	1.12	0.32	86.68	2.16882	0.760102	2.85333	0.00432633	0.182743
DDB_G0282093	DDB_G0282093	DDB0347536	2610	390	320	244	683.41	708.11	781.11	3.7	3.12	3.35	6.06	7.43	5.8	550.614	-1.42215	0.499233	-2.84866	0.00439035	0.183131
DDB_G0286685	DDB_G0286685	DDB0266575	204	80	135	67	107	686	160	37.93	71.26	49.09	47.21	378.04	59.77	203.924	-1.88341	0.6612	-2.84847	0.00439293	0.183131
DDB_G0271766	pARTg	DDB0232928	4857	22.43	64.45	488.16	23	45.03	16	0.11	0.33	3.48	0.11	0.25	0.06	95.0751	2.39992	0.844306	2.84247	0.00447649	0.184671
DDB_G0281475	pks18	DDB0235183	9000	1634	1706	1175.02	4063.4	3175.3	2921.08	4.28	4.58	4.45	9.96	9.19	5.99	2638.57	-1.46049	0.513634	-2.84345	0.00446277	0.184671
DDB_G0284979	DDB_G0284979	DDB0305824	768	774	2255.98	1823	345	721	209	29.94	90.26	102.69	12.44	30.99	6.33	954.6	1.65899	0.583238	2.84445	0.00444885	0.184671
DDB_G0271350	DDB_G0271350	DDB0307477	828	1766	1207.74	806.58	2727.32	2260.08	4784	62.09	43.88	41.26	89.38	88.25	131.65	2386.77	-1.5725	0.55369	-2.84004	0.00451081	0.184967
DDB_G0289969	DDB_G0289969	DDB0347738	216	269	291	242	342	653	858	106.99	127.78	147.8	126.37	300.37	268.46	449.28	-1.39358	0.490739	-2.83975	0.00451482	0.184967
DDB_G0275963	DDB_G0275963	DDB0348800	1407	81.64	74.59	51.25	158.52	158.99	186.13	1.53	1.44	1.39	2.77	3.29	2.72	125.705	-1.51573	0.534285	-2.83693	0.00455491	0.185746
DDB_G0281309	DDB_G0281309	DDB0305758	603	2375.79	1456	1189.96	4781.77	3150.89	4402	126.91	80.72	92.86	237.67	187.47	184.05	3140.7	-1.5572	0.54904	-2.83622	0.0045651	0.185746
DDB_G0282989	fscB	DDB0232057	1311	3	8	123	5	4	2	0.06	0.17	3.62	0.09	0.09	0.03	20.5984	3.14826	1.11119	2.83323	0.00460809	0.186856
DDB_G0289443	DDB_G0289443	DDB0231106	240	8784.84	9150.48	6228.94	1822	2001	3916	2599.81	2949.69	2801.58	499.75	679.46	909.7	5155.82	1.43735	0.508249	2.82805	0.00468327	0.189258
DDB_G0271916	rtoA	DDB0185120	1104	62	115.16	123	201.22	430	133	1.54	2.94	4.42	4.65	11.81	2.58	182.175	-1.60808	0.570223	-2.82009	0.00480095	0.192703
DDB_G0276681	DDB_G0276681	DDB0306860	2307	704.99	585.91	1438	215	362	266	7.63	6.52	22.54	2.18	4.34	2.25	558.928	1.4254	0.505443	2.8201	0.00480094	0.192703
DDB_G0282865	DDB_G0282865	DDB0308403	690	644	552	359	1131.34	836	1884	28.65	25.43	23.28	46.87	41.36	65.6	952.886	-1.53309	0.543854	-2.81894	0.00481827	0.192747
DDB_G0293674	DDB_G0293674	DDB0305338	1893	447	585	1904	273.95	246.03	171	6	8.08	37.03	3.44	3.66	1.8	556.856	1.69833	0.602925	2.81681	0.00485028	0.193377
DDB_G0274103	ggtA	DDB0220030	5046	508.04	875	1484.02	208	365	312	2.41	4.26	10.18	0.92	1.91	1.16	581.159	1.42008	0.504931	2.81242	0.00491703	0.194084
DDB_G0274465	DDB_G0274465	DDB0233710	483	240	132	142	570.99	234	545	17.73	10.17	15.39	39.17	19.31	31.51	341.647	-1.68307	0.598219	-2.81347	0.00490097	0.194084
DDB_G0293886	omt11	DDB0231349	996	3253.99	2235.2	1266.8	5408.26	4483.83	7363.16	91.15	64.59	51.55	141.31	139.31	161.42	4269.55	-1.56569	0.556436	-2.81378	0.0048962	0.194084
DDB_G0291177	tspE	DDB0252568	696	21670.2	34414.5	19047.5	71604.7	43096.5	55708.5	953.05	1567.31	1221.2	2932.79	2107.83	1917.54	44350.2	-1.49974	0.533879	-2.80913	0.00496754	0.195428
DDB_G0267792	DDB_G0267792	DDB0308338	1380	805	4292.85	2356.12	4976	7403.99	6601.02	15.39	84.51	65.33	88.84	156.82	98.79	4540.42	-1.62446	0.580143	-2.80011	0.00510853	0.198998
DDB_G0270640	DDB_G0270640	DDB0306069	2670	336	490	687.09	109	219	168	3.11	4.66	9.2	0.94	2.24	1.22	314.295	1.36208	0.486261	2.80114	0.00509231	0.198998
DDB_G0279387	rpl21	DDB0229962	483	63	716.93	3086.24	127	364	46	4.65	55.23	334.48	8.71	30.04	2.66	634.54	2.50449	0.894394	2.8002	0.00510702	0.198998
DDB_G0282969	masB	DDB0230184	1629	1810.12	1801.8	1131.82	3320.99	2810.81	4689	28.71	29.39	26.01	49.19	49.35	58.2	2739.2	-1.42696	0.5103	-2.79631	0.00516902	0.200697
DDB_G0277777	DDB_G0277777	DDB0349451	2598	311	575.9	467	75	213	150	2.96	5.64	6.44	0.67	2.24	1.12	281.201	1.42735	0.511979	2.7879	0.00530508	0.20427
DDB_G0280769	DDB_G0280769	DDB0308040	603	1729.08	2229.55	1308.73	4344.41	3185.06	4085.65	92.37	123.61	102.13	215.93	189.5	170.82	3012.56	-1.42496	0.511207	-2.78744	0.00531263	0.20427
DDB_G0283727	DDB_G0283727	DDB0238506	756	67	276	1084.97	61	138	74	2.65	11.27	62.38	2.24	6.05	2.29	249.502	2.05515	0.73724	2.78763	0.00530956	0.20427
DDB_G0278487	DDB_G0278487	DDB0229294	1911	148	462	1979.18	115	265	137.36	1.97	6.31	38.09	1.43	3.9	1.43	456.611	1.99486	0.716279	2.78503	0.00535221	0.205128
DDB_G0289205	DDB_G0289205	DDB0306665	4203	31	271.91	1527.14	95.57	114.01	49.5	0.18	1.6	12.67	0.51	0.72	0.22	303.129	2.38438	0.860037	2.77241	0.00556425	0.212569
DDB_G0276149	rliC	DDB0237863	987	1088.54	1213.11	847.32	2378.79	1959.44	2373.78	30.83	35.44	34.86	62.83	61.55	52.61	1747.67	-1.36439	0.493139	-2.76674	0.00566192	0.214918
DDB_G0286675	DDB_G0286675	DDB0304940	222	0	0	1	2	22.03	3.81	0	0	0.56	0.68	9.33	1.1	4.7589	-4.82502	1.74372	-2.76709	0.005656	0.214918
DDB_G0282225	DDB_G0282225	DDB0349196	2124	153	128.09	137.95	20	32	69	1.81	1.56	2.36	0.22	0.42	0.64	85.993	1.60952	0.582374	2.76372	0.00571469	0.2152
DDB_G0290593	DDB_G0290593	DDB0233884	435	6094.95	13489.1	9112.75	3000.61	3470.72	1155	531.45	1230.51	1169.05	242.71	338.81	78.82	5790.05	1.59158	0.57593	2.7635	0.00571857	0.2152
DDB_G0294569	DDB_G0294569	DDB0233190	540	63	45	30	102	87	189	3.94	2.93	2.74	5.93	6.07	9.25	90.7439	-1.65822	0.600106	-2.7632	0.0057237	0.2152
DDB_G0287339	DDB_G0287339	DDB0307923	2106	169	129	97	203	279	513	2.02	1.58	1.68	2.27	3.69	4.8	238.688	-1.50667	0.545601	-2.76149	0.0057539	0.215653
DDB_G0268844	DDB_G0268844	DDB0307679	1746	11	23	37	42	60	95	0.16	0.35	0.79	0.58	0.98	1.09	45.473	-1.74072	0.631427	-2.7568	0.00583706	0.216044
DDB_G0272364	DDB_G0272364	DDB0306222	3891	19.99	154.94	582	31.38	59.4	39.26	0.12	0.99	5.23	0.18	0.41	0.19	129.209	2.20361	0.799248	2.75711	0.00583154	0.216044
DDB_G0276063	DDB_G0276063	DDB0266541	243	128	1008.41	461.99	1444.95	1769.18	1183.99	36.66	314.16	200.88	383.5	580.92	266.14	1051.99	-1.77331	0.642932	-2.75815	0.00581288	0.216044
DDB_G0277145	pkaD	DDB0185224	2145	42	266.11	1385	96	100	71	0.49	3.2	23.49	1.05	1.3	0.65	286.068	2.24032	0.812366	2.75777	0.00581977	0.216044
DDB_G0268910	rabT1	DDB0229415	669	48	33	24	52	75	198	2.23	1.59	1.62	2.24	3.87	7.18	73.4079	-1.77834	0.645784	-2.75377	0.00589139	0.217378
DDB_G0288571	DDB_G0288571	DDB0347413	1134	7	9	42	81	66	36	0.17	0.22	1.46	1.81	1.76	0.68	43.6346	-2.07442	0.75458	-2.74911	0.00597573	0.219807
DDB_G0267428	abcH2	DDB0191241	1542	3441.84	2850.15	1819.15	5498.93	5270.01	7739.84	58.05	49.46	44.46	86.6	98.41	102.16	4679.09	-1.41017	0.514373	-2.74154	0.00611521	0.224243
DDB_G0268338	DDB_G0268338	DDB0348079	714	243	207	133	558	312.98	520	10.33	9.11	8.24	22.1	14.8	17.31	357.708	-1.53417	0.561764	-2.73099	0.00631435	0.22666
DDB_G0273363	aslI_ps-1	DDB0266906	1537	113.43	71.68	52.58	133.14	162.51	349.85	1.92	1.25	1.29	2.1	3.05	4.63	152.597	-1.6054	0.587617	-2.73205	0.00629407	0.22666
DDB_G0273693	aslI_ps-2	DDB0266914	1537	113.43	71.68	52.58	133.14	162.51	349.85	1.92	1.25	1.29	2.1	3.05	4.63	152.597	-1.6054	0.587617	-2.73205	0.00629407	0.22666
DDB_G0277933	DDB_G0277933_ps	DDB0347945	890	6	9	34	2	1	0	0.19	0.3	1.59	0.06	0.04	0	7.66037	3.6186	1.32517	2.73067	0.00632056	0.22666
DDB_G0281897	DDB_G0281897	DDB0347596	606	11	34	16	49	87	43	0.58	1.87	1.24	2.42	5.14	1.79	41.6133	-1.80477	0.661093	-2.72998	0.00633373	0.22666
DDB_G0282315	DDB_G0282315	DDB0252798	264	959	612.34	380.05	62	95	355.6	223.09	153.6	133.32	13.35	25.21	64.85	399.97	1.81546	0.664661	2.7314	0.00630655	0.22666
DDB_G0285551	DDB_G0285551	DDB0347111	180	289	526	433	99	148	173	210.7	436.45	496.05	67.54	127.12	99.91	264.236	1.32922	0.486746	2.73082	0.00631765	0.22666
DDB_G0290137	DDB_G0290137	DDB0219532	785	309.88	374.14	226	873.78	503.46	683.44	11.66	14.55	12.38	30.63	21.04	20.12	538.229	-1.48749	0.543857	-2.73507	0.00623673	0.22666
DDB_G0282487	DDB_G0282487	DDB0307726	936	681	482.01	286	1079.01	818	1770	20.57	15.03	12.56	30.39	27.42	41.84	904.945	-1.54821	0.567514	-2.72807	0.0063707	0.227298
DDB_G0283653	DDB_G0283653	DDB0305759	2463	15.98	60.4	109.95	119.74	182.06	185.18	0.16	0.63	1.61	1.13	2.03	1.46	114.345	-1.69957	0.624172	-2.72291	0.00647096	0.229958
DDB_G0284479	DDB_G0284479	DDB0307797	780	27	25	22	65	109	35	1.02	0.98	1.21	2.3	4.59	1.04	49.7574	-1.73821	0.638753	-2.72126	0.00650332	0.229958
DDB_G0294092	cox3	DDB0201585	1308	3249.91	6340.62	13031.6	950.68	3641.99	1800.12	66.08	132.76	384.3	18.04	82.04	28.65	4398.56	1.58766	0.583331	2.72171	0.00649452	0.229958
DDB_G0285441	DDB_G0285441	DDB0304975	216	1	0	2.39	0	37.64	8.79	0.4	0	1.46	0	17.32	2.75	7.97064	-4.07294	1.49785	-2.71919	0.00654429	0.230506
DDB_G0289947	DDB_G0289947	DDB0304733	4692	65.28	262.23	785.5	1154.47	1446.52	589.82	0.33	1.38	5.81	5.52	8.18	2.36	754.666	-1.9163	0.704907	-2.71851	0.0065576	0.230506
DDB_G0278641	DDB_G0278641_RTE	DDB0218078	1335	0	0	0	6.12	6.65	3.23	0	0	0	0.11	0.15	0.05	3.00807	-5.14585	1.89364	-2.71744	0.00657889	0.230572
DDB_G0277225	DDB_G0277225	DDB0346874	2004	20	15	9	43	35	57	0.25	0.19	0.16	0.51	0.49	0.56	31.9995	-1.84879	0.682042	-2.71067	0.00671477	0.234642
DDB_G0288219	DDB_G0288219	DDB0252867	1779	3	31	26	7	320	24	0.04	0.46	0.54	0.09	5.09	0.27	65.1985	-2.68522	0.991983	-2.70692	0.00679099	0.236609
DDB_G0273045	cyp508A1-1	DDB0232344	1455	7774.06	6314.41	3435.03	12443.5	11753.1	16728.6	139.99	117.02	89.67	209.21	234.37	235.75	10315.3	-1.43923	0.532914	-2.70068	0.00691982	0.239503
DDB_G0273943	cyp508A1-2	DDB0238836	1455	7774.06	6314.41	3435.03	12443.5	11753.1	16728.6	139.99	117.02	89.67	209.21	234.37	235.75	10315.3	-1.43923	0.532914	-2.70068	0.00691982	0.239503
DDB_G0281067	DDB_G0281067	DDB0238139	903	29.6	550	2807	108	298	80	0.93	17.92	128.81	3.18	10.44	1.98	556.212	2.45541	0.90942	2.69997	0.00693453	0.239503
DDB_G0281609	DDB_G0281609	DDB0306361	933	41	574	1056	92	134	90	1.24	17.97	46.54	2.6	4.51	2.14	295.479	2.04599	0.759076	2.69537	0.00703112	0.242135
DDB_G0278561	DDB_G0278561	DDB0305035	417	6616.8	2130	487	10257.5	4896.01	22030.6	618.72	208.68	67.09	889.36	513.02	1612.35	8354.78	-2.1436	0.795802	-2.69364	0.00706769	0.242692
DDB_G0290441	DDB_G0290441	DDB0346605	1353	25	27	16	67	52	61	0.49	0.54	0.45	1.22	1.13	0.93	44.6054	-1.67777	0.623719	-2.68994	0.00714643	0.244688
DDB_G0280869	DDB_G0280869	DDB0306972	2277	84	89	130	9.88	37	40	0.92	1	2.07	0.1	0.45	0.34	60.6373	1.61559	0.600988	2.68823	0.00718322	0.245241
DDB_G0276969	DDB_G0276969	DDB0305557	1608	368.78	1039.26	7051.45	293.77	888.55	417.94	5.93	17.2	164.42	4.41	15.83	5.26	1459.83	2.08179	0.775851	2.68324	0.00729132	0.248218
DDB_G0287525	DDB_G0287525	DDB0347544	255	473	177	171	1027	406	826	119.79	48.5	65.48	240.86	117.52	164.07	573.185	-1.73425	0.647289	-2.67925	0.00737867	0.250474
DDB_G0271480	DDB_G0271480	DDB0308432	3648	48	140	1832	95	106	102	0.32	0.96	17.63	0.59	0.78	0.53	334.64	2.32007	0.868043	2.67276	0.00752301	0.251934
DDB_G0272658	sigN1	DDB0233581	270	350.43	560.34	336.17	452.32	1559.61	946.72	77.27	132.94	111.59	92.31	391.73	163.62	701.452	-1.41234	0.528275	-2.6735	0.00750643	0.251934
DDB_G0278699	DDB_G0278699	DDB0232105	1674	26	197	1124	36	128	59	0.4	3.12	25.05	0.52	2.18	0.71	225.778	2.28155	0.854298	2.67067	0.0075701	0.251934
DDB_G0282319	DDB_G0282319	DDB0252799	264	1151.03	764.69	378.85	65.52	90.36	426.67	267.76	191.81	132.9	14.11	23.97	77.82	468.362	1.87444	0.700879	2.67441	0.00748598	0.251934
DDB_G0282637	DDB_G0282637	DDB0347910	330	2180.9	1399.09	1012.06	4929	2179.74	4100.13	311.95	212.07	215.29	652.47	351.86	459.15	2904	-1.57504	0.589709	-2.67088	0.0075653	0.251934
DDB_G0282811	gtaK	DDB0232953	1953	3631.03	3357.08	2102.05	527.02	1012.34	1531.76	47.12	44.79	39.5	6.39	14.54	15.56	1964.59	1.41034	0.527121	2.67555	0.00746072	0.251934
DDB_G0290423	DDB_G0290423	DDB0305856	1743	2259.93	4435.2	2640.93	8835.7	6650.09	4749.67	33.24	67.1	56.28	121.4	108.27	54.68	5329.19	-1.45308	0.54374	-2.67239	0.00753136	0.251934
DDB_G0270354	cyp513A3	DDB0232338	1479	880.19	696.02	246	82	109	309	15.56	12.66	6.3	1.35	2.13	4.27	379.85	1.7383	0.651256	2.66914	0.00760449	0.252371
DDB_G0284675	DDB_G0284675	DDB0305872	945	3430.26	4015.91	2241.99	508.71	800	1793	102.41	123.73	97.27	14.16	26.5	41.89	2053.85	1.4788	0.554883	2.66507	0.00769728	0.254739
DDB_G0274669	DDB_G0274669	DDB0349513	879	2963.02	2329.04	1387.38	5509.91	3465.9	6693.9	96.69	78.49	65.84	167.63	125.55	170.96	4000.94	-1.47586	0.555822	-2.65527	0.00792446	0.260965
DDB_G0275899	DDB_G0275899	DDB0306145	3738	1170.09	3023.79	2082.91	391.22	1138.14	335.28	7.59	20.13	19.53	2.37	8.16	1.7	1273.25	1.5303	0.576372	2.65506	0.00792933	0.260965
DDB_G0269558	gnt11	DDB0231843	1503	13649.8	20615.6	12361.2	35326.6	27970.5	32436.1	236.94	368.25	311.01	572.6	537.62	440.66	25235.1	-1.32857	0.50078	-2.65301	0.00797781	0.261489
DDB_G0273023	sigN2	DDB0233577	267	377.02	625.92	397.5	452.07	2017.56	1017.37	85.36	152.65	135.6	94.75	520.67	180.57	808.93	-1.46856	0.553647	-2.65252	0.00798927	0.261489
DDB_G0269822	mhisS	DDB0231331	1506	90	103	158	293	249	192.37	1.56	1.84	3.97	4.74	4.78	2.61	192.459	-1.40111	0.52847	-2.65127	0.00801907	0.261743
DDB_G0290855	DDB_G0290855	DDB0346594	357	263	76.94	41	206.99	231	1046	32.35	9.98	7.47	23.57	31.98	100.71	320.963	-2.0342	0.767645	-2.64993	0.00805096	0.262064
DDB_G0267702	DDB_G0267702	DDB0307349	846	48	53	132.04	96	90	528	1.64	1.87	6.57	3.06	3.42	14.14	158.327	-1.85059	0.699132	-2.64699	0.00812125	0.26363
DDB_G0290041	DDB_G0290041	DDB0305889	234	25767.6	43186.9	20654.1	88262.8	46612.1	63969.6	8162.27	14945.8	9966.09	25924.2	16971	15912.7	52424.6	-1.47789	0.558939	-2.64411	0.00819072	0.265161
DDB_G0280059	rhgB	DDB0214831	1803	3766	5741.07	4172.86	1078.01	2296.05	1618.04	53.36	83.65	85.65	14.27	36.01	17.94	2978.22	1.24475	0.470979	2.64289	0.00822012	0.265389
DDB_G0272372	gxcM	DDB0233314	3438	1390	2136.7	1664.56	539	803.01	361.82	9.84	15.53	17.05	3.57	6.29	2.01	1105.94	1.34018	0.507678	2.63982	0.00829496	0.266358
DDB_G0284427	DDB_G0284427	DDB0306302	1335	8795.3	8259.97	4737.93	17001.3	12150.1	19104.4	174.69	168.92	136.47	315.22	267.32	296.97	12484.6	-1.4008	0.530541	-2.64032	0.00828269	0.266358
DDB_G0275033	DDB_G0275033	DDB0234029	2073	559.04	782.99	1007.04	1011.77	1064.31	3558.88	6.8	9.79	17.73	11.49	14.32	33.87	1346.57	-1.49231	0.565576	-2.63857	0.0083257	0.266624
DDB_G0292410	DDB_G0292410	DDB0237482	1122	660.08	608	784.01	192	321	233	16.04	15.23	27.66	4.35	8.65	4.43	448.14	1.22426	0.464194	2.63739	0.00835468	0.266833
DDB_G0280217	DDB_G0280217	DDB0348246	183	87	121	64	320	143	183	59.68	94.17	68.82	205.24	115.34	99.35	169.855	-1.59491	0.605013	-2.63615	0.00838518	0.267089
DDB_G0286277	DDB_G0286277	DDB0231641	1716	10	50	89	5	10	13	0.15	0.77	1.93	0.07	0.17	0.15	26.3361	2.12153	0.807226	2.62817	0.00858457	0.272709
DDB_G0270404	docB	DDB0233626	6531	26	126	356	24	50	33	0.09	0.47	1.87	0.08	0.2	0.09	91.0615	1.92341	0.732946	2.62421	0.00868494	0.273702
DDB_G0276747	DDB_G0276747	DDB0307606	672	6385.09	5135.99	2156.08	1096.86	710.2	2116.39	294.23	245.2	144.91	47.06	36.41	76.33	2903.07	1.60419	0.610922	2.62585	0.00864322	0.273702
DDB_G0281745	DDB_G0281745	DDB0229863	1794	9	52.66	182	16.54	14.01	6.01	0.13	0.77	3.76	0.22	0.22	0.07	41.5448	2.27698	0.867414	2.62502	0.00866426	0.273702
DDB_G0279465	tgds	DDB0231748	1305	3407.86	3320	1953.38	6170.55	4920.64	7726.86	69.47	69.7	57.76	117.43	111.13	123.28	4861.92	-1.36031	0.518641	-2.62284	0.00872001	0.27408
DDB_G0284365	DDB_G0284365	DDB0308492	681	2994.1	2430.99	1331	5835.68	3262.02	6915.01	135.54	114	87.86	246	164.26	245.01	4094.4	-1.49668	0.571083	-2.62077	0.00877319	0.27441
DDB_G0284735	copB	DDB0191250	2739	360	689	974	165	316	167	3.24	6.37	12.69	1.39	3.15	1.18	416.012	1.36576	0.521157	2.62063	0.0087767	0.27441
DDB_G0267580	DDB_G0267580	DDB0308318	600	38	15	19	45	33	166	2.04	0.84	1.49	2.25	1.98	6.99	54.6604	-1.91947	0.733475	-2.61695	0.00887188	0.276422
DDB_G0291506	gins3	DDB0266355	798	369	294	235	607.99	545	756.87	13.59	11.2	12.6	20.87	22.3	21.82	494.424	-1.32844	0.507744	-2.61635	0.00888758	0.276422
DDB_G0267530	DDB_G0267530	DDB0347866	633	71	353.01	1868	100	234	88	3.55	18.29	136.23	4.65	13.01	3.44	395.042	2.09207	0.800381	2.61384	0.008953	0.276503
DDB_G0279689	eftud1	DDB0235191	3495	457	527.6	755.05	152	276	195	3.18	3.77	7.6	0.99	2.12	1.06	373.937	1.23385	0.472094	2.61358	0.00896	0.276503
DDB_G0288709	tgrM2	DDB0304752	2664	65	147	127	172	870	73	0.6	1.4	1.7	1.49	8.93	0.53	241.311	-1.90362	0.728169	-2.61426	0.00894206	0.276503
DDB_G0274825	DDB_G0274825	DDB0232385	2505	10	51	888.45	33	52	43	0.1	0.52	12.74	0.31	0.57	0.33	153.326	2.49812	0.95712	2.61004	0.00905318	0.277935
DDB_G0291001	DDB_G0291001	DDB0347432	219	3428.83	7288.99	3814.83	10302.7	11244.9	8598.02	1309.44	3067.21	2233.71	3653.65	4960.71	2582.06	7833.8	-1.33666	0.5121	-2.61016	0.00905008	0.277935
DDB_G0278347	DDB_G0278347	DDB0307650	345	221	666	286	1453	1199	354	28.99	92.35	55.68	176.46	177.24	36.36	766.489	-1.72018	0.659767	-2.60725	0.00912728	0.278087
DDB_G0284867	abcC8	DDB0191225	4782	650	1134.16	1960	304.78	582	292	3.26	5.84	14.22	1.43	3.23	1.15	763.728	1.38101	0.52959	2.6077	0.00911538	0.278087
DDB_G0289253	tmcC	DDB0349758	4167	20	124.97	703.26	39.29	58.26	49.5	0.12	0.74	5.89	0.21	0.37	0.22	144.642	2.15241	0.82584	2.60633	0.00915177	0.278087
DDB_G0293202	DDB_G0293202	DDB0237662	1314	90	384.13	1996	167	190	86	1.82	8	58.55	3.15	4.26	1.36	428.778	2.05212	0.787251	2.60668	0.00914236	0.278087
DDB_G0278265	DDB_G0278265	DDB0307644	1983	79	184	109	348	299	182.11	1.01	2.41	2.01	4.15	4.22	1.82	215.291	-1.48912	0.571694	-2.60475	0.00919421	0.278664
DDB_G0270668	gdt8	DDB0220636	3981	30	156.85	818.07	53	70	60	0.18	0.98	7.18	0.3	0.47	0.29	173.706	2.07199	0.796321	2.60195	0.00926957	0.280131
DDB_G0270670	psaB	DDB0231240	2571	15.2	167.81	1114.03	41.24	127.34	17.47	0.15	1.66	15.54	0.37	1.36	0.13	212.168	2.46368	0.947448	2.60033	0.00931333	0.280131
DDB_G0287501	DDB_G0287501	DDB0235219	3795	0	3	4	19	13	8	0	0.02	0.04	0.11	0.09	0.04	8.82053	-2.91575	1.12129	-2.60036	0.00931269	0.280131
DDB_G0283159	DDB_G0283159	DDB0308407	1971	1731.8	1112.53	2325.1	549.33	640	584	22.25	14.69	43.26	6.59	9.1	5.87	1113.07	1.26996	0.488636	2.59899	0.00934985	0.280519
DDB_G0270864	DDB_G0270864	DDB0305165	2892	487	1402.28	3839.93	233.03	850.38	365.29	4.14	12.24	47.23	1.85	7.99	2.43	1069.53	1.71451	0.660975	2.59391	0.00948901	0.283264
DDB_G0287957	DDB_G0287957	DDB0233252	1623	1928	1759	963	3676.25	2446.09	4299.21	30.7	28.82	22.22	54.68	43.12	53.58	2690.64	-1.41554	0.545618	-2.59438	0.00947615	0.283264
DDB_G0268594	DDB_G0268594	DDB0349014	1458	9607.12	9170.05	5662.54	14804.4	13422.6	24811.2	172.59	169.55	147.47	248.33	267.03	348.85	13522.8	-1.33711	0.51716	-2.58549	0.00972402	0.287796
DDB_G0272080	gacHH	DDB0233840	4572	1142	1938.6	1803.97	372	921	309	6	10.46	13.71	1.83	5.35	1.27	1022.63	1.37738	0.532861	2.58487	0.0097415	0.287796
DDB_G0272598	DDB_G0272598_ps	DDB0238711	1614	69	36.5	22.5	148.5	102.5	91	1.11	0.6	0.52	2.22	1.82	1.14	86.2548	-1.6869	0.653003	-2.58329	0.00978619	0.287796
DDB_G0273959	DDB_G0273959_ps	DDB0238716	1614	69	36.5	22.5	148.5	102.5	91	1.11	0.6	0.52	2.22	1.82	1.14	86.2548	-1.6869	0.653003	-2.58329	0.00978619	0.287796
DDB_G0282317	DDB_G0282317	DDB0232103	264	238.26	130.16	72.79	5.32	16.05	78.62	55.43	32.65	25.53	1.15	4.26	14.34	87.8719	2.07431	0.801854	2.58689	0.00968453	0.287796
DDB_G0292118	alg11	DDB0231366	1518	6104.29	5620.32	3699.14	13910.8	9809.94	9150.19	104.78	99.27	92.03	222.97	186.45	122.93	8736	-1.38492	0.535507	-2.58619	0.00970437	0.287796
DDB_G0269446	DDB_G0269446	DDB0306571	1077	420	266	268	490.99	737	814.69	10.71	7	9.93	11.69	20.85	16.27	516.333	-1.2896	0.499621	-2.58116	0.00984695	0.28855
DDB_G0270258	DDB_G0270258	DDB0307461	1158	2209.97	1638.76	1199.01	3841.62	2606.95	4636.58	51.76	39.55	40.75	83.96	67.67	84.98	2873.83	-1.38265	0.536121	-2.57899	0.00990895	0.28855
DDB_G0275179	DDB_G0275179	DDB0230172	1632	8693.67	12922	7764.99	3436.85	3892.99	2677.12	137.6	210.38	178.07	50.8	68.21	33.16	6393.75	1.28221	0.496905	2.58039	0.00986895	0.28855
DDB_G0285683	eif3I	DDB0233910	996	1461	1052	1766	511	564.98	312	40.92	30.4	71.86	13.35	17.55	6.84	914.841	1.32888	0.51521	2.5793	0.00990021	0.28855
DDB_G0290087	vps2A	DDB0234032	621	4649.83	4442.01	3232.62	8418.32	5984.82	11517.3	238.49	236.33	242.08	401.81	341.76	462.33	6742.39	-1.32495	0.514042	-2.57751	0.00995151	0.28908
DDB_G0270540	DDB_G0270540	DDB0349013	1041	47	78	203	25	24	34	1.25	2.14	7.83	0.62	0.71	0.71	62.8961	1.64742	0.639404	2.5765	0.00998056	0.289217
DDB_G0285053	alrB	DDB0231282	936	39	49	238	21	34	15	1.18	1.53	10.45	0.59	1.14	0.35	59.3784	1.87109	0.726797	2.57443	0.0100405	0.290246
DDB_G0271822	sigN11	DDB0238815	267	2728.91	1932.56	1231.99	3275.45	5802.25	4200.91	617.87	471.3	420.27	686.48	1497.39	745.61	3316.51	-1.34653	0.523794	-2.57073	0.0101486	0.290666
DDB_G0286431	DDB_G0286431	DDB0306331	1596	11	10	14	17	37	53	0.18	0.17	0.33	0.26	0.66	0.67	23.9426	-1.80756	0.703174	-2.57058	0.0101529	0.290666
DDB_G0290533	DDB_G0290533	DDB0308156	885	244.74	402.01	346	456.01	1362.99	451.88	7.92	13.43	16.28	13.76	48.96	11.44	548.373	-1.39985	0.54409	-2.57283	0.0100872	0.290666
DDB_G0292856	DDB_G0292856	DDB0348264	2796	286.04	445	379	104	167	127	2.52	4.03	4.83	0.86	1.63	0.88	240.663	1.23414	0.480045	2.57088	0.010144	0.290666
DDB_G0267454	ancA	DDB0201558	930	639	3058.38	6197.71	700	1211.99	237	19.45	96.1	274.25	19.87	40.94	5.65	1813.27	1.8441	0.718799	2.56553	0.0103018	0.292891
DDB_G0269542	DDB_G0269542_RTE	DDB0190343	1314	6	4.51	7.81	0	0	0	0.12	0.09	0.23	0	0	0	2.89169	4.83982	1.88708	2.56472	0.0103259	0.292891
DDB_G0270588	DDB_G0270588	DDB0237678	345	3069.87	1616.07	920.13	4637.58	2744.9	7334.1	402.75	224.09	179.15	563.21	405.75	753.23	3635.66	-1.59333	0.621068	-2.56547	0.0103035	0.292891
DDB_G0290501	xpnpep1	DDB0304433	1884	13334.1	13059.1	9321.11	24465	19313.2	28707.2	180.02	181.26	182.24	308.53	288.53	303.32	19093.6	-1.27923	0.498801	-2.56461	0.0103292	0.292891
DDB_G0272308	rps29	DDB0231066	168	99	572	2251	243	161	123	94.56	630.77	3415.62	218.1	182.8	93.47	512.793	2.00081	0.781127	2.56145	0.0104237	0.294813
DDB_G0292120	cnrK	DDB0229879	3645	4255.01	2517.93	2831	903.81	1372.13	1219	28.34	17.21	27.26	5.63	10.1	6.35	2138.58	1.25838	0.491421	2.56068	0.0104466	0.294813
DDB_G0285431	dia1	DDB0191142	1368	2	16	307	9	13	17	0.04	0.32	8.6	0.16	0.28	0.26	51.5064	2.67518	1.04508	2.55979	0.0104735	0.29487
DDB_G0285211	fadA	DDB0191456	1395	46	411.01	1398.71	66	229	49	0.87	7.99	38.31	1.16	4.79	0.72	320.522	2.12134	0.829798	2.55645	0.0105746	0.297013
DDB_G0276383	DDB_G0276383	DDB0306232	6081	1522.42	891	1664.88	375	473.99	606.7	5.96	3.58	9.42	1.37	2.05	1.86	889.872	1.25196	0.490204	2.55397	0.0106504	0.297036
DDB_G0279941	DDB_G0279941	DDB0308249	2643	30	84	389	20	63	17	0.28	0.81	5.27	0.17	0.65	0.12	88.3623	2.01765	0.789819	2.55457	0.010632	0.297036
DDB_G0285619	DDB_G0285619	DDB0238301	744	156.01	1001	3180	390	259	110	6.29	41.74	186.69	14.64	11.6	3.47	761.879	2.02563	0.792784	2.55509	0.0106161	0.297036
DDB_G0292634	DDB_G0292634	DDB0308288	495	123.05	114	47	207	201	269	8.75	8.45	4.9	13.68	15.97	14.98	169.811	-1.46876	0.575532	-2.55201	0.0107104	0.298011
DDB_G0269788	DDB_G0269788	DDB0304895	813	24	109.01	335	38	33	19	0.86	4.05	17.54	1.27	1.32	0.54	83.5303	1.95095	0.765049	2.55011	0.010769	0.298244
DDB_G0276765	ubqC	DDB0191355	465	318.03	2892.82	12000	931	1290	472	24.92	236.66	1380.96	67.73	113.02	28.95	2626.61	2.08798	0.818556	2.55081	0.0107473	0.298244
DDB_G0279487	DDB_G0279487	DDB0234065	8004	27	146	883	38	110.12	43	0.08	0.44	3.77	0.1	0.36	0.1	180.399	2.13461	0.838485	2.54579	0.010903	0.300261
DDB_G0288295	rpl12	DDB0229950	501	116	732	3409.99	189	460	167	8.1	53.28	349.21	12.27	35.88	9.13	739.835	2.03911	0.800733	2.54655	0.0108793	0.300261
DDB_G0288665	DDB_G0288665	DDB0347039	594	51	90	87.58	7	42	9	2.78	5.1	6.98	0.36	2.55	0.38	44.2988	1.8024	0.708124	2.54532	0.0109177	0.300261
DDB_G0269670	DDB_G0269670	DDB0306179	1707	41	187	755.2	42.03	115.99	44.01	0.62	2.9	16.47	0.59	1.93	0.52	173.7	1.96029	0.771982	2.53929	0.0111078	0.304082
DDB_G0287291	abpD	DDB0191136	5217	17369.4	18022.7	10760.8	3469	6530.32	7093.75	79.64	84.78	71.32	14.87	33.09	25.46	10242.6	1.25828	0.495434	2.53974	0.0110934	0.304082
DDB_G0283333	ucpB	DDB0233499	885	693	1151	731	1954.96	2005.9	1227	22.42	38.46	34.4	58.98	72.05	31.07	1372.45	-1.30832	0.516221	-2.53443	0.0112631	0.30692
DDB_G0291013	DDB_G0291013	DDB0306713	1149	207	178	258	503.96	319	456	4.89	4.34	8.85	11.11	8.36	8.43	341.812	-1.3109	0.51721	-2.53457	0.0112587	0.30692
DDB_G0289551	DDB_G0289551	DDB0347824	2163	12	116	592	37	44	41	0.14	1.38	9.95	0.4	0.57	0.37	122.607	2.16385	0.854206	2.53317	0.0113036	0.307317
DDB_G0271662	pks10	DDB0235175	7458	509	1045	455.39	1294	1423.87	1455.99	1.62	3.4	2.09	3.84	4.99	3.62	1077.92	-1.31471	0.51917	-2.53233	0.0113307	0.307351
DDB_G0284611	ripA	DDB0201626,DDB0304430	2538	1112.97	2330.61	2205.31	430.27	1054.06	358.9	10.88	23.39	31.19	3.93	11.39	2.74	1174.51	1.37305	0.542662	2.53022	0.0113992	0.308504
DDB_G0271024	DDB_G0271024	DDB0216739	2931	5	27.78	115.89	4	12	8	0.04	0.24	1.41	0.03	0.11	0.05	25.058	2.32031	0.921183	2.51884	0.0117743	0.308621
DDB_G0272754	gsr	DDB0231410	1398	432	961	1948.92	223	534	234	8.14	18.64	53.24	3.92	11.14	3.45	661.668	1.46934	0.583831	2.51673	0.0118451	0.308621
DDB_G0273091	DDB_G0273091	DDB0232109	1128	61	105	37	192.06	118.5	165.5	1.47	2.61	1.3	4.33	3.17	3.13	122.575	-1.52571	0.605771	-2.51862	0.0117815	0.308621
DDB_G0273809	DDB_G0273809	DDB0266641	1128	61	105	37	192.06	118.5	165.5	1.47	2.61	1.3	4.33	3.17	3.13	122.575	-1.52571	0.605771	-2.51862	0.0117815	0.308621
DDB_G0274385	DDB_G0274385	DDB0307230	1077	13945.1	22002.5	9989.06	2974.53	6752.03	6736.15	355.74	578.68	369.99	70.8	190.98	134.49	10005.6	1.30669	0.5173	2.52598	0.0115377	0.308621
DDB_G0274615	DDB_G0274615	DDB0348466	168	37	87	41	191	92	105	35.34	95.94	62.21	171.43	104.46	79.79	101.762	-1.59819	0.633168	-2.52412	0.0115988	0.308621
DDB_G0279065	DDB_G0279065	DDB0347064	1710	834	704	345	1157.8	1114	2069	12.53	10.88	7.51	16.25	18.53	24.33	1088.18	-1.40064	0.555627	-2.52083	0.0117079	0.308621
DDB_G0282321	DDB_G0282321	DDB0252800	264	246.24	99.28	59.34	6.98	5.09	71.81	57.28	24.9	20.81	1.5	1.35	13.1	80.2206	2.19296	0.86907	2.52334	0.0116246	0.308621
DDB_G0284093	rps16	DDB0231057	444	259	1832.49	7652.46	647	787	422.95	21.85	161.59	949.06	50.63	74.28	27.92	1709.72	1.97937	0.785503	2.51987	0.0117397	0.308621
DDB_G0285839	DDB_G0285839	DDB0346950	1359	366	298	200	633	443.41	806	7.12	5.97	5.64	11.5	9.56	12.28	487.477	-1.36784	0.541717	-2.52501	0.0115696	0.308621
DDB_G0286285	DDB_G0286285	DDB0307865	231	9101.06	14751.7	6987	30320	14264.6	21818.1	2986.67	5297.27	3496.98	9228.34	5385.54	5624.03	17721.4	-1.4396	0.570499	-2.52341	0.0116223	0.308621
DDB_G0287583	gerC	DDB0216176	384	7	14	28	44	75	22	0.75	1.59	4.46	4.39	9.08	1.86	32.9704	-1.84041	0.727717	-2.52902	0.011438	0.308621
DDB_G0287977	ftcd	DDB0267047	1614	1376	3745.01	2637	573	1416	445.84	22.05	61.73	61.23	8.57	25.12	5.59	1598.84	1.43166	0.568824	2.51688	0.0118398	0.308621
DDB_G0289203	DDB_G0289203	DDB0308119	444	36.98	48	57	85	76	150	3.12	4.23	7.07	6.65	7.17	9.9	78.1817	-1.39877	0.554645	-2.52192	0.0116716	0.308621
DDB_G0290743	cyp514A1	DDB0232982	1728	1499.35	1665.93	1234.31	2389.46	3044.12	2962.86	22.27	25.45	26.56	33.15	50.04	34.44	2212.5	-1.16723	0.463358	-2.51905	0.011767	0.308621
DDB_G0292562	tgrQ1	DDB0201624	2016	100	305	143	301	1045.71	177	1.25	3.93	2.6	3.52	14.5	1.74	348.806	-1.67621	0.665965	-2.51696	0.0118371	0.308621
DDB_G0293948	DDB_G0293948	DDB0347238	2361	99	141	125.01	120	248.14	476	1.05	1.53	1.91	1.18	2.9	3.93	201.715	-1.3939	0.552158	-2.52445	0.0115878	0.308621
DDB_G0270296	dcd1A	DDB0232076	1326	12	69	285	9	47	7	0.24	1.42	8.27	0.17	1.04	0.11	62.0447	2.25296	0.896337	2.51351	0.0119535	0.30938
DDB_G0271756	DDB_G0271756	DDB0266538	213	10	2	1	29	15	17	4.15	0.92	0.64	11.18	7.2	5.55	14.1415	-2.48326	0.988253	-2.51278	0.0119784	0.30938
DDB_G0283729	DDB_G0283729	DDB0307757	1530	178	95	43	285.02	188	366	3.03	1.66	1.06	4.53	3.54	4.87	208.134	-1.61556	0.642596	-2.51411	0.0119334	0.30938
DDB_G0288199	DDB_G0288199_ps	DDB0266500	1690	95	56	54	131	120	227	1.45	0.88	1.19	1.86	2.02	2.7	119.542	-1.43092	0.569317	-2.5134	0.0119574	0.30938
DDB_G0269622	DDB_G0269622	DDB0307423	912	1819.9	3889.11	2017.35	6321.39	4516.93	4864.87	56.75	125.19	91.45	183.8	156.31	118.72	4178.1	-1.34294	0.534688	-2.51164	0.0120172	0.309709
DDB_G0277065	DDB_G0277065	DDB0306330	2346	15	71	313	11	43	24	0.16	0.78	4.82	0.11	0.51	0.2	69.3201	2.06115	0.822422	2.5062	0.0122037	0.313157
DDB_G0286995	DDB_G0286995	DDB0218877	1834	16.1	15	19.89	30.03	76.07	31.67	0.22	0.21	0.4	0.39	1.17	0.34	32.1464	-1.64938	0.657984	-2.50672	0.0121856	0.313157
DDB_G0276893	ctxB	DDB0185031	1326	1977	3894.76	4876.02	937	1818.01	964	39.57	80.27	141.54	17.51	40.31	15.1	2265.24	1.26132	0.503909	2.50308	0.0123118	0.314642
DDB_G0293114	DDB_G0293114	DDB0238152	1230	55.9	89.87	292.53	31	44	40	1.22	2.02	9.26	0.63	1.06	0.68	84.0944	1.60489	0.641188	2.503	0.0123145	0.314642
DDB_G0293034	DDB_G0293034	DDB0306783	942	24	149	405	34	63	23	0.72	4.61	17.64	0.95	2.09	0.54	103.613	1.91476	0.766446	2.49823	0.0124815	0.317727
DDB_G0293754	DDB_G0293754	DDB0304482	537	105	41	37	225	89	169	6.62	2.69	3.41	13.18	6.26	8.34	124.12	-1.68044	0.672708	-2.49803	0.0124887	0.317727
DDB_G0269624	mgp3	DDB0233874	4014	343	492.02	581	98	245	180	2.06	3.04	5.06	0.55	1.63	0.85	304.947	1.21959	0.489067	2.4937	0.0126419	0.319083
DDB_G0277583	DDB_G0277583	DDB0348689	690	30	37	19	67	55	85	1.33	1.7	1.23	2.78	2.72	2.96	51.8448	-1.51885	0.609409	-2.49234	0.0126904	0.319083
DDB_G0280759	DDB_G0280759	DDB0348298	1431	201.99	378.98	3891.28	200.98	248.03	426	3.71	7.16	103.52	3.44	5.04	6.12	778.616	1.98863	0.797172	2.49461	0.0126096	0.319083
DDB_G0282175	grlF	DDB0231978	2313	28	39	14	3	1	10	0.3	0.43	0.22	0.03	0.01	0.08	15.2095	2.3312	0.93576	2.49123	0.01273	0.319083
DDB_G0283169	DDB_G0283169	DDB0349218	603	649.12	773	447.19	1355	977.18	1462.81	34.68	42.86	34.9	67.35	58.14	61.16	1004.34	-1.29281	0.518939	-2.49125	0.0127296	0.319083
DDB_G0286629	DDB_G0286629	DDB0347805	312	75	44	32	121	77	181	12.02	7.5	7.65	17.94	13.96	22.71	94.4773	-1.55003	0.621507	-2.49399	0.0126315	0.319083
DDB_G0289527	DDB_G0289527	DDB0348988	231	170.99	226	158	390.62	368.99	327.99	56.11	81.16	79.08	118.89	139.31	84.54	289.639	-1.25364	0.503019	-2.49222	0.0126946	0.319083
DDB_G0274627	eif3D	DDB0219927	1584	75	277	921.15	62	178	40	1.23	4.66	21.84	0.95	3.22	0.51	229.709	1.86924	0.750992	2.48903	0.0128092	0.320345
DDB_G0275473	rps24	DDB0231063	381	199	1573	5699.73	554.99	592.99	269	21.74	180.76	920.41	56.18	72.78	23.01	1316.74	1.96759	0.790724	2.48833	0.0128343	0.320345
DDB_G0280415	DDB_G0280415	DDB0305746	378	4060.28	4009	2502.13	9077.84	4663	8529.46	449.96	467.39	409.91	931.91	580.55	739.85	5924.63	-1.36648	0.549821	-2.48532	0.0129436	0.321721
DDB_G0288383	gxcI	DDB0304693	3249	113	172	343	35	105	56	0.85	1.33	3.73	0.25	0.87	0.33	126.532	1.43566	0.57764	2.48538	0.0129413	0.321721
DDB_G0272750	DDB_G0272750_ps	DDB0348877	684	275	179	142	280	344.16	796.94	12.38	8.34	9.32	11.73	17.23	28.07	346.094	-1.41694	0.570741	-2.48264	0.0130414	0.323475
DDB_G0274205	DDB_G0274205	DDB0308110	741	76	77	321	41	38	43	3.08	3.23	18.95	1.55	1.71	1.36	91.2905	1.59995	0.645138	2.48002	0.0131376	0.325183
DDB_G0275681	DDB_G0275681	DDB0349356	198	0	0	0	1	11	4	0	0	0	0.49	6.7	1.65	2.64202	-4.98096	2.01033	-2.47768	0.0132239	0.326637
DDB_G0269638	dr1	DDB0216393	537	3939.56	2643.29	2259	4966.43	4330.78	10239.3	248.26	173.27	208.38	290.93	304.42	505.02	4933.78	-1.34382	0.542644	-2.47642	0.0132707	0.327115
DDB_G0280277	DDB_G0280277	DDB0308027	474	6.24	23.83	25.59	131.25	15.51	24.74	0.47	1.89	2.86	9.27	1.32	1.47	45.4664	-2.16615	0.875094	-2.47534	0.013311	0.327428
DDB_G0287891	bms1l	DDB0234115	3618	18	72	273.02	18	39.96	17	0.12	0.5	2.65	0.11	0.3	0.09	64.5538	1.93824	0.784788	2.46976	0.0135203	0.33189
DDB_G0279577	DDB_G0279577	DDB0307996	5223	10.62	40.29	539.76	30.71	42	3.33	0.05	0.19	3.57	0.13	0.21	0.01	95.8324	2.50463	1.01474	2.46824	0.013578	0.332082
DDB_G0290965	DDB_G0290965	DDB0252616	1728	1818.99	1581.9	1511.88	2006.29	2850.94	5320.17	27.02	24.16	32.53	27.83	46.87	61.84	2562.86	-1.23968	0.502285	-2.46808	0.013584	0.332082
DDB_G0288267	thrS1	DDB0231248	2133	483	557	739	112	368	142	5.69	6.75	12.61	1.23	4.8	1.31	377.209	1.31503	0.533318	2.46575	0.0136728	0.333566
DDB_G0268016	DDB_G0268016	DDB0304619	237	44	22	49	146	54	76	13.47	7.34	22.82	41.42	18.98	18.26	72.8772	-1.63999	0.666141	-2.46192	0.0138195	0.335468
DDB_G0277111	DDB_G0277111	DDB0308681	2061	34	73	308	20	43	35	0.42	0.92	5.46	0.23	0.58	0.34	76.1713	1.76782	0.718187	2.46151	0.0138355	0.335468
DDB_G0287133	DDB_G0287133	DDB0306467	2250	132	112	198.52	17	61	67	1.47	1.28	3.2	0.18	0.75	0.58	91.7811	1.43077	0.581013	2.46255	0.0137954	0.335468
DDB_G0269966	ddx1	DDB0233650	2298	392	268	451	87	172.14	154	4.26	2.99	7.1	0.88	2.07	1.31	243.358	1.21882	0.495468	2.45993	0.0138963	0.336255
DDB_G0268734	DDB_G0268734	DDB0308358	459	0	0	1.94	1.9	27.2	1.85	0	0	0.23	0.14	2.43	0.12	5.35865	-4.14314	1.68592	-2.45749	0.013991	0.33786
DDB_G0272783	rliA	DDB0238776	1416	622	962	752	1850.96	1414.91	1186	11.55	18.39	20.25	32.09	29.1	17.24	1209.33	-1.2577	0.512125	-2.45584	0.0140555	0.338219
DDB_G0279795	adamts	DDB0214884	2175	8936.48	15063.3	9288.61	3077.92	5619.17	3926.99	103.14	178.65	155.19	33.19	71.74	35.47	7365.01	1.17555	0.478993	2.4542	0.0141197	0.338219
DDB_G0289503	DDB_G0289503_ps	DDB0347463	5340	99	163.69	281.44	27	73.75	74.57	0.44	0.75	1.82	0.11	0.36	0.26	110.796	1.39549	0.568477	2.45478	0.0140969	0.338219
DDB_G0348179	DDB_G0348179	DDB0348180	105	91	29	46	89	147	184	1761.5	0	0	1695.18	0	3068.62	101.042	-1.49684	0.609556	-2.45563	0.0140638	0.338219
DDB_G0270726	uduC	DDB0238162	2280	63	343	3091.7	206	209	186	0.69	3.87	49.08	2.11	2.54	1.6	595.572	2.11069	0.861261	2.45069	0.0142582	0.339079
DDB_G0283425	DDB_G0283425	DDB0309019	3312	388	220	427	104.98	140.25	122	2.86	1.66	4.55	0.72	1.14	0.7	225.943	1.24959	0.509738	2.45144	0.0142286	0.339079
DDB_G0288731	DDB_G0288731	DDB0231579	3684	657	651.42	534.01	154	218	324	4.33	4.4	5.09	0.95	1.59	1.67	409.949	1.2026	0.490729	2.45063	0.0142607	0.339079
DDB_G0294423	ai2b	DDB0201589	789	199.58	336	974	85	204	164	7.46	12.98	52.99	2.96	8.47	4.8	297.634	1.45922	0.595504	2.4504	0.0142698	0.339079
DDB_G0288651	DDB_G0288651	DDB0235286	1353	4593.27	6623.55	5589.21	1755.72	2895.98	1795.99	89.84	133.38	158.53	32.06	62.74	27.49	3731.77	1.13657	0.465087	2.44377	0.0145347	0.344684
DDB_G0290141	rps17	DDB0191513	408	168	1540	6519.77	433	879	267	16.3	156.66	932.46	38.94	95.61	20.27	1434.49	2.01323	0.825214	2.43965	0.0147014	0.347944
DDB_G0278313	DDB_G0278313	DDB0238239	1752	45	233	693	74.02	93	46	0.66	3.5	14.68	1.01	1.51	0.53	177.087	1.79635	0.736902	2.4377	0.0147811	0.348237
DDB_G0282559	dduA	DDB0304598	1296	15	61	56	76	76	164	0.31	1.29	1.67	1.46	1.73	2.64	76.3996	-1.5428	0.632786	-2.4381	0.0147647	0.348237
DDB_G0285695	DDB_G0285695	DDB0306204	1572	83	123	71	221	242	124	1.37	2.09	1.7	3.41	4.42	1.6	153.287	-1.36867	0.561576	-2.43719	0.0148018	0.348237
DDB_G0290981	cyp513A2_ps	DDB0237439	1272	135	174	112	216	232	418	2.83	3.76	3.41	4.23	5.4	6.87	221.497	-1.26386	0.519443	-2.43311	0.0149698	0.351495
DDB_G0284729	fslK	DDB0231861	1743	49	105	71	14	33	22	0.72	1.59	1.51	0.19	0.54	0.25	46.2663	1.48456	0.610347	2.43231	0.0150027	0.351573
DDB_G0280707	DDB_G0280707	DDB0349192	420	1	1	0	3	23	2	0.09	0.1	0	0.26	2.38	0.14	5.01041	-3.91139	1.61117	-2.42768	0.0151957	0.355394
DDB_G0270100	DDB_G0270100	DDB0307450	1827	14	23	107	111	150.97	97	0.2	0.33	2.16	1.45	2.33	1.06	86.4053	-1.67939	0.692832	-2.42396	0.0153524	0.355728
DDB_G0278665	DDB_G0278665	DDB0230133	3273	104	276.07	1025.08	68	190	98.99	0.78	2.11	11.06	0.47	1.57	0.58	261.812	1.67509	0.690753	2.42503	0.0153073	0.355728
DDB_G0279953	DDB_G0279953	DDB0306967	1404	199	736	320	122	168	32	3.73	14.21	8.7	2.14	3.49	0.47	250.287	1.65295	0.68197	2.42378	0.0153597	0.355728
DDB_G0283841	alg6	DDB0231451	1557	4	8	81	6	3	1	0.07	0.14	1.96	0.09	0.06	0.01	14.9693	2.71995	1.12134	2.42562	0.0152822	0.355728
DDB_G0349426	DDB_G0349426	DDB0349428	453	7	8	120.52	7	5	7	0.57	0.68	14.47	0.53	0.46	0.45	22.4751	2.41658	0.996396	2.42533	0.0152946	0.355728
DDB_G0278127	DDB_G0278127	DDB0346898	168	13437.3	8326.3	5187.2	24485.9	12091.7	24480.7	12834.3	9181.84	7870.94	21976.8	13728.9	18602.8	15990.5	-1.43879	0.59415	-2.4216	0.0154525	0.357181
DDB_G0276077	mlcR	DDB0185146	486	4646.02	5545.12	5160	1557	2742.01	1784	339.95	423.06	553.85	105.8	224.14	102.17	3446.08	1.10464	0.456651	2.41901	0.0155627	0.358335
DDB_G0280771	DDB_G0280771	DDB0347003	294	177	164	119	317	242	369	32.18	31.85	32.38	53.32	49.9	52.55	245.307	-1.27051	0.525126	-2.41943	0.0155447	0.358335
DDB_G0288247	aif	DDB0191137	1599	34	121	498.08	23	93	27	0.55	2.02	11.69	0.35	1.67	0.34	116.616	1.90055	0.785933	2.41821	0.015597	0.358428
DDB_G0285465	nog1	DDB0233587	2025	268	406	852	125	250	122	3.34	5.21	15.39	1.46	3.45	1.19	313.204	1.33204	0.55123	2.41648	0.0156712	0.35944
DDB_G0276165	DDB_G0276165	DDB0231646	183	17365.1	7472.67	6116	19818.4	11766.5	50408.6	11912.1	5815.44	6576.56	12711.1	9490.17	27367.1	19816.3	-1.571	0.651021	-2.41313	0.0158161	0.361498
DDB_G0276623	DDB_G0276623	DDB0306856	537	38	175	729.12	85	45	53	2.39	11.47	67.26	4.98	3.16	2.61	168.064	1.89347	0.784695	2.413	0.0158218	0.361498
DDB_G0275535	DDB_G0275535	DDB0237645	3477	2062	5195.24	3477.87	646	2238.12	571	14.43	37.32	35.2	4.23	17.31	3.13	2220.97	1.43144	0.593798	2.41065	0.0159243	0.362445
DDB_G0288763	DDB_G0288763	DDB0308082	1119	207	257	771.13	126.48	138	103	5.05	6.46	27.29	2.88	3.73	1.97	248.259	1.39863	0.580066	2.41115	0.0159023	0.362445
DDB_G0278645	DDB_G0278645	DDB0238313,DDB0238314	1041.08	1400	2658.01	1452	663	790.02	382	37.19	73.31	55.97	16.69	23.52	8.04	1187.93	1.29894	0.539417	2.40804	0.0160382	0.364012
DDB_G0280597	DDB_G0280597	DDB0348243	183	1463.14	492.2	207	1699	873	4287.23	1003.69	383.04	222.59	1089.7	704.11	2327.56	1601.38	-1.79858	0.747234	-2.40698	0.016085	0.364012
DDB_G0294094	lrrA	DDB0215361	1533	764.99	1749	2450.81	321	926	423	12.99	30.55	60.3	5.09	17.41	5.62	1023.87	1.3258	0.550675	2.40759	0.0160582	0.364012
DDB_G0278541	DDB_G0278541	DDB0304755	1410	771	1830	1275.99	340	708	290	14.39	35.15	34.52	5.92	14.63	4.24	825.211	1.288	0.535808	2.40384	0.0162237	0.366453
DDB_G0270380	rpl30	DDB0230155	339	387	1839.01	7482.56	885.8	707.95	360.01	52.52	264.02	1508.1	111.26	108.31	38.24	1742.9	1.84924	0.769642	2.40272	0.0162736	0.366882
DDB_G0272172	gnt6	DDB0231460	1464	170.51	540.71	832.63	120.76	226.55	127	3.05	9.95	21.58	2.02	4.49	1.78	310.443	1.40087	0.583523	2.40071	0.0163634	0.368207
DDB_G0293184	DDB_G0293184	DDB0229972	3561	335	488.89	804.02	118	311.58	130	2.29	3.42	7.93	0.75	2.35	0.69	340.476	1.29417	0.539293	2.39976	0.0164058	0.368465
DDB_G0276887	fbxA	DDB0185042	3744	15371.8	27105.4	17838.9	6417.31	10257.1	5707.72	99.53	180.14	167.02	38.84	73.41	28.92	13286.1	1.17893	0.491475	2.39877	0.0164504	0.368768
DDB_G0280425	DDB_G0280425	DDB0306952	1002	45396.3	42563.8	25836.6	66717.9	64030.9	95708.4	1262.42	1221.01	1043.75	1730.65	1975.04	2083.04	59439.3	-1.21702	0.507588	-2.39765	0.0165004	0.369194
DDB_G0271660	fmoB	DDB0305363	1539	283.02	829	443	999	1009	1060	4.78	14.42	10.85	15.77	18.88	14.02	803.934	-1.27258	0.530983	-2.39666	0.0165454	0.369263
DDB_G0273087	DDB_G0273087_ps	DDB0347791	5739	8	36.5	151	10.5	12	15	0.03	0.16	0.91	0.04	0.06	0.05	34.1117	2.03303	0.849165	2.39415	0.0166589	0.369263
DDB_G0273801	DDB_G0273801_ps	DDB0347792	5739	8	36.5	151	10.5	12	15	0.03	0.16	0.91	0.04	0.06	0.05	34.1117	2.03303	0.849165	2.39415	0.0166589	0.369263
DDB_G0274963	DDB_G0274963	DDB0346906	3711	325	300	223	530.78	477	635	2.12	2.01	2.11	3.24	3.45	3.25	437.101	-1.20194	0.501734	-2.39557	0.0165943	0.369263
DDB_G0294625	DDB_G0294625_ps	DDB0237451	243	13	14	3	33	17	48	3.72	4.36	1.3	8.76	5.58	10.79	23.1317	-1.94355	0.811768	-2.39421	0.0166561	0.369263
DDB_G0275399	DDB_G0275399	DDB0307571	6531	56	115	125	169.91	259.92	153	0.2	0.43	0.66	0.58	1.04	0.44	150.466	-1.26342	0.528083	-2.39247	0.0167352	0.369573
DDB_G0281533	DDB_G0281533_RTE	DDB0218313	1149	5.21	16.34	22.89	18.7	121.87	13.69	0.12	0.4	0.79	0.41	3.19	0.25	32.5557	-2.01975	0.844452	-2.39179	0.0167663	0.369573
DDB_G0294358	DDB_G0294358_RTE	DDB0220075	1209	3.07	3.95	19.41	0.59	0	0	0.07	0.09	0.63	0.01	0	0	3.94692	4.24757	1.77541	2.39244	0.0167369	0.369573
DDB_G0289025	rps7	DDB0230024	582	48	651.14	3035.42	147	437	100	2.69	37.96	249.07	7.68	27.34	4.39	640.169	2.11206	0.884331	2.38831	0.0169258	0.3724
DDB_G0267436	abcF4	DDB0191119	3429	4066.96	4777.03	5049.78	1505.88	2253.9	1882.95	28.88	34.82	51.86	9.99	17.69	10.46	3140.69	1.05439	0.44231	2.38383	0.0171333	0.372434
DDB_G0271802	DDB_G0271802	DDB0307486	954	5433.98	5224.58	2932.7	9324.02	6653.98	11698.1	160.36	159.11	125.77	256.62	217.87	270.19	7304.55	-1.27289	0.533443	-2.38618	0.0170244	0.372434
DDB_G0272881	DDB_G0272881	DDB0302452	756	1056.33	753.5	516.49	1407.5	1120.64	2486.5	41.7	30.77	29.7	51.77	49.16	76.83	1286.07	-1.3164	0.552356	-2.38325	0.0171604	0.372434
DDB_G0274039	DDB_G0274039	DDB0302451	756	1056.33	753.5	516.49	1407.5	1120.64	2486.5	41.7	30.77	29.7	51.77	49.16	76.83	1286.07	-1.3164	0.552356	-2.38325	0.0171604	0.372434
DDB_G0277711	DDB_G0277711_RTE	DDB0218019	3435	0	0	0	0	10.49	6.56	0	0	0	0	0.08	0.04	2.74567	-5.03769	2.11167	-2.38565	0.0170491	0.372434
DDB_G0280441	DDB_G0280441	DDB0348989	837	75	52	57	143	90	155	2.6	1.86	2.88	4.62	3.47	4.21	101.993	-1.35228	0.567501	-2.38287	0.0171782	0.372434
DDB_G0290205	DDB_G0290205	DDB0306690	738	2491	2427.99	1574	4846.69	2883.92	5252.47	101.46	102.32	93.39	183.9	130.56	167.43	3473.66	-1.27378	0.534043	-2.38516	0.0170717	0.372434
DDB_G0292526	DDB_G0292526	DDB0234105	177	157	87	50	349	173	183	121.95	77.17	61.18	253.92	158.64	112.71	186.519	-1.55626	0.652201	-2.38616	0.0170253	0.372434
DDB_G0280557	DDB_G0280557	DDB0229296	1383	2908.97	3452.85	2345	981	1281.25	1143	55.49	67.8	64.86	17.47	27.07	17.06	1970.82	1.11896	0.469722	2.38217	0.0172112	0.37247
DDB_G0283791	DDB_G0283791	DDB0307760	1320	20	131	1545.24	53	25.01	6	0.4	2.71	45.09	1	0.56	0.09	250.825	3.75576	1.5772	2.38129	0.0172523	0.372682
DDB_G0270478	DDB_G0270478_ps	DDB0266711	5799	4.23	26.91	76.63	2.56	10.92	4.49	0.02	0.11	0.46	0.01	0.05	0.01	18.3743	2.28553	0.960754	2.37889	0.0173649	0.373891
DDB_G0283741	rpl26	DDB0230152	420	136	1168	4346.28	360	592	196	12.57	113.04	591.44	30.84	61.28	14.17	1002.43	1.91229	0.804128	2.37809	0.0174027	0.373891
DDB_G0284209	DDB_G0284209	DDB0238025	876	88.8	79.07	251.91	30.43	39.96	57.96	2.91	2.68	12.01	0.93	1.45	1.49	84.7036	1.42912	0.600861	2.37846	0.0173854	0.373891
DDB_G0275487	DDB_G0275487	DDB0308146	957	5854.22	13189.4	9169.72	8894.06	13268.8	44549.9	172.11	400.14	391.75	243.86	432.79	1025.03	15814.8	-1.43601	0.604363	-2.37607	0.0174979	0.375258
DDB_G0276289	DDB_G0276289	DDB0308196	492	25	14	32	56	29	92	1.8	1.05	3.37	3.74	2.33	5.17	43.7125	-1.60032	0.673807	-2.37504	0.0175472	0.375636
DDB_G0270282	DDB_G0270282	DDB0307708	1326	21	35	122	110	125	170	0.42	0.72	3.54	2.06	2.77	2.66	99.1875	-1.52084	0.641124	-2.37215	0.017685	0.375761
DDB_G0273181	DDB_G0273181	DDB0233259	192	153	75.5	31	276	88.5	364.35	88.59	49.16	27.95	149.08	59.92	166.59	180.948	-1.71035	0.721181	-2.3716	0.0177112	0.375761
DDB_G0273807	DDB_G0273807	DDB0267012	192	153	75.5	31	276	88.5	364.35	88.59	49.16	27.95	149.08	59.92	166.59	180.948	-1.71035	0.721181	-2.3716	0.0177112	0.375761
DDB_G0277699	DDB_G0277699	DDB0308226	681	17954.7	14022.4	8130.11	31846.8	17763.5	35851.7	812.81	657.55	536.69	1342.48	894.48	1270.26	22540.2	-1.34702	0.567374	-2.37412	0.0175907	0.375761
DDB_G0287001	DDB_G0287001	DDB0229940	1953	97.49	167.49	816.94	79.36	114.35	81.31	1.27	2.23	15.35	0.96	1.64	0.83	203.285	1.62025	0.683118	2.37185	0.0176994	0.375761
DDB_G0282423	ponD	DDB0232396	447	30	247	736	48	131	41	2.5	21.54	90.28	3.72	12.23	2.68	181.589	1.88005	0.793932	2.36803	0.0178831	0.378733
DDB_G0269778	DDB_G0269778	DDB0216421	1083	134	125	259	26	103	41	3.4	3.27	9.53	0.61	2.89	0.81	106.737	1.40342	0.595086	2.35835	0.0183563	0.381945
DDB_G0272999	pkd2	DDB0349991	2148	527.18	494	396.97	562	864.05	1420	6.17	5.94	6.72	6.14	11.18	13	723.849	-1.18917	0.50319	-2.36326	0.018115	0.381945
DDB_G0273065	dscC-1	DDB0215401	762	5	80.9	2151.94	23.97	58.65	15.37	0.2	3.27	122.46	0.87	2.55	0.47	323.308	4.13117	1.75047	2.36004	0.0182731	0.381945
DDB_G0273885	dscC-2	DDB0266624	762	5	80.9	2151.94	23.97	58.65	15.37	0.2	3.27	122.46	0.87	2.55	0.47	323.308	4.13117	1.75047	2.36004	0.0182731	0.381945
DDB_G0276453	vilB	DDB0185072	2880	28	309.68	796.28	70	130	19	0.24	2.72	9.84	0.56	1.23	0.13	200.298	1.99835	0.846599	2.36045	0.0182527	0.381945
DDB_G0281503	DDB_G0281503	DDB0347414	3360	1069.1	1724.07	1533.09	526.26	602.01	532.1	7.76	12.84	16.08	3.57	4.83	3.02	962.557	1.09966	0.466191	2.35881	0.0183334	0.381945
DDB_G0281583	DDB_G0281583	DDB0233704	246	563.44	237	213	868	513	928	156.31	71.42	89.61	223.1	163.03	202.02	600.43	-1.42481	0.603886	-2.35939	0.0183048	0.381945
DDB_G0285567	DDB_G0285567	DDB0304978	222	0	1	0	1	17	3.24	0	0.4	0	0.34	7.2	0.93	3.58162	-4.39713	1.86311	-2.3601	0.01827	0.381945
DDB_G0285807	DDB_G0285807	DDB0234046	735	13270.3	8914.64	5781.69	20060.8	12379.4	28192.4	543.36	377.71	344.88	765.19	563.42	903.45	15758.1	-1.34538	0.570101	-2.3599	0.0182797	0.381945
DDB_G0291364	DDB_G0291364	DDB0346596	519	21	120	448.75	48	49	8	1.39	8.28	43.56	2.96	3.62	0.41	103.239	2.03679	0.862731	2.36086	0.0182324	0.381945
DDB_G0289955	DDB_G0289955	DDB0346518	594	9	28	174.04	10	21	8	0.49	1.59	13.87	0.51	1.28	0.34	36.4733	2.07882	0.881954	2.35706	0.0184201	0.382604
DDB_G0288183	roco9	DDB0191512	10098	60	66	565.87	24	89	48	0.14	0.16	1.91	0.05	0.23	0.09	125.119	1.81381	0.770046	2.35545	0.0185002	0.383597
DDB_G0285881	rpl18a	DDB0233692	516	34	466	1794.01	71	315	45	2.27	32.43	175.66	4.41	23.5	2.35	394.668	2.11367	0.899523	2.34977	0.018785	0.388822
DDB_G0293616	DDB_G0293616	DDB0348967	222	23	15	10	43	30	53	8.44	6.06	5.62	14.65	12.71	15.29	31.2025	-1.63089	0.69433	-2.34887	0.0188303	0.389083
DDB_G0280801	DDB_G0280801	DDB0349035	3807	24	60	289.94	9	49	26.62	0.15	0.39	2.67	0.05	0.34	0.13	67.0731	1.87116	0.79724	2.34705	0.0189226	0.390312
DDB_G0267380	argE	DDB0191165	1344	410	1620.31	6986.96	802	824	187	8.08	32.88	199.7	14.76	17.99	2.88	1616.45	1.86126	0.796716	2.33617	0.0194825	0.39299
DDB_G0271686	grlB	DDB0231970	2268	5	34	114	8	8	12	0.06	0.39	1.82	0.08	0.1	0.1	26.6553	2.0805	0.889547	2.33883	0.0193442	0.39299
DDB_G0273855	DDB_G0273855	DDB0266878	915	2579.06	3256.5	1927.49	6128.08	4149.79	4465.71	80.09	104.4	87.02	177.46	143.02	108.54	4032.75	-1.23014	0.525885	-2.33919	0.0193258	0.39299
DDB_G0275013	omt4	DDB0266732	1017	113	89	104	88	265	314.93	3.09	2.51	4.13	2.24	8.03	6.73	162.03	-1.27996	0.547592	-2.33742	0.0194171	0.39299
DDB_G0275855	DDB_G0275855	DDB0308641	2007	10	7	11	20	19	42	0.13	0.09	0.2	0.24	0.26	0.41	18.9276	-1.76945	0.756228	-2.33983	0.0192924	0.39299
DDB_G0280993	DDB_G0280993	DDB0220498	1266	327.01	468.08	489.78	139	224	106	6.9	10.18	15	2.74	5.24	1.75	280.143	1.18661	0.506406	2.34319	0.0191195	0.39299
DDB_G0282681	DDB_G0282681_ps	DDB0349306	955	3	3	1	9	13.05	13.01	0.09	0.09	0.04	0.25	0.43	0.3	7.42789	-2.52866	1.07963	-2.34215	0.019173	0.39299
DDB_G0284895	DDB_G0284895	DDB0238658	2283	674.91	1552.62	1178.96	2247.11	2882.65	1382.53	7.39	17.47	18.69	22.99	34.92	11.85	1724.48	-1.23745	0.52949	-2.33706	0.0194362	0.39299
DDB_G0285047	DDB_G0285047	DDB0349100	1263	116	87	57	156.14	163	232	2.46	1.9	1.75	3.09	3.82	3.84	141.802	-1.2924	0.551901	-2.34172	0.0191952	0.39299
DDB_G0288565	bysl	DDB0266395	1428	58	100	206	32	48	31	1.07	1.89	5.49	0.55	0.98	0.45	73.508	1.40206	0.59905	2.34048	0.0192592	0.39299
DDB_G0289561	DDB_G0289561	DDB0347391	2777	63	81	51	76	149	189	0.56	0.74	0.65	0.63	1.46	1.31	102.844	-1.26967	0.543326	-2.33684	0.0194474	0.39299
DDB_G0293070	DDB_G0293070	DDB0237515	7293	316	438	1058.81	81	365	129	1.03	1.46	4.97	0.25	1.31	0.33	363.733	1.43346	0.613569	2.33627	0.0194773	0.39299
DDB_G0295833	DDB_G0295833	DDB0266877	915	2579.06	3256.5	1927.49	6128.08	4149.79	4465.71	80.09	104.4	87.02	177.46	143.02	108.54	4032.75	-1.23014	0.525885	-2.33919	0.0193258	0.39299
DDB_G0294004	DDB_G0294004	DDB0347280	2220	547	434	387.99	893.12	654	1076	6.17	5.03	6.34	9.42	8.17	9.51	704.027	-1.19641	0.512466	-2.33462	0.0195633	0.393951
DDB_G0280437	DDB_G0280437	DDB0229983	897	33	47	31	23	161	111	1.05	1.54	1.43	0.68	5.69	2.76	66.3858	-1.53367	0.658019	-2.33074	0.0197672	0.394655
DDB_G0280959	DG1113	DDB0220019	3474	6010.08	12032.6	7092.6	2757.62	4277.16	1391.62	42.09	86.51	71.84	18.05	33.12	7.63	5390.14	1.30484	0.559239	2.33324	0.0196355	0.394655
DDB_G0283627	prsC	DDB0237884	966	15648.3	17171.5	9828.73	29643.2	20459.5	32439.4	454.84	515.02	415.13	803.61	659.74	737.95	22197	-1.2198	0.522957	-2.3325	0.0196744	0.394655
DDB_G0284945	fsjC	DDB0238604	2502	357	587.57	1154	207	327.99	163.71	3.54	5.99	16.57	1.92	3.6	1.27	435.861	1.27458	0.546746	2.33121	0.0197423	0.394655
DDB_G0289741	DDB_G0289741	DDB0347431	3300	1498.79	2135.02	1223.97	3581.01	2678	2834.39	11.08	16.2	13.09	24.75	21.89	16.4	2480.99	-1.20253	0.516071	-2.33016	0.0197975	0.394655
DDB_G0293956	DDB_G0293956	DDB0308725	354	85	54	128	153	132.47	257	10.62	7.12	23.71	17.7	18.63	25.14	139.56	-1.29416	0.554979	-2.33191	0.0197053	0.394655
DDB_G0271840	DDB_G0271840	DDB0305140	447	11576.2	9078.01	5233.03	20374.3	11430.4	22159.1	965.87	791.71	641.88	1577.41	1067.12	1447.08	14338.2	-1.31769	0.566525	-2.32592	0.0200228	0.397454
DDB_G0271976	rpl32	DDB0231150	402	83	840	3009	222	467.99	115	8.26	87.69	441.59	20.47	52.23	8.96	696.307	1.925	0.827766	2.32554	0.0200432	0.397454
DDB_G0277635	rps27	DDB0231065	258	874	2305	8373.21	1329	773	546	215.03	612.87	3111.85	302.75	217.2	105.34	2163.91	1.64944	0.709437	2.325	0.0200717	0.397454
DDB_G0282945	DDB_G0282945	DDB0307739	2010	76.37	169	222.98	47	66	37	0.96	2.18	4.06	0.55	0.92	0.36	96.7746	1.33179	0.572556	2.32605	0.0200159	0.397454
DDB_G0272434	DDB_G0272434	DDB0348875	4044	5	24	185	5	25	6	0.03	0.15	1.6	0.03	0.17	0.03	35.8039	2.26731	0.975927	2.32324	0.0201663	0.39772
DDB_G0278177	DDB_G0278177	DDB0204478	1506	16	73	286	27	38	6	0.28	1.3	7.18	0.44	0.73	0.08	66.0896	1.99201	0.857559	2.32288	0.0201856	0.39772
DDB_G0290689	DDB_G0290689	DDB0266800	552	16940.7	15974.6	9473.56	32623.4	19454.9	31752.3	1025.68	1005.48	839.15	1836.52	1313.38	1504.65	22614.7	-1.25952	0.542131	-2.32327	0.0201647	0.39772
DDB_G0285451	leuS	DDB0231253	3177	657	674.22	1200	237	477	220	5.06	5.33	13.36	1.7	4.06	1.33	547.346	1.1819	0.509153	2.32131	0.02027	0.398723
DDB_G0268250	DDB_G0268250	DDB0306539	1173	22422.2	21204.6	13335.9	6252.49	6646.01	9087.98	517.25	504.04	446.46	134.61	169.92	164.08	12953.1	1.15357	0.497482	2.31883	0.0204045	0.399227
DDB_G0270636	DDB_G0270636	DDB0234001	3099	22	44	25	49	118	47	0.17	0.36	0.29	0.36	1.03	0.29	51.8563	-1.44972	0.625324	-2.31835	0.0204301	0.399227
DDB_G0276933	mcfX	DDB0234131	906	373	474	812	165	227	236	11.73	15.38	37.11	4.84	7.92	5.81	360.892	1.12318	0.484453	2.31846	0.0204244	0.399227
DDB_G0290627	DDB_G0290627	DDB0308158	1833	13048.6	12587.6	7779.97	23311.7	18510.8	21771.7	181.57	180.09	156.79	302.99	285.04	237.09	17220.2	-1.19274	0.514237	-2.31943	0.0203716	0.399227
DDB_G0267924	DDB_G0267924	DDB0233987	3330	3963	5909.48	3644.18	1365	2562.37	1182.46	29.02	44.43	38.6	9.34	20.74	6.78	3003.23	1.17703	0.507916	2.31738	0.0204833	0.399609
DDB_G0270138	rasU	DDB0229438	642	35	48	68	42	92	229	1.72	2.44	4.86	1.92	5.02	8.78	84.8947	-1.46152	0.631351	-2.31491	0.0206178	0.401574
DDB_G0278581	psiF	DDB0215398	2127	6	67	548.69	12	79	12	0.07	0.81	9.39	0.13	1.03	0.11	103.213	2.305	0.997422	2.31096	0.020835	0.40514
DDB_G0285469	DDB_G0285469	DDB0305481	222	38	22	26	105.05	25	82	13.95	8.88	14.61	35.8	10.59	23.66	55.5207	-1.63775	0.709422	-2.30856	0.0209678	0.405696
DDB_G0285501	DDB_G0285501	DDB0307085	969	315	196	275	97	113	68	9.12	5.86	11.57	2.62	3.63	1.54	173.831	1.23737	0.535873	2.30906	0.02094	0.405696
DDB_G0287281	DDB_G0287281	DDB0220637	1254	8298.03	6251	3901.99	11457.9	9167.55	17093.6	177.12	137.43	120.83	228.28	216.82	285.56	9880.12	-1.25011	0.541646	-2.30798	0.0210002	0.405696
DDB_G0293622	DDB_G0293622	DDB0306842	2976	20	38	106	11	17	13	0.16	0.32	1.26	0.08	0.16	0.08	31.0819	1.67929	0.727194	2.30928	0.0209281	0.405696
DDB_G0288697	DDB_G0288697	DDB0306657	1758	98	256	711	60	180	51	1.43	3.84	15.01	0.82	2.9	0.58	203.636	1.57999	0.685782	2.30392	0.0212272	0.409416
DDB_G0283805	adkA	DDB0230096	831	148	364	428	108	129	37	5.18	13.16	21.8	3.52	5.01	1.01	191.023	1.42941	0.620996	2.3018	0.0213464	0.409804
DDB_G0284791	cpnC	DDB0216239	1620	3	82	220	13	33	9	0.05	1.35	5.09	0.19	0.58	0.11	52.6483	2.13516	0.927635	2.30172	0.0213508	0.409804
DDB_G0295775	DDB_G0295775	DDB0252763	999	102	47	70	112	104	289	2.85	1.35	2.84	2.92	3.22	6.31	124.844	-1.39632	0.606409	-2.30261	0.0213009	0.409804
DDB_G0281515	DDB_G0281515	DDB0237816	1569	3583.52	3076.43	1978.29	5549.95	4521.27	6602.88	59.27	52.35	47.42	85.72	82.79	85.47	4464.71	-1.19099	0.517746	-2.30033	0.0214294	0.41065
DDB_G0272650	DDB_G0272650	DDB0308097	396	173.5	186.5	600.5	436.51	351.5	1403.76	17.72	19.99	90.49	41.31	40.27	112.19	530.095	-1.47603	0.642663	-2.29673	0.021634	0.413237
DDB_G0274053	DDB_G0274053	DDB0308098	396	173.5	186.5	600.5	436.51	351.5	1403.76	17.72	19.99	90.49	41.31	40.27	112.19	530.095	-1.47603	0.642663	-2.29673	0.021634	0.413237
DDB_G0271898	DDB_G0271898	DDB0307804	549	742.99	3409.72	1656.99	5833.05	3215.95	3019.75	45.34	216.34	147.95	330.95	218.84	144.23	3243.36	-1.44294	0.628911	-2.29435	0.0217703	0.413627
DDB_G0283817	DDB_G0283817	DDB0304910	882	388	215	194	632	379	637	12.61	7.21	9.17	19.15	13.67	16.2	439.567	-1.30631	0.569198	-2.295	0.0217333	0.413627
DDB_G0285863	DDB_G0285863	DDB0231651	210	9519.38	2985.96	1441	12573.5	7092.67	18290.3	4122.71	1433.46	961.2	5062.78	3560.97	6235.93	9391.24	-1.61863	0.705139	-2.29548	0.0217054	0.413627
DDB_G0289353	cox11	DDB0252815	939	316	201	162	307	314	932.99	9.51	6.24	7.08	8.61	10.48	21.97	383.307	-1.35927	0.592546	-2.29395	0.0217936	0.413627
DDB_G0279681	DDB_G0279681	DDB0233185	474	2515.17	2502.98	5594.06	607.97	1105	2102.44	191.28	198.62	624.46	42.93	93.92	125.14	2243.49	1.24735	0.544204	2.29205	0.0219025	0.414369
DDB_G0283521	DDB_G0283521	DDB0347643	3705	223	302	243	398.13	473.23	484	1.46	2.03	2.3	2.44	3.42	2.48	365.727	-1.07509	0.468941	-2.2926	0.0218712	0.414369
DDB_G0268226	DDB_G0268226	DDB0306534	189	3465.05	1802.29	920	5179.26	2667.02	6717.32	2118.59	1242.7	877.76	2956.14	1910.2	3245.47	3744.55	-1.45265	0.635835	-2.28463	0.0223345	0.414619
DDB_G0270172	DDB_G0270172	DDB0306622	552	78	277	144	473.01	280	264	4.72	17.44	12.76	26.63	18.9	12.51	273.691	-1.39867	0.610804	-2.28988	0.0220285	0.414619
DDB_G0276545	DDB_G0276545	DDB0348553	1032	64581.4	69493.1	39416.5	131398	82717.5	118005	1733.45	1923.72	1536.63	3290.18	2462.26	2478.95	90460.8	-1.22134	0.5337	-2.28844	0.0221121	0.414619
DDB_G0277687	DDB_G0277687	DDB0307634	5757	22.03	108.07	353.5	29.37	40.06	47.01	0.09	0.46	2.12	0.11	0.18	0.15	89.2543	1.71209	0.748049	2.28875	0.0220941	0.414619
DDB_G0277993	DDB_G0277993	DDB0302556	1575	67	184.98	432	45	98	60	1.1	3.13	10.31	0.69	1.79	0.77	134.479	1.4525	0.634773	2.28821	0.022125	0.414619
DDB_G0279369	DDB_G0279369	DDB0231562	2190	360.53	533.65	2847.35	172.16	568.64	287.9	4.13	6.28	47.22	1.84	7.21	2.58	709.247	1.57571	0.688765	2.28774	0.0221529	0.414619
DDB_G0279527	DDB_G0279527	DDB0304956	3702	69	169	381.39	32	114	27	0.45	1.14	3.61	0.2	0.83	0.14	119.517	1.5727	0.68802	2.28583	0.0222641	0.414619
DDB_G0285103	DDB_G0285103	DDB0347314	816	12535	11079.5	6749	18110.9	14633.7	27142	448.92	410.1	351.73	604.53	582.06	760.77	15819.6	-1.20669	0.527919	-2.28574	0.0222696	0.414619
DDB_G0285615	iliA	DDB0238155	768	375.01	672	4865.41	481	472	431.99	14.51	26.89	274.08	17.34	20.29	13.08	1087.59	1.68086	0.735312	2.28592	0.0222592	0.414619
DDB_G0285769	DDB_G0285769	DDB0238300	1425	15.28	100.49	612.18	49.88	60.23	27.99	0.28	1.91	16.36	0.86	1.23	0.4	126.85	1.97125	0.862633	2.28515	0.0223039	0.414619
DDB_G0286163	DDB_G0286163	DDB0232203	1959	46	155	616	78	73	25	0.59	2.06	11.54	0.94	1.04	0.25	149.24	1.76988	0.774228	2.286	0.0222544	0.414619
DDB_G0287831	DDB_G0287831	DDB0346528	1629	97	145	185.01	232	221	316	1.54	2.37	4.25	3.44	3.88	3.92	205.534	-1.14162	0.498807	-2.2887	0.0220966	0.414619
DDB_G0270424	rpl35a	DDB0231153	318	32	370	1876.75	101	282	51	4.93	60.56	430.89	14.4	49.11	6.15	393.795	2.04533	0.896079	2.28253	0.0224581	0.416263
DDB_G0273629	DDB_G0273629	DDB0308503	3459	0	0	2.33	0.79	0	31.4	0	0	0.02	0.01	0	0.17	5.62935	-4.22533	1.85293	-2.28036	0.0225866	0.417392
DDB_G0289583	DDB_G0289583	DDB0304441	3807	584.22	674.89	1256	152	489	308.06	3.72	4.41	11.56	0.9	3.44	1.53	539.015	1.19146	0.522498	2.28031	0.0225892	0.417392
DDB_G0289625	DDB_G0289625	DDB0347352	615	2050	1301	928	2420.14	2119.54	4439	106.56	70.16	70.44	117.06	122.68	180.59	2315.9	-1.26467	0.55489	-2.27914	0.0226586	0.418022
DDB_G0269026	abcG23	DDB0304677	2106	684	541.02	450	918.29	1041.98	1130	8.18	6.65	7.79	10.25	13.78	10.57	828.954	-1.11058	0.487636	-2.27747	0.0227581	0.41856
DDB_G0275007	cmfA	DDB0191097	2100	19	199	758.01	31	140	31	0.23	2.45	13.16	0.35	1.86	0.29	171.194	1.97953	0.868961	2.27804	0.0227241	0.41856
DDB_G0268420	DDB_G0268420	DDB0349262	3267	17	54	292	18	27	36	0.13	0.41	3.16	0.13	0.22	0.21	65.3085	1.81754	0.798603	2.2759	0.0228519	0.418954
DDB_G0281415	DDB_G0281415	DDB0308272	2412	38	90	486	31	58	62	0.39	0.95	7.26	0.3	0.66	0.5	113.07	1.69385	0.744618	2.27479	0.0229183	0.418954
DDB_G0282159	DDB_G0282159	DDB0348390	1635	3	18	194	11	13	10	0.05	0.29	4.44	0.16	0.23	0.12	35.9244	2.2457	0.987228	2.27476	0.0229206	0.418954
DDB_G0283127	DDB_G0283127	DDB0306354	1287	206	1073	3182.71	474	345	82	4.27	22.89	95.63	9.17	7.92	1.33	810.555	1.82041	0.799992	2.27554	0.0228734	0.418954
DDB_G0287155	DDB_G0287155	DDB0348158	495	83	89	103	265	121	147	5.91	6.6	10.75	17.51	9.61	8.19	147.328	-1.32498	0.58282	-2.2734	0.0230021	0.419797
DDB_G0268214	enoB	DDB0231356	1332	25128.3	21038.2	12089.6	37935.3	31357.4	44603.8	500.37	431.35	349.12	705.18	691.69	695.13	30419.3	-1.20281	0.529702	-2.27074	0.0231627	0.420789
DDB_G0276553	DDB_G0276553	DDB0306272	2703	22	79	252	29	34	21	0.2	0.74	3.33	0.25	0.34	0.15	65.7311	1.68633	0.742324	2.27169	0.023105	0.420789
DDB_G0278959	rpl9	DDB0231259	567	103	510	2324	134	432	91	6	30.87	197.99	7.26	28.05	4.15	526.339	1.83948	0.809937	2.27114	0.0231385	0.420789
DDB_G0268030	DDB_G0268030	DDB0308348	3666	31	53.28	136	19.01	23.04	19.1	0.21	0.36	1.3	0.12	0.17	0.1	43.1656	1.51621	0.668021	2.26971	0.0232251	0.421279
DDB_G0281565	rpl19	DDB0214854	561	74	657	3075	106	531	184	4.38	40.39	266.03	5.83	35.02	8.52	670.298	1.92731	0.849499	2.26876	0.0232832	0.421688
DDB_G0268622	rac1B	DDB0219941	585	1158	1405.45	882	2263	2986.14	1343.08	64.54	81.34	71.84	117.33	185.44	58.59	1759.25	-1.19504	0.527802	-2.26418	0.0235633	0.424649
DDB_G0275157	limF	DDB0231985	594	81	76	58.86	80	120	278	4.42	4.3	4.69	4.06	7.29	11.87	117.346	-1.31702	0.581722	-2.264	0.0235744	0.424649
DDB_G0278571	DDB_G0278571	DDB0238426	351	167	398	311	405	1078.54	336	21.2	53.36	58.56	47.61	154.2	33.4	453.227	-1.28658	0.568133	-2.26458	0.0235386	0.424649
DDB_G0279611	DDB_G0279611	DDB0302376	846	95	292	758	87	84	153	3.25	10.32	37.74	2.78	3.19	4.1	222.877	1.47715	0.652524	2.26375	0.0235896	0.424649
DDB_G0274409	pakF	DDB0229410	3531	7	94	561.12	31	70	19	0.05	0.66	5.59	0.2	0.53	0.1	113.277	2.09504	0.926163	2.26207	0.0236932	0.425868
DDB_G0272714	DDB_G0272714	DDB0308099	1077	10950	7610.4	4434.16	7677.45	9617.96	42522.3	279.33	200.16	164.24	182.73	272.04	848.96	14012.7	-1.49756	0.662401	-2.2608	0.0237716	0.426632
DDB_G0267432	abcG15	DDB0191235	4428	44	116	438	31	96	15	0.24	0.65	3.44	0.16	0.58	0.06	109.799	1.76427	0.781881	2.25644	0.0240429	0.427302
DDB_G0269572	DDB_G0269572	DDB0305226	4539	571	937	872.73	205	429	341.12	3.02	5.09	6.68	1.02	2.51	1.41	532.695	1.06342	0.472056	2.25274	0.0242757	0.427302
DDB_G0271786	DDB_G0271786	DDB0307485	3492	1236.06	1024.15	657	1927.51	1451.61	2249.84	8.61	7.32	6.62	12.55	11.18	12.27	1512.48	-1.19422	0.529249	-2.25645	0.0240427	0.427302
DDB_G0271800	DDB_G0271800	DDB0349380	207	258	145	116.98	388	207	527.95	116.83	72.94	81.72	163.42	108.8	188.28	293.55	-1.34742	0.598563	-2.25108	0.0243802	0.427302
DDB_G0274655	DDB_G0274655	DDB0203205	765	89	99	113	83.01	441.02	159	3.46	3.98	6.4	3.01	19.05	4.84	161.599	-1.33621	0.593501	-2.2514	0.0243599	0.427302
DDB_G0275649	DDB_G0275649	DDB0306631	2076	13	52	545.19	26	70	18	0.16	0.65	9.58	0.29	0.94	0.17	104.442	2.06354	0.916624	2.25124	0.0243706	0.427302
DDB_G0276961	DDB_G0276961	DDB0185223	1536	3132.9	5700.99	3025.2	6442.63	6102.85	9271.07	53.07	99.36	74.27	101.91	114.46	122.91	5827.48	-1.13644	0.503652	-2.25641	0.0240452	0.427302
DDB_G0277477	DDB_G0277477	DDB0234153	1917	3154.87	6299.23	4267.28	1622.95	2330.97	1019.02	41.79	85.77	81.85	20.08	34.16	10.56	3002.96	1.18475	0.525112	2.25618	0.0240596	0.427302
DDB_G0277891	rimA	DDB0214832	1098	862.04	1015	574	2289	1517.93	980.84	21.49	26.09	20.78	53.25	41.96	19.14	1319.66	-1.2943	0.575129	-2.25045	0.0244204	0.427302
DDB_G0278001	DDB_G0278001	DDB0307901	393	10	2	5	21	14	23	1.03	0.22	0.76	2.01	1.63	1.86	13.6516	-2.01708	0.896163	-2.25079	0.0243985	0.427302
DDB_G0279733	gxcDD	DDB0348652,DDB0348653	4879.53	1994.64	4391.85	3248.52	722	2078.15	739.9	9.8	22.26	23.21	3.32	11.49	2.85	2076.59	1.22905	0.545447	2.25329	0.0242409	0.427302
DDB_G0282525	DDB_G0282525	DDB0307729	1251	2684.01	2388.94	1308	4051.07	3436.64	4927.72	57.45	52.67	40.62	80.93	81.51	82.55	3313.72	-1.19415	0.529055	-2.25713	0.0239999	0.427302
DDB_G0284367	DDB_G0284367	DDB0232326	816	366	602	566	848	787	1001	13.11	22.28	29.5	28.31	31.3	28.06	720.427	-1.07305	0.475634	-2.25604	0.0240681	0.427302
DDB_G0286489	DDB_G0286489	DDB0347744	2172	263.64	421	349	111	180.16	110	3.05	5	5.84	1.2	2.3	1	229.999	1.11451	0.494354	2.25448	0.0241662	0.427302
DDB_G0288389	DDB_G0288389	DDB0307954	450	897.52	3278.31	1630	5084.99	3133.38	3161.84	74.09	282.8	197.77	389.51	289.36	204.28	3082.39	-1.33393	0.5924	-2.25173	0.0243393	0.427302
DDB_G0289393	psiH	DDB0191422	2148	101	866.93	2520.5	173	412	278	1.18	10.42	42.69	1.89	5.33	2.55	643.639	1.69625	0.753736	2.25046	0.0244199	0.427302
DDB_G0292932	DDB_G0292932	DDB0347103	2307	89	91	72	121	167	190	0.96	1.01	1.13	1.22	2	1.61	125.272	-1.14172	0.506656	-2.25344	0.0242316	0.427302
DDB_G0280501	DDB_G0280501	DDB0348045	651	811.04	865.02	888.15	834.08	967.44	3940.28	39	43.12	62.32	37.34	51.78	148.31	1392.74	-1.34587	0.599323	-2.24565	0.0247263	0.432019
DDB_G0291770	DDB_G0291770_ps	DDB0348432	1229	113	150	448	86.87	73	40	2.47	3.38	14.2	1.77	1.77	0.68	141.882	1.43059	0.637274	2.24486	0.0247768	0.432267
DDB_G0275197	cyp518B1	DDB0233018	1473	4	14	6	16	38	19	0.07	0.26	0.15	0.27	0.75	0.26	16.5477	-1.82784	0.815269	-2.24201	0.0249606	0.434834
DDB_G0276219	DDB_G0276219	DDB0233371	1635	7	42	138	9	19	12	0.11	0.68	3.16	0.13	0.33	0.15	33.4624	1.89275	0.845068	2.23977	0.0251062	0.435849
DDB_G0276521	DDB_G0276521	DDB0348925	300	1678	3265.92	1438.96	6127.04	2655.59	3727.43	292.02	606.21	374.38	986.57	523.64	508.05	3451.23	-1.32717	0.592643	-2.23942	0.0251289	0.435849
DDB_G0292366	DDB_G0292366	DDB0347261	906	1	5	10.92	0	0	0	0.03	0.16	0.5	0	0	0	2.42881	4.59666	2.05162	2.2405	0.0250583	0.435849
DDB_G0282333	DDB_G0282333	DDB0204187	672	48	67	101	69	86	355.07	2.21	3.2	6.79	2.96	4.41	12.81	120.704	-1.45502	0.650066	-2.23827	0.0252034	0.435869
DDB_G0286715	ponC2	DDB0232286	444	48.66	48.53	63.38	90.85	78.09	143.36	4.1	4.28	7.86	7.11	7.37	9.46	81.8005	-1.22152	0.545688	-2.2385	0.0251883	0.435869
DDB_G0286023	DDB_G0286023	DDB0232190	264	106951	87115.1	48175.7	193893	101713	192585	24879.9	21851.7	16899.3	41755.4	26986.7	35123.6	131635	-1.27992	0.572055	-2.23741	0.0252599	0.43621
DDB_G0270768	DDB_G0270768	DDB0347809	171	1618.75	1544	943.68	3587.67	1632	2783.02	1438.89	1578.46	1328.69	2993.25	1720.26	1965.7	2201.18	-1.27178	0.569387	-2.2336	0.0255095	0.439244
DDB_G0290407	rabO	DDB0229982	657	47	40	49	62	59	179	2.23	1.97	3.4	2.74	3.12	6.65	74.3472	-1.35494	0.606548	-2.23385	0.0254929	0.439244
DDB_G0272811	wasB	DDB0232169	1752	115.91	421	341	326.64	1514.99	289	1.7	6.33	7.23	4.46	24.53	3.31	495.208	-1.48336	0.664723	-2.23155	0.025645	0.440411
DDB_G0293358	hssB	DDB0231563	282	2463.69	3158.76	2287	521	1534.07	1215	491.33	675.2	684.53	96.15	347.68	189.85	1785.57	1.10671	0.495959	2.23145	0.0256514	0.440411
DDB_G0289479	swp1	DDB0233147	2058	8	76	494	16	77	17	0.1	0.96	8.77	0.18	1.04	0.16	98.8885	2.09045	0.937405	2.23004	0.0257447	0.440738
DDB_G0291460	tgrA_ps2	DDB0304743	3176	11.41	20.34	75.33	2.48	15.95	3.21	0.09	0.16	0.84	0.02	0.14	0.02	18.6553	2.08979	0.936927	2.23047	0.0257161	0.440738
DDB_G0279567	DDB_G0279567	DDB0347885	831	7	3	53	1	1	6	0.25	0.11	2.7	0.03	0.04	0.16	10.2669	2.66573	1.1965	2.22794	0.0258846	0.44135
DDB_G0281657	DDB_G0281657	DDB0348301	2925	626	894.09	950.09	207	520	263	5.26	7.71	11.54	1.63	4.83	1.73	548.256	1.09967	0.493727	2.22727	0.025929	0.44135
DDB_G0282833	DDB_G0282833	DDB0306364	957	1634.04	3323	2083	586	1499	531	48.04	100.81	88.99	16.07	48.89	12.22	1534.68	1.21218	0.54403	2.22815	0.0258702	0.44135
DDB_G0289571	DDB_G0289571	DDB0347383	2739	584	779	983.98	158	485.16	299	5.26	7.21	12.82	1.33	4.83	2.11	517.074	1.11369	0.499993	2.22741	0.0259196	0.44135
DDB_G0267862	DDB_G0267862	DDB0305058	870	527	341.97	227	751	520.78	961	17.42	11.67	10.91	23.14	19.11	24.86	591.415	-1.25635	0.565308	-2.22242	0.0262548	0.441773
DDB_G0270428	DDB_G0270428	DDB0308417	690	541	424	276	824	552	1076.02	24.07	19.53	17.9	34.14	27.31	37.46	653.926	-1.22354	0.550187	-2.22386	0.0261576	0.441773
DDB_G0271388	cog8	DDB0307480	2340	20	33	34.55	2	14	6	0.21	0.36	0.53	0.02	0.17	0.05	16.9327	1.81629	0.817126	2.22278	0.0262306	0.441773
DDB_G0279061	rpl31	DDB0231149	336	109	828	3095	293	442	180	15.05	121.01	634.93	37.44	68.82	19.46	733.894	1.74872	0.78703	2.22192	0.0262885	0.441773
DDB_G0279749	DDB_G0279749	DDB0308740	324	37	55	70	101	69	145.05	5.49	8.66	15.46	13.87	11.56	16.85	82.807	-1.26322	0.568097	-2.22359	0.0261758	0.441773
DDB_G0280005	DDB_G0280005_ps	DDB0348160	2787	0	4.04	1.17	8.65	12.52	7.11	0	0.04	0.01	0.07	0.12	0.05	6.06531	-2.81896	1.26809	-2.223	0.026216	0.441773
DDB_G0284089	cyp519B1	DDB0233020	1530	18	51	499	27	32	58	0.31	0.89	12.3	0.43	0.6	0.77	99.7128	1.90967	0.859184	2.22265	0.0262392	0.441773
DDB_G0285971	rpl37	DDB0267025	276	98.99	740	3107	236	481	175	20.74	166.46	978.27	45.75	114.64	28.73	712.502	1.78334	0.801487	2.22504	0.0260788	0.441773
DDB_G0293670	DDB_G0293670	DDB0308303	792	160.9	444.3	304.66	859.93	327.3	575.57	5.98	17.08	16.49	29.81	13.52	16.75	484.727	-1.34437	0.604313	-2.22463	0.026106	0.441773
DDB_G0287463	DDB_G0287463	DDB0346920	1269	789	893.97	683.02	1364	1190.15	1578.48	16.61	19.38	20.86	26.81	27.76	26.01	1134.12	-1.06975	0.481832	-2.22018	0.0264063	0.443127
DDB_G0268538	psmA5	DDB0232930	726	61	174.47	1142.61	128.81	115	35	2.54	7.51	69.27	4.99	5.32	1.14	246.64	1.83255	0.826239	2.21794	0.0265592	0.444698
DDB_G0288369	DDB_G0288369	DDB0348383	1035	17951.5	18594.9	10408.7	31679.2	22974.9	32916.7	480.17	512.95	404.36	790.5	681.51	689.09	23846.7	-1.16257	0.52422	-2.21771	0.0265748	0.444698
DDB_G0283887	DDB_G0283887	DDB0231668	1488	1562	2069.96	2017.61	301	956.95	1035	27.42	37.4	51.34	4.93	18.6	14.22	1253.91	1.12884	0.509233	2.21675	0.0266398	0.445159
DDB_G0280929	DDB_G0280929	DDB0252791	303	8483.39	6234.41	4558.41	933.43	2398.13	4066.22	1445.37	1132.07	1160.4	147.15	462.74	542.57	4313.98	1.25974	0.569065	2.2137	0.0268493	0.448006
DDB_G0285995	pdsA	DDB0219974	1359	812	3438.08	7578.21	565	2211	587	15.8	68.88	213.85	10.26	47.66	8.94	2273.8	1.54562	0.698371	2.21317	0.0268857	0.448006
DDB_G0275385	DDB_G0275385	DDB0238387	666	17811	28810.2	15868	44197.7	30295	37959.6	830.68	1392.27	1079.47	1919.18	1571.96	1385.6	31032.3	-1.15191	0.520608	-2.21262	0.026924	0.448017
DDB_G0291712	DDB_G0291712	DDB0347750	1392	1678	6131.87	2944.3	8536.17	6036.4	6029.38	31.77	119.52	80.83	150.9	126.6	89.35	5570.32	-1.28222	0.579831	-2.21137	0.0270105	0.448827
DDB_G0267804	DDB_G0267804	DDB0308339	2970	18	41	231	17	30	21	0.15	0.35	2.76	0.13	0.27	0.14	52.9777	1.74266	0.788533	2.21	0.0271049	0.449768
DDB_G0274267	DDB_G0274267	DDB0304412	2004	1856.01	2041	1189.22	3161.99	3145	2879.7	23.42	26.47	21.73	37.27	43.9	28.44	2508.17	-1.10865	0.502607	-2.20581	0.0273976	0.450245
DDB_G0277717	DDB_G0277717	DDB0218022	422	1	1	0	7	6	6	0.09	0.1	0	0.6	0.62	0.43	3.90432	-3.50374	1.5889	-2.20514	0.027444	0.450245
DDB_G0278271	DDB_G0278271	DDB0349220	987	451	752.77	1291	244	441	230	12.77	21.99	53.12	6.45	13.85	5.1	533.393	1.15891	0.524952	2.20765	0.0272689	0.450245
DDB_G0278311	DDB_G0278311	DDB0238873	3009	37	82	288.56	27	54	32	0.3	0.69	3.4	0.21	0.49	0.2	78.3601	1.52977	0.694036	2.20417	0.0275127	0.450245
DDB_G0278679	cyp513F1	DDB0232343	1515	1697	1344.4	694	2144	1951.03	3457.21	29.19	23.8	17.3	34.44	37.17	46.55	1975.54	-1.21838	0.552354	-2.20579	0.0273985	0.450245
DDB_G0279011	DDB_G0279011	DDB0233792	270	14113	10870.5	6039.97	21874.5	13015	27855.2	3111.91	2579.05	2004.93	4464.34	3268.97	4814.25	16705.2	-1.25663	0.570102	-2.20422	0.027509	0.450245
DDB_G0280951	DDB_G0280951	DDB0252789	300	3783.01	3016	2768.9	483.94	1408.93	1931.35	658.36	559.82	720.4	77.92	277.82	263.25	2149.04	1.18621	0.537677	2.20618	0.0273712	0.450245
DDB_G0286587	DDB_G0286587	DDB0348212	414	48	27.92	25.83	65.51	51.3	111.47	4.54	2.77	3.6	5.75	5.44	8.26	57.9956	-1.3785	0.624031	-2.20902	0.0271733	0.450245
DDB_G0293588	ggps1	DDB0233098	912	157	111	120.96	125	230.02	470	4.9	3.57	5.48	3.63	7.96	11.47	204.037	-1.2438	0.564193	-2.20456	0.0274851	0.450245
DDB_G0295747	DDB_G0295747	DDB0252575	1590	2498.18	2468.29	1510.95	3632.59	3053.68	5465.78	40.71	41.38	35.68	55.28	55.09	69.71	3251.46	-1.13975	0.516652	-2.20602	0.0273824	0.450245
DDB_G0283111	cepD	DDB0304838	1959	77	42	86	11	29	29	1	0.56	1.61	0.13	0.42	0.29	43.4479	1.38477	0.628701	2.20259	0.0276236	0.451439
DDB_G0269332	DDB_G0269332	DDB0266645	1845	566.32	732.95	841.02	236	398	238	7.82	10.41	16.83	3.05	6.08	2.57	481.809	1.04031	0.473215	2.19839	0.0279214	0.455239
DDB_G0283585	DDB_G0283585	DDB0347192	4275	134.03	1439.75	632.04	1433.47	3840.46	577.15	0.76	8.33	5.15	7.55	23.93	2.55	1367.56	-1.66553	0.757667	-2.19823	0.0279328	0.455239
DDB_G0288705	bzpQ	DDB0220086	2931	293.44	693.67	606.07	112.19	349.09	73.03	2.46	5.97	7.35	0.88	3.24	0.48	332.385	1.34944	0.614038	2.19764	0.0279744	0.455293
DDB_G0269462	DDB_G0269462	DDB0238758	7014	1674.58	1524.02	3610	554	1136.84	990	5.66	5.29	17.64	1.75	4.25	2.62	1487.49	1.09827	0.500095	2.19612	0.0280836	0.455833
DDB_G0290891	gacL	DDB0233793	2205	1234	1856	1399	2508	3057	2113.89	14.03	21.69	23.03	26.65	38.45	18.81	2107.11	-1.04823	0.477313	-2.19611	0.0280843	0.455833
DDB_G0268750	DDB_G0268750	DDB0347877	180	1161.97	1976.95	923.31	3226.23	1915.36	2409.28	847.16	1640.38	1057.77	2201.11	1645.09	1391.38	2083.08	-1.21262	0.552635	-2.19425	0.0282174	0.457368
DDB_G0277733	valS1	DDB0231269	3219	1814.15	2099.31	2537.93	515	1414	739.07	13.77	16.36	27.86	3.65	11.86	4.39	1446.55	1.06855	0.487228	2.19312	0.028299	0.458065
DDB_G0285413	DDB_G0285413	DDB0307084	810	210	304	205.9	434	370	462	7.59	11.36	10.83	14.62	14.86	13.07	347.135	-1.09406	0.499004	-2.1925	0.0283438	0.458166
DDB_G0289911	DDB_G0289911_ps	DDB0347472	407	76	42.75	7	58	122	193	7.4	4.37	1.01	5.24	13.33	14.72	85.5302	-1.65291	0.754922	-2.18951	0.0285596	0.461028
DDB_G0304961	tmem184E	DDB0304962	1689	2254.04	2071.04	1238	3442.63	2638.28	4361.22	34.34	32.45	27.32	48.98	44.49	52	2818.53	-1.15098	0.525903	-2.18858	0.0286271	0.461491
DDB_G0289743	DDB_G0289743	DDB0308125	1002	451.8	498	337	971	574.01	794	12.56	14.29	13.61	25.19	17.71	17.28	649.133	-1.16568	0.533162	-2.18636	0.0287894	0.463478
DDB_G0294589	DDB_G0294589	DDB0233382	882	181.16	119.35	413.2	58.24	47.43	126.23	5.89	4.01	19.52	1.76	1.71	3.21	147.58	1.33888	0.612651	2.18539	0.0288605	0.463995
DDB_G0289327	sevA	DDB0232954	1089	106	647	2393.88	267	330	139	2.67	16.79	87.51	6.27	9.21	2.74	579.932	1.68404	0.771828	2.18188	0.0291181	0.467503
DDB_G0269518	abnB	DDB0231662	273	6.75	136.71	474.31	18.55	83.19	27.86	1.45	31.57	153.3	3.69	20.35	4.69	108.719	1.95625	0.898556	2.1771	0.0294732	0.46877
DDB_G0269998	DDB_G0269998	DDB0307445	3243	2959.02	3014.45	1893.38	5104.24	4372.34	4578	22.28	23.3	20.62	35.93	36.4	26.98	3872.42	-1.10302	0.506409	-2.17812	0.029397	0.46877
DDB_G0287163	DDB_G0287163	DDB0307906	819	1294	699	517	1603	1134	2478.96	46.13	25.75	26.82	53.26	44.9	69.16	1365.73	-1.26296	0.579682	-2.1787	0.0293536	0.46877
DDB_G0288537	DDB_G0288537	DDB0347269	2541	20.88	61.04	323.37	22	41.08	36	0.2	0.61	4.57	0.2	0.44	0.28	74.441	1.69225	0.776568	2.17914	0.0293214	0.46877
DDB_G0290845	gcvH2	DDB0231213	453	37339.2	27450	14387.7	55856	34737.4	69940.9	3049.64	2342.43	1726.9	4233.74	3173.68	4470.98	42738.4	-1.25414	0.57594	-2.17755	0.0294397	0.46877
DDB_G0291203	DDB_G0291203	DDB0306200	1593	333	491.21	1129.28	156	344	207	5.41	8.22	26.61	2.37	6.19	2.63	411.313	1.19109	0.546734	2.17855	0.0293652	0.46877
DDB_G0293806	DDB_G0293806	DDB0349231	741	1632.35	1330.58	818.85	2177.27	1725.99	3456	66.14	55.78	48.33	82.18	77.72	109.59	1951.04	-1.1796	0.541151	-2.17979	0.0292728	0.46877
DDB_G0271238	DDB_G0271238	DDB0232137	3582	2.75	66.04	1247.17	28.32	29.59	18.14	0.02	0.46	12.23	0.18	0.22	0.1	194.416	3.65899	1.68218	2.17514	0.0296197	0.47047
DDB_G0274539	DDB_G0274539	DDB0305230	561	65260.2	23579.3	13661.9	86576.3	42729	117900	3860.34	1449.54	1181.96	4762.32	2817.64	5458.46	63281.3	-1.46792	0.6757	-2.17245	0.0298218	0.471173
DDB_G0276449	DDB_G0276449	DDB0307591	1206	336.6	632.95	280	867.15	652.79	783	7.52	14.56	9.07	18.08	16.16	13.69	628.292	-1.17514	0.54097	-2.17229	0.0298341	0.471173
DDB_G0279337	DDB_G0279337	DDB0308244	1125	2	7	15	0	119.94	8	0.05	0.17	0.53	0	3.22	0.15	23.8364	-2.5577	1.17725	-2.17261	0.0298096	0.471173
DDB_G0286287	DDB_G0286287	DDB0305133	1293	6933.63	5579.24	3111.99	9317.29	7662.32	13419.3	142.86	118.38	93	179.2	174.91	216.4	8086.83	-1.17907	0.54282	-2.17212	0.0298469	0.471173
DDB_G0289019	DDB_G0289019	DDB0347132	2748	510	810.98	751.89	155	481	132	4.58	7.48	9.76	1.3	4.77	0.93	448.546	1.2241	0.563868	2.17091	0.0299383	0.471173
DDB_G0289195	DDB_G0289195	DDB0232116	891	11798.5	8750.52	5076.49	17267.9	11423.2	21880.8	378.6	289.95	236.86	516.65	406.87	549.52	13534	-1.21594	0.560121	-2.17086	0.0299416	0.471173
DDB_G0295485	DDB_G0295485	DDB0235380	5076	9	18	72	5	12	3	0.04	0.09	0.49	0.02	0.06	0.01	17.6601	1.98394	0.913685	2.17136	0.0299037	0.471173
DDB_G0268848	DDB_G0268848	DDB0252599	7983	195.57	1016.26	2170.95	266	386.48	343	0.58	3.09	9.29	0.74	1.26	0.8	663.638	1.4253	0.657137	2.16896	0.030086	0.471573
DDB_G0281151	DDB_G0281151	DDB0349775	2118	48	147.99	635.96	70	97	39	0.57	1.81	10.94	0.78	1.27	0.36	155.507	1.62187	0.74756	2.16955	0.0300411	0.471573
DDB_G0288695	DDB_G0288695	DDB0346556	2718	3	0	59	1	2	3	0.03	0	0.78	0.01	0.02	0.02	9.59416	3.0187	1.39168	2.16911	0.0300741	0.471573
DDB_G0274217	lsrA	DDB0302366	2223	252	341	526.95	88.5	224.75	126	2.84	3.95	8.6	0.93	2.8	1.11	244.409	1.11639	0.514926	2.16807	0.0301536	0.47163
DDB_G0286837	gtaM	DDB0233426	1527	63	83.01	577	53	84	51	1.07	1.46	14.26	0.84	1.59	0.68	136.186	1.58139	0.729813	2.16685	0.0302464	0.47163
DDB_G0290801	DDB_G0290801	DDB0306705	756	2658.03	2216.65	1433.02	3875.96	2728.93	5384.31	104.94	90.52	82.39	142.57	119.72	166.36	3222.16	-1.16416	0.537267	-2.16682	0.0302485	0.47163
DDB_G0293862	DDB_G0293862	DDB0231388	750	8880.73	17708.1	8593.24	26515.8	18734.8	18343.2	354.22	730.7	499.23	985.37	830.49	572.63	17598	-1.17482	0.542086	-2.16723	0.0302175	0.47163
DDB_G0271824	sigN8	DDB0238812	270	589.63	623	388.01	738.83	1381.23	834.67	130.01	147.81	128.8	150.79	346.92	144.26	779.911	-1.08379	0.501298	-2.16197	0.0306202	0.47551
DDB_G0287653	thoc6	DDB0233739	1440	2685.96	2636	1748.72	4472.88	3514.74	4591.84	48.94	49.43	46.19	76.09	70.92	65.48	3466.86	-1.09468	0.506448	-2.16149	0.0306574	0.47551
DDB_G0291444	DDB_G0291444	DDB0348332	1344	95	100	150	36	42	51	1.87	2.03	4.29	0.66	0.92	0.79	75.6221	1.1512	0.532327	2.16257	0.0305739	0.47551
DDB_G0294046	mrps4	DDB0201620	903	326.99	727.96	2995.27	332.71	424.99	415.83	10.32	23.72	137.45	9.79	14.89	10.27	788.736	1.42582	0.659474	2.16206	0.0306134	0.47551
DDB_G0285237	DDB_G0285237	DDB0347026	705	36	34	41	68	62	83	1.56	1.52	2.58	2.74	2.98	2.81	56.4419	-1.21196	0.561227	-2.15948	0.0308131	0.476799
DDB_G0289007	DDB_G0289007	DDB0346564	1284	7	19	107	2	20	3	0.15	0.41	3.22	0.04	0.46	0.05	22.7947	2.15318	0.99713	2.15938	0.0308208	0.476799
DDB_G0291019	DDB_G0291019	DDB0308165	1023	524	257	251	501	539	1093	14.21	7.19	9.89	12.68	16.21	23.2	547.6	-1.22176	0.566121	-2.15813	0.0309174	0.477051
DDB_G0293484	psenen	DDB0266398	210	94	77	38	171	90	179	40.71	36.97	25.35	68.85	45.19	61.03	117.012	-1.33553	0.61869	-2.15864	0.0308779	0.477051
DDB_G0271712	sigN6	DDB0238816	270	800.01	1246.06	685.66	1479.35	2041.03	1331.59	176.4	295.63	227.6	301.92	512.65	230.14	1311.22	-1.07696	0.499357	-2.15668	0.0310305	0.478175
DDB_G0270214	DD7-1	DDB0231688	789	48.2	92.96	188.84	155.74	168.6	311.03	1.8	3.59	10.27	5.42	7	9.1	162.832	-1.24856	0.579353	-2.1551	0.0311544	0.478187
DDB_G0270504	DDB_G0270504_RTE	DDB0201712	690	281.07	239.12	240.72	432.2	226.39	869.44	12.5	11.02	15.61	17.91	11.2	30.27	398.332	-1.24889	0.579619	-2.15468	0.031187	0.478187
DDB_G0275753	psmD9	DDB0232989	789	72	160	1349	107.97	109	155	2.69	6.18	73.4	3.76	4.53	4.53	288.431	1.69392	0.785784	2.15571	0.0311065	0.478187
DDB_G0283399	DDB_G0283399	DDB0307747	504	315	1974	923.77	3333.15	1778	1475.98	21.81	142.37	93.74	214.39	137.44	79.98	1784.22	-1.44177	0.669316	-2.1541	0.0312325	0.478187
DDB_G0290595	DDB_G0290595	DDB0348367	687	33248.6	24799.1	13513.1	48233.3	31602.9	62242.4	1487.71	1149.26	881.59	2009.76	1572.77	2179.72	37955.5	-1.22154	0.56699	-2.15444	0.0312059	0.478187
DDB_G0278757	DDB_G0278757	DDB0307968	4032	1044.8	1219.99	1448.02	300	732.93	568	6.26	7.5	12.55	1.68	4.85	2.66	844.38	1.00804	0.468404	2.15208	0.0313909	0.47988
DDB_G0290371	DDB_G0290371	DDB0305620	930	1807.79	1857	9234.16	938	906	2091.6	55.03	58.35	408.61	26.63	30.61	49.83	2561.17	1.38652	0.644393	2.15166	0.0314238	0.47988
DDB_G0269854	amdhd1	DDB0266532	1281	157	229	223	248	834	192	3.27	4.91	6.74	4.82	19.24	3.13	314.518	-1.26537	0.58875	-2.14924	0.031615	0.480455
DDB_G0273117	ublcp1-1	DDB0266971	1200	9278.25	8261.46	5110.93	13678.7	10981.3	16860	208.43	191.2	166.6	286.78	273.38	296.42	11287.8	-1.11558	0.519416	-2.14775	0.0317337	0.480455
DDB_G0273861	ublcp1-2	DDB0266972	1200	9278.25	8261.46	5110.93	13678.7	10981.3	16860	208.43	191.2	166.6	286.78	273.38	296.42	11287.8	-1.11558	0.519416	-2.14775	0.0317337	0.480455
DDB_G0277047	DDB_G0277047	DDB0348790	3483	34.12	69.59	388.67	41.06	50.2	32.01	0.24	0.5	3.93	0.27	0.39	0.17	92.2499	1.61147	0.750628	2.14684	0.0318064	0.480455
DDB_G0278115	netD	DDB0238661	813	417	566.5	3164.76	394	306	453.15	15	21.07	165.71	13.21	12.23	12.76	804.405	1.45164	0.676227	2.14668	0.0318189	0.480455
DDB_G0281997	DDB_G0281997	DDB0347682	204	716	444	341	846	492	1920	339.47	234.37	249.84	373.27	271.13	717.26	831.389	-1.31459	0.611711	-2.14904	0.0316311	0.480455
DDB_G0282639	DDB_G0282639	DDB0347914	7095	45	231	1042	86	95	141.98	0.15	0.79	5.03	0.27	0.35	0.37	243.237	1.6556	0.770364	2.14912	0.0316248	0.480455
DDB_G0286751	DDB_G0286751	DDB0347144	540	529	434	298	874.99	542	946	33.07	28.22	27.26	50.84	37.79	46.28	645.17	-1.17002	0.544252	-2.14978	0.0315726	0.480455
DDB_G0291137	DDB_G0291137	DDB0308168	558	21	23	49	64	63	56	1.25	1.43	4.27	3.55	4.19	2.61	48.0112	-1.30006	0.605639	-2.1466	0.0318254	0.480455
DDB_G0274157	DDB_G0274157	DDB0307535	387	4336.01	10569.3	4902.14	15906.3	9710.6	10575.8	460.88	1180.62	769.59	1566.52	1158.81	879.85	10028	-1.21077	0.565	-2.14296	0.0321161	0.480576
DDB_G0276229	clcC	DDB0233304	2274	643	1528.87	938.05	301	630	173	7.07	17.28	14.93	3.09	7.66	1.49	670.45	1.24522	0.580938	2.14347	0.0320755	0.480576
DDB_G0283293	DDB_G0283293	DDB0229934	1677	4750.99	7119	5498	1593	3788.01	1835.05	72.95	112.43	122.31	22.84	64.38	22.05	3932.12	1.05624	0.492804	2.14332	0.0320877	0.480576
DDB_G0286901	DDB_G0286901	DDB0218866	2181	864.74	1235.78	863.34	336.92	578.49	158.82	9.95	14.61	14.38	3.62	7.36	1.43	652.295	1.21157	0.565372	2.14296	0.0321166	0.480576
DDB_G0289783	DDB_G0289783_ps	DDB0348205	244	45	36	20	88	46	85	12.75	11.09	8.6	23.11	14.94	18.9	57.9127	-1.38807	0.647459	-2.14388	0.0320424	0.480576
DDB_G0293752	psmD2	DDB0232978	2682	224.7	530.19	2307	126	529	217	2.07	5.02	30.75	1.08	5.39	1.56	582.681	1.53677	0.716887	2.14367	0.0320597	0.480576
DDB_G0294068	DidioMp27	DDB0201608	5223	1494.9	3331.57	13531.7	1428.83	2227.33	1816.29	6.85	15.65	89.58	6.12	11.27	6.51	3593.8	1.40036	0.653226	2.14376	0.0320518	0.480576
DDB_G0272438	DDB_G0272438	DDB0307506	3639	1989	2362.04	1567	3184.59	3311.97	3604.15	13.27	16.17	15.12	19.86	24.42	18.82	2783.01	-1.02286	0.477556	-2.14187	0.0322043	0.480882
DDB_G0276795	ctbsB	DDB0238380	1122	16	79	638	57	41	50	0.39	1.98	22.51	1.29	1.1	0.95	129.626	1.85861	0.867821	2.1417	0.032218	0.480882
DDB_G0288595	DDB_G0288595	DDB0306654	1224	406	234	213	488	338.62	906	8.91	5.29	6.78	10	8.24	15.57	452.673	-1.2324	0.575773	-2.14043	0.03232	0.481799
DDB_G0271736	rabC	DDB0185061	591	13632.2	13353.1	7768.13	20452.3	15738.5	27817.8	748.97	761.67	623.65	1045.34	963.3	1196.18	17327.6	-1.12134	0.524162	-2.13931	0.0324107	0.481941
DDB_G0291079	gbpC	DDB0191359	7896	101	244	1565.15	58	322	103	0.3	0.75	6.77	0.16	1.07	0.24	349.179	1.70965	0.799094	2.13949	0.0323963	0.481941
DDB_G0286689	DDB_G0286689	DDB0304979	195	96	89	38	40	413	157.08	52.74	54.84	32.44	20.49	264.9	68.1	136.287	-1.51562	0.70881	-2.13826	0.0324954	0.482598
DDB_G0282219	mfap1	DDB0233575	1383	266	267	317	86	147	126	5.07	5.24	8.77	1.53	3.11	1.88	194.201	1.01548	0.475352	2.13627	0.0326573	0.484397
DDB_G0284931	DDB_G0284931	DDB0237894	174	10.73	42.03	158.12	7.01	33.14	8.51	8.9	39.96	207.25	5.45	32.53	5.6	38.1409	1.82515	0.854594	2.13569	0.0327048	0.484496
DDB_G0278553	DDB_G0278553	DDB0305044	447	0	2	1	7	9	5	0	0.17	0.12	0.54	0.84	0.33	4.32916	-3.10819	1.45591	-2.13488	0.0327709	0.484871
DDB_G0270366	DDB_G0270366	DDB0231732	1548	173.97	1107.86	4560.93	578.16	400.07	356.6	2.92	19.14	110.99	9.07	7.44	4.69	1076.18	1.66987	0.78275	2.13334	0.0328972	0.485529
DDB_G0292940	DDB_G0292940	DDB0215530	219	2	1	1.99	9.99	9	5.99	0.76	0.42	1.16	3.54	3.97	1.8	5.5272	-2.62031	1.22813	-2.13358	0.0328776	0.485529
DDB_G0276901	DDB_G0276901	DDB0308672	264	63	19	19	134	35	82	14.66	4.77	6.66	28.86	9.29	14.96	66.8242	-1.61772	0.759384	-2.1303	0.0331465	0.487997
DDB_G0277697	DDB_G0277697	DDB0304392	1146	2011.01	1930.23	2312.89	3868.07	3329.93	3091.89	47.67	47.16	79.58	85.57	87.5	57.37	2900.39	-1.02039	0.47893	-2.13057	0.0331244	0.487997
DDB_G0276417	pdhB	DDB0229442	1071	2463.02	1666	2215.18	3322.23	4234.34	3250.66	63.25	44.11	82.6	79.6	120.57	65.33	2968.22	-1.01403	0.476641	-2.12745	0.0333823	0.488566
DDB_G0283573	DDB_G0283573	DDB0307017	231	176	110	256	284	184	599	57.76	39.5	128.13	86.44	69.47	154.4	276.676	-1.24306	0.584152	-2.12797	0.0333398	0.488566
DDB_G0283785	DDB_G0283785	DDB0306279	3138	3	12.76	74.59	6	4	4.57	0.02	0.1	0.84	0.04	0.03	0.03	15.5576	2.17655	1.02313	2.12735	0.0333908	0.488566
DDB_G0283979	DDB_G0283979	DDB0307023	3600	1325.89	2261	3333.34	1897.03	5517.13	5340.61	8.95	15.66	32.52	11.96	41.14	28.2	3229.23	-1.09994	0.516856	-2.12814	0.0333253	0.488566
DDB_G0284817	DDB_G0284817	DDB0307070	1641	203	243.99	401.88	90	131	119	3.19	3.95	9.16	1.32	2.28	1.47	188.534	1.0479	0.492422	2.12805	0.0333327	0.488566
DDB_G0268562	alr_ps	DDB0349001	773	37	14	5	30	38	100	1.42	0.56	0.28	1.07	1.62	3	38.8152	-1.69081	0.795328	-2.12592	0.0335098	0.488607
DDB_G0277737	DDB_G0277737	DDB0307912	2742	2121.72	3644	2119.63	5193.94	4699.02	3722	19.09	33.67	27.59	43.67	46.75	26.21	3784.54	-1.0879	0.511692	-2.12609	0.0334956	0.488607
DDB_G0285593	nfu1	DDB0266828	945	3913.53	3454.37	2141	6077.93	4007.04	7575.14	116.83	106.43	92.89	169.22	132.73	176.99	4803.92	-1.14354	0.537923	-2.12584	0.0335169	0.488607
DDB_G0271148	rps25	DDB0215350	333	686	2525	8947.58	1135.05	1481	613	96.39	375.75	1868.9	147.6	234.76	67.43	2321.03	1.51571	0.71357	2.12413	0.0336597	0.490045
DDB_G0279675	DDB_G0279675	DDB0306193	1623	797	870.25	846	1325.31	1380.99	1393.78	12.69	14.26	19.52	19.71	24.35	17.37	1144.88	-0.975883	0.459528	-2.12367	0.0336981	0.490045
DDB_G0267470	dicB	DDB0191200	1824	464	1078	6002.01	514	1031	503	6.49	15.51	121.62	6.72	15.96	5.51	1427.57	1.53175	0.722018	2.12148	0.0338815	0.49151
DDB_G0284189	DDB_G0284189	DDB0346913	1044	3	14	126	1	20	2	0.08	0.38	4.84	0.02	0.59	0.04	23.525	2.38169	1.12262	2.12156	0.0338747	0.49151
DDB_G0278723	gdt1	DDB0215003	4986	16	41	259	21.6	28	24	0.08	0.2	1.8	0.1	0.15	0.09	57.7826	1.71186	0.807275	2.12054	0.0339604	0.492053
DDB_G0282073	gxcG	DDB0233311	1920	248	317.1	471	84	214	119	3.28	4.31	9.02	1.04	3.13	1.23	228.616	1.08297	0.51091	2.11968	0.0340328	0.492501
DDB_G0268302	rpl38	DDB0231155	228	92	563.86	2214.05	263.44	287	128	31.31	210.32	1150.57	83.17	112.47	34.22	530.838	1.65327	0.78219	2.11364	0.0345456	0.492721
DDB_G0268504	DDB_G0268504	DDB0307277	15879	642	2295.05	10465.8	1026.21	1452.09	1119.05	0.95	3.47	22.27	1.41	2.36	1.29	2538.53	1.52382	0.719756	2.11714	0.0342482	0.492721
DDB_G0269104	calB	DDB0191193	450	1536.98	2209	1550	3495.87	2148.25	3437.02	126.87	190.55	188.06	267.79	198.39	222.06	2538.81	-1.08415	0.512875	-2.11388	0.0345258	0.492721
DDB_G0271554	DDB_G0271554	DDB0348738	183	23	7	3	43	16	41	15.78	5.45	3.23	27.58	12.9	22.26	24.8293	-1.83356	0.867002	-2.11483	0.0344444	0.492721
DDB_G0271574	DDB_G0271574	DDB0349309	783	30	21.03	20	46.03	37	70	1.13	0.82	1.1	1.62	1.55	2.07	39.3142	-1.34371	0.635077	-2.11582	0.0343602	0.492721
DDB_G0275903	DDB_G0275903	DDB0348493	231	0	0	0	2	4	5	0	0	0	0.61	1.51	1.29	1.92862	-4.5176	2.13571	-2.11527	0.034407	0.492721
DDB_G0276679	DDB_G0276679	DDB0306859	354	671	679	985	1241	1169	1378	83.84	89.55	182.44	143.57	164.44	134.79	1056.93	-0.990251	0.46734	-2.11891	0.0340983	0.492721
DDB_G0291201	ctrC	DDB0238768	1641	1413.01	2541.15	2032.46	699	1149	528	22.23	41.12	46.32	10.27	20.01	6.5	1340.89	1.06868	0.505283	2.11501	0.0344293	0.492721
DDB_G0291340	DDB_G0291340	DDB0306724	1263	20	188.09	442	56	74	24	0.42	4.1	13.57	1.11	1.74	0.4	120.912	1.68162	0.795396	2.11419	0.0344991	0.492721
DDB_G0291448	cyp519D1	DDB0233025	1701	37.09	31	45	64	80	69	0.56	0.48	0.99	0.9	1.34	0.82	56.3171	-1.17606	0.555462	-2.11727	0.0342372	0.492721
DDB_G0292722	DDB_G0292722	DDB0346691	1026	6	17	60	6	4	6	0.16	0.47	2.36	0.15	0.12	0.13	14.812	1.98712	0.939412	2.11528	0.0344064	0.492721
DDB_G0293088	rtnlc	DDB0233863	951	1806.06	3242	6626.6	1165.82	2123	742	53.5	99.12	285.29	32.21	69.78	17.2	2439.75	1.22226	0.577329	2.1171	0.0342516	0.492721
DDB_G0272851	DDB_G0272851_ps	DDB0237456	2969	78	88	50	146	164	101	0.64	0.75	0.6	1.13	1.5	0.65	110.555	-1.18729	0.562302	-2.11149	0.0347303	0.494761
DDB_G0281351	trappc12	DDB0347029	1809	32	85.98	144	16	49	14	0.45	1.25	2.94	0.21	0.77	0.15	52.0379	1.46318	0.693237	2.11065	0.0348027	0.495031
DDB_G0290687	mhkC	DDB0216199	2343	2338	3400.69	3110.99	830.04	2006	718.37	24.9	37.21	47.95	8.26	23.63	5.99	1977.35	1.09309	0.517979	2.1103	0.0348326	0.495031
DDB_G0268462	DDB_G0268462	DDB0231728	1890	11	58	393	34	38	26	0.15	0.8	7.66	0.43	0.57	0.27	82.4357	1.81732	0.86212	2.10797	0.0350337	0.496276
DDB_G0268748	DDB_G0268748	DDB0233255	1311	1869.86	1705	1181	3071.04	2405.02	2857.58	37.92	35.6	34.74	58.14	54.03	45.35	2316.11	-1.07647	0.510699	-2.10783	0.0350455	0.496276
DDB_G0285355	DDB_G0285355	DDB0307831	591	3286.74	3991.05	2243.99	5876.3	4203.89	6799.13	180.58	227.65	180.15	300.35	257.31	292.37	4646.08	-1.09253	0.518272	-2.10803	0.0350281	0.496276
DDB_G0272863	DDB_G0272863	DDB0307513	1362	109	72	86	131	171	184	2.12	1.44	2.42	2.37	3.68	2.8	129.754	-1.08482	0.514799	-2.10727	0.035094	0.496371
DDB_G0292802	DDB_G0292802	DDB0349229	3645	7	11	54	4	2	7	0.05	0.08	0.52	0.02	0.01	0.04	12.6408	2.10544	0.999377	2.10675	0.0351393	0.496422
DDB_G0274327	DDB_G0274327	DDB0302379	1947	785	1577.02	1593.74	378	810.87	399	10.22	21.11	30.05	4.6	11.68	4.07	875.767	1.0666	0.506535	2.10567	0.0352326	0.497148
DDB_G0272668	ppr2	DDB0238106	852	871.13	1080.96	1383.05	488.16	432	407	29.55	37.88	68.25	15.44	16.27	10.81	753.587	1.01317	0.481478	2.10429	0.0353529	0.497663
DDB_G0288663	DDB_G0288663	DDB0347040	591	195	202	161	44	75	108	10.71	11.52	12.93	2.25	4.59	4.64	126.541	1.10832	0.526581	2.10475	0.0353132	0.497663
DDB_G0283905	phr2aB	DDB0191428	1452	1852	4761.75	5313.7	1166	2281.1	1089.12	33.43	88.45	139.03	19.65	45.59	15.38	2582.22	1.11803	0.531453	2.10372	0.035403	0.497779
DDB_G0271752	DDB_G0271752	DDB0238153	1218	8	29	201	17	24	7	0.18	0.66	6.44	0.35	0.59	0.12	42.0679	1.89899	0.906444	2.09498	0.0361724	0.498768
DDB_G0278299	DDB_G0278299	DDB0306311	1908	3720.89	7345.1	4552.98	1669	3024.51	1746.01	49.54	100.54	87.79	20.76	44.56	18.19	3540.28	1.03952	0.496347	2.09435	0.036229	0.498768
DDB_G0278909	DDB_G0278909	DDB0230124	5811	908.81	859.17	964	1020.02	1786.99	1741	3.73	3.62	5.72	3.91	8.1	5.59	1229.44	-0.947996	0.451625	-2.09908	0.0358101	0.498768
DDB_G0279891	DDB_G0279891	DDB0347327	1188	1.86	0	1	1	10.04	14	0.04	0	0.03	0.02	0.25	0.25	4.62043	-3.15143	1.50194	-2.09824	0.0358841	0.498768
DDB_G0280117	DDB_G0280117	DDB0306968	3429	27	152	482	48	78	48	0.19	1.11	4.95	0.32	0.61	0.27	124.845	1.56739	0.747649	2.09643	0.0360443	0.498768
DDB_G0280439	cpiB	DDB0220658	288	24332.2	15786.7	9547	35005.8	19152.6	44903.6	4628.81	3213.3	2722.04	6161.78	4136.26	6691.99	26565.5	-1.23225	0.587581	-2.09715	0.0359803	0.498768
DDB_G0280613	DDB_G0280613	DDB0347022	1380	633	342.68	255.96	691	588.43	1203.98	12.1	6.75	7.1	12.34	12.46	18.02	650.782	-1.20325	0.574211	-2.09548	0.0361282	0.498768
DDB_G0281381	dstA	DDB0215388	2124	2825.89	8651.87	5680.76	1633.91	3396.25	595	33.47	105.3	97.39	18.08	44.49	5.51	3596.6	1.3386	0.638002	2.09811	0.0358954	0.498768
DDB_G0283065	DDB_G0283065	DDB0220652	1914	80	55	264	34	47	46	1.06	0.75	5.07	0.42	0.69	0.48	81.1893	1.34098	0.638917	2.09884	0.0358312	0.498768
DDB_G0283843	DDB_G0283843	DDB0231747	531	53	87	249	31	55	40	3.4	5.8	23.35	1.85	3.93	2.01	78.8797	1.31922	0.62836	2.09946	0.0357765	0.498768
DDB_G0285429	purA	DDB0201565	1284	54	153	545	30	142	36	1.12	3.27	16.42	0.58	3.27	0.59	142.252	1.58569	0.754591	2.1014	0.0356062	0.498768
DDB_G0287293	gerA	DDB0191308	384	4	44	24	91	64	22	0.43	4.98	3.82	9.09	7.74	1.86	45.6753	-1.71046	0.814356	-2.10038	0.0356954	0.498768
DDB_G0288189	DDB_G0288189	DDB0347632	1299	51	18	19	53	51	105	1.05	0.38	0.56	1.01	1.16	1.68	52.0236	-1.42161	0.676376	-2.10181	0.0355702	0.498768
DDB_G0288327	strn	DDB0304999	2484	432	780	841.98	206	379.99	271	4.32	8.01	12.18	1.93	4.2	2.12	461.329	1.00757	0.48074	2.09588	0.0360928	0.498768
DDB_G0291626	DDB_G0291626	DDB0215447	216	1	2	0	8	3	10	0.4	0.88	0	2.96	1.38	3.13	4.47395	-3.08427	1.47105	-2.09664	0.0360254	0.498768
DDB_G0291968	DDB_G0291968	DDB0347622	1950	1438	1107	942	1799.69	1569	2896	18.69	14.79	17.73	21.86	22.57	29.46	1694.51	-1.07085	0.511052	-2.09538	0.0361371	0.498768
DDB_G0292868	golt1	DDB0266392	417	2455	1638	904.44	4313.47	1861.99	3866.93	229.56	160.48	124.59	373.99	195.11	283.01	2740.52	-1.2808	0.610298	-2.09865	0.0358482	0.498768
DDB_G0293556	mcfG	DDB0237597	903	39	87	143	174	167	143	1.23	2.84	6.56	5.12	5.85	3.53	130.212	-1.1981	0.571961	-2.09472	0.0361959	0.498768
DDB_G0267770	DDB_G0267770	DDB0308337	1593	393	175	127	356	340	840	6.39	2.93	2.99	5.41	6.12	10.69	388.208	-1.2986	0.621298	-2.09014	0.0366051	0.500063
DDB_G0269472	psmB2	DDB0232958	597	378	397	1051.01	228.94	259	158	20.48	22.32	83.18	11.54	15.63	6.7	389.715	1.15781	0.553864	2.09042	0.0365797	0.500063
DDB_G0269640	DDB_G0269640	DDB0308375	495	382	280.94	471.34	402	467	1338.14	27.18	20.83	49.17	26.57	37.11	74.52	562.384	-1.16802	0.558626	-2.09087	0.0365396	0.500063
DDB_G0277191	DDB_G0277191	DDB0231132	483	11	14	13	18	27	46	0.81	1.08	1.41	1.23	2.23	2.66	21.9011	-1.47462	0.704991	-2.09168	0.036467	0.500063
DDB_G0282275	DDB_G0282275	DDB0348355	531	404.96	986	569.08	251	315	84.01	25.94	65.72	53.38	14.95	22.51	4.21	420.012	1.28144	0.612684	2.09152	0.0364814	0.500063
DDB_G0285759	mmetS	DDB0231296	1728	2	10	92	1	12	4	0.03	0.15	1.98	0.01	0.2	0.05	17.1793	2.33675	1.11806	2.09	0.0366177	0.500063
DDB_G0287563	mut	DDB0305766	921	3	11	17	0	3	0	0.09	0.35	0.76	0	0.1	0	4.98005	3.1471	1.50512	2.09092	0.0365349	0.500063
DDB_G0293522	ponA	DDB0215380	432	26	350.45	1248	91	223	56	2.29	32.34	161.96	7.44	22.02	3.87	293.285	1.7865	0.855068	2.0893	0.0366804	0.500344
DDB_G0268072	DDB_G0268072	DDB0307274	2187	702.74	400	215.01	371	833.89	1972.26	8.06	4.72	3.57	3.98	10.58	17.71	757.393	-1.36057	0.651352	-2.08883	0.0367228	0.500348
DDB_G0285505	ino1	DDB0231710	1536	93	455	2387.83	87	518	110	1.58	7.93	58.62	1.38	9.72	1.46	530.794	1.76271	0.844448	2.08741	0.0368514	0.501525
DDB_G0270480	DDB_G0270480	DDB0347138	9588	3.01	22.15	114.1	5.68	17.06	2.49	0.01	0.06	0.41	0.01	0.05	0	23.7967	2.1285	1.02057	2.08561	0.0370137	0.502467
DDB_G0280341	DDB_G0280341	DDB0349364	408	334	262	209	280	604.64	620.34	32.4	26.65	29.89	25.18	65.77	47.1	390.282	-1.06411	0.510264	-2.08541	0.0370318	0.502467
DDB_G0293940	DDB_G0293940	DDB0308726	1017	22	28	40	65	50	56	0.6	0.79	1.59	1.66	1.51	1.2	45.8879	-1.25164	0.600236	-2.08524	0.0370475	0.502467
DDB_G0279047	DDB_G0279047	DDB0266394	453	290	287	390	496	373.06	792.69	23.69	24.49	46.81	37.6	34.08	50.67	453.173	-1.05681	0.506933	-2.08471	0.0370961	0.502552
DDB_G0268206	DDB_G0268206	DDB0308355	894	1	7	54	2	1	5	0.03	0.23	2.51	0.06	0.04	0.13	10.0327	2.573	1.23555	2.08246	0.0373002	0.502722
DDB_G0278975	DDB_G0278975	DDB0304438	4248	19	231	481	57.99	88	35	0.11	1.35	3.95	0.31	0.55	0.16	137.074	1.64219	0.788336	2.08311	0.0372416	0.502722
DDB_G0285861	DDB_G0285861	DDB0346929	1101	17836.6	9658.59	6865.9	18966.3	15200	35858.3	443.28	247.44	247.72	439.81	418.8	697.46	18273.6	-1.21342	0.5824	-2.08348	0.0372072	0.502722
DDB_G0288169	cox10	DDB0231473	1350	17	39	130	13	27	7	0.33	0.79	3.7	0.24	0.59	0.11	35.0389	1.65144	0.792549	2.0837	0.0371873	0.502722
DDB_G0290155	DDB_G0290155	DDB0229806	877	322	252.99	159	544	288.01	565.49	10.54	8.55	7.57	16.6	10.46	14.48	382.182	-1.19677	0.57475	-2.08224	0.0373201	0.502722
DDB_G0284429	DDB_G0284429	DDB0232301	864	68	69	52	125	91.07	131	2.27	2.38	2.52	3.88	3.37	3.42	94.6639	-1.15099	0.552908	-2.0817	0.0373694	0.502816
DDB_G0270174	aprt	DDB0230173	600	3647.09	6077.53	2996.09	8201.89	5888.33	8086.35	196.18	339.33	235.44	410.49	352.8	340.44	6150.71	-1.09116	0.524529	-2.08026	0.0375018	0.503112
DDB_G0280133	DDB_G0280133	DDB0231454	4518	1623.98	1394.05	1098.95	269.45	730.47	768.83	8.64	7.61	8.46	1.34	4.3	3.2	949.672	1.07302	0.515654	2.0809	0.0374433	0.503112
DDB_G0286367	DDB_G0286367	DDB0307869	1488	1634.99	1080.46	729	2015.87	1687.03	2799.25	28.7	19.52	18.55	33.05	32.8	38.46	1748.88	-1.13286	0.544623	-2.08008	0.0375185	0.503112
DDB_G0276975	DDB_G0276975_RTE	DDB0202621	1335	36.79	35.33	20.22	52.77	64.26	71.38	0.73	0.72	0.58	0.98	1.41	1.11	48.7454	-1.24781	0.600062	-2.07947	0.0375746	0.503296
DDB_G0282029	pks21	DDB0235174	8340	295.76	599.44	416.74	158.36	232.15	124.84	0.84	1.74	1.71	0.42	0.73	0.28	293.532	1.07805	0.519099	2.07678	0.0378219	0.506039
DDB_G0267722	DDB_G0267722	DDB0347084	690	241	223	358	402.24	369	605.6	10.72	10.27	23.22	16.66	18.26	21.09	377.096	-1.02021	0.491598	-2.0753	0.0379587	0.50604
DDB_G0270140	rasZ	DDB0229435	645	244.02	419.04	289.98	346.72	471.03	915.77	11.88	21.16	20.61	15.72	25.53	34.9	452.712	-1.07843	0.519442	-2.07613	0.0378821	0.50604
DDB_G0271878	DDB_G0271878	DDB0307801	438	149.42	334.22	3150.5	201.96	161.53	496.83	12.88	30.14	399.59	16.15	15.59	33.53	660.08	1.70416	0.821308	2.07494	0.0379924	0.50604
DDB_G0281153	eif3H	DDB0233918	960	89	156	559.02	91	87	59.15	2.61	4.71	23.79	2.49	2.83	1.36	160.007	1.36639	0.658245	2.0758	0.0379122	0.50604
DDB_G0287765	DDB_G0287765	DDB0238148	1317	7	26	131	5	24	7	0.14	0.54	3.83	0.09	0.54	0.11	29.1175	1.8968	0.915054	2.07288	0.038183	0.50801
DDB_G0267930	DDB_G0267930	DDB0238238	252	122	82	54	22	17	49	31.83	23.18	21.32	5.32	5.07	10.03	56.9681	1.36272	0.657964	2.07111	0.0383486	0.509641
DDB_G0277271	DDB_G0277271	DDB0307623	1053	2151.02	1671.71	1076	2348.8	2601.99	4093.02	56.36	45.17	40.94	57.42	75.6	83.94	2412.71	-1.0805	0.521848	-2.07053	0.0384029	0.509792
DDB_G0269860	DDB_G0269860	DDB0305326	3198	29	81	220	32	36	27	0.22	0.64	2.43	0.23	0.3	0.16	64.911	1.42797	0.690296	2.06864	0.0385802	0.511002
DDB_G0273437	DDB_G0273437	DDB0307214	1140	4309.72	6789.71	3664.39	12777.5	7955.97	5610.33	102.8	166.91	126.87	284.41	210.36	104.74	7452.19	-1.18249	0.571754	-2.06818	0.038623	0.511002
DDB_G0273503	DDB_G0273503	DDB0308468	1140	4309.72	6789.71	3664.39	12777.5	7955.97	5610.33	102.8	166.91	126.87	284.41	210.36	104.74	7452.19	-1.18249	0.571754	-2.06818	0.038623	0.511002
DDB_G0271008	DDB_G0271008_ps	DDB0347339	443	1	1	1	7	2	11	0.08	0.09	0.12	0.55	0.19	0.73	4.23132	-3.02763	1.46496	-2.0667	0.0387625	0.511141
DDB_G0281685	nol1	DDB0237575	1944	24	37	112	7	26	18	0.31	0.5	2.12	0.09	0.38	0.18	33.7658	1.5089	0.729984	2.06703	0.0387314	0.511141
DDB_G0286259	DDB_G0286259	DDB0305130	537	5547.82	3907.13	2595.61	7495.69	4950.03	10321.2	349.61	256.12	239.43	439.09	347.95	509.06	6153.74	-1.14944	0.55611	-2.06694	0.0387402	0.511141
DDB_G0291896	DDB_G0291896	DDB0305783	1503	1644	2351	1669.17	479	1056	970	28.54	41.99	42	7.76	20.3	13.18	1309.88	0.983579	0.47619	2.06552	0.0388739	0.512041
DDB_G0280565	DDB_G0280565	DDB0252881	2529	43278.9	51420.8	26469.4	15207.9	21448.8	12834.2	424.55	518.13	375.73	139.41	232.69	98.53	28016.9	1.06098	0.514117	2.06369	0.0390476	0.513023
DDB_G0288033	DDB_G0288033	DDB0347853	735	4522.99	3211.91	1755.02	4937.33	4556.08	9172.05	185.2	136.09	104.69	188.33	207.36	293.93	4905.71	-1.16401	0.564132	-2.06336	0.039078	0.513023
DDB_G0290997	mppA2	DDB0237967	1338	53	277	879	85	187	42	1.05	5.65	25.25	1.57	4.1	0.65	227.292	1.59712	0.773959	2.06358	0.0390578	0.513023
DDB_G0272300	aslE	DDB0266917	1977	4407.54	4156.8	2661.68	6438.11	5670.39	7336.12	56.44	54.72	49.36	77.02	80.34	73.52	5376.17	-1.03832	0.503846	-2.06078	0.0393238	0.51568
DDB_G0286383	DDB_G0286383	DDB0307873	708	287.99	324	259	445	314	811.79	12.38	14.42	16.23	17.82	15.01	27.32	422.486	-1.09782	0.532963	-2.05985	0.0394133	0.516284
DDB_G0285181	DDB_G0285181	DDB0305939	414	99	66	31	155	83	178	9.37	6.55	4.32	13.6	8.8	13.19	110.251	-1.32552	0.64371	-2.05919	0.0394761	0.516537
DDB_G0278563	DDB_G0278563	DDB0307963	600	16	31	27	82	55	20	0.86	1.73	2.12	4.1	3.3	0.84	42.3408	-1.4726	0.715452	-2.05827	0.0395638	0.51669
DDB_G0288685	fam40	DDB0266831	2742	503.78	414	448	121	216	260.05	4.53	3.83	5.83	1.02	2.15	1.83	317.052	1.00187	0.486781	2.05816	0.0395748	0.51669
DDB_G0274387	dpoA	DDB0185041	2283	79	200	931.12	69	203	67	0.87	2.25	14.76	0.71	2.46	0.57	230.153	1.5223	0.740011	2.05713	0.0396739	0.517415
DDB_G0272963	DDB_G0272963	DDB0217060	831	439	463	272	846	697.35	533.07	15.37	16.75	13.85	27.6	27.1	14.6	579.949	-1.1089	0.539973	-2.05362	0.0400121	0.519136
DDB_G0275759	rpa1	DDB0216292	4848	154	188	316	76	112	69	0.76	0.95	2.26	0.35	0.61	0.27	145.257	1.06888	0.520082	2.05521	0.0398585	0.519136
DDB_G0277589	gtaC	DDB0220470	1764	1544.9	3792.69	2715.29	911	1569.02	529.99	22.43	56.62	57.1	12.35	25.21	6.02	1763.24	1.14359	0.556719	2.05415	0.0399609	0.519136
DDB_G0287085	DDB_G0287085	DDB0305285	948	8959.16	6146.68	3800.25	9694.71	10477	15281.8	266.43	188.65	164.24	268.88	345.7	355.68	9462.64	-1.10027	0.535803	-2.0535	0.0400243	0.519136
DDB_G0290381	DDB_G0290381	DDB0349238	2118	20	152	498.01	61	74	15	0.24	1.86	8.56	0.68	0.97	0.14	122.746	1.73175	0.842888	2.05454	0.0399231	0.519136
DDB_G0284057	DDB_G0284057	DDB0307029	372	5897.96	4511.95	2642	9134.02	5132.63	10292.8	672.68	541.78	445.74	964.9	657.97	918.87	6719.43	-1.16628	0.568178	-2.05267	0.0401047	0.519612
DDB_G0283165	samkE_ps1	DDB0237406	1731	31	72.01	473.53	32	60	60.01	0.46	1.1	10.17	0.44	0.98	0.7	107.708	1.58595	0.773051	2.05154	0.0402142	0.520463
DDB_G0279363	DDB_G0279363	DDB0305078	516	15014.5	12807.2	6516.18	22585.1	13862	28455	1003.52	891.21	638.02	1402.69	1034.05	1488.52	17620.2	-1.16123	0.566266	-2.05067	0.0402988	0.52099
DDB_G0269582	DDB_G0269582	DDB0307420	2895	1.15	6.71	31.84	2.02	2.01	0	0.01	0.06	0.39	0.02	0.02	0	6.3729	2.89569	1.41374	2.04825	0.0405352	0.522771
DDB_G0283601	pppA	DDB0191258	1755	4348.23	4719.01	6152.29	1945	2952.38	1374	63.48	70.85	130.11	26.52	47.7	15.7	3459.92	1.00638	0.491391	2.04801	0.0405586	0.522771
DDB_G0293016	DDB_G0293016	DDB0191715	270	168	82.93	96.89	317	116	251	37.04	19.68	32.16	64.7	29.14	43.38	188.938	-1.28209	0.626049	-2.04791	0.0405686	0.522771
DDB_G0350652	axeB	DDB0350650	891	83	134	304	128	768	240	2.66	4.44	14.18	3.83	27.35	6.03	267.68	-1.33095	0.650072	-2.04738	0.0406205	0.522874
DDB_G0276025	zakA	DDB0185184	2346	558.01	682.01	399.54	199.49	275.19	217	5.93	7.45	6.15	1.98	3.24	1.81	381.053	1.01763	0.497799	2.04426	0.0409277	0.525688
DDB_G0287705	DDB_G0287705	DDB0346524	1122	7	9	9	2	0	0	0.17	0.23	0.32	0.05	0	0	4.27541	3.23721	1.58342	2.04445	0.0409091	0.525688
DDB_G0293668	DDB_G0293668	DDB0308302	909	1068.1	581.7	338.34	1083.19	792.22	2394.43	33.44	18.8	15.4	31.62	27.53	58.67	1094.54	-1.27383	0.62334	-2.04355	0.0409983	0.526026
DDB_G0294074	mrps12	DDB0201603	423	237	360.3	1312.66	161.66	234.7	247.98	21.64	34.45	176.48	13.69	24.01	17.72	390.605	1.24143	0.607851	2.04233	0.0411188	0.527004
DDB_G0285095	DDB_G0285095	DDB0231412	792	5825.09	4617.94	2790.13	7273.03	6060.91	11008	216.66	177.58	151.07	252.1	250.43	320.44	6574.25	-1.09671	0.537345	-2.04097	0.0412536	0.528162
DDB_G0267246	DDB_G0267246_RTE	DDB0216471	1008	0	0	0	3.48	9.13	0	0	0	0	0.09	0.28	0	2.12986	-4.65696	2.29084	-2.03286	0.0420667	0.530307
DDB_G0273333	irlB-1	DDB0220009	4347	188.55	302.78	219.44	464	488.48	264.5	1.04	1.72	1.76	2.4	2.99	1.15	338.113	-1.0773	0.529757	-2.03358	0.0419941	0.530307
DDB_G0273857	irlB-2	DDB0266876	4347	188.55	302.78	219.44	464	488.48	264.5	1.04	1.72	1.76	2.4	2.99	1.15	338.113	-1.0773	0.529757	-2.03358	0.0419941	0.530307
DDB_G0277513	DDB_G0277513_ps	DDB0348759	1411	2	9.09	46	2	3	4	0.04	0.17	1.24	0.03	0.06	0.06	9.57466	2.31555	1.13777	2.03517	0.0418335	0.530307
DDB_G0281003	DDB_G0281003	DDB0232098	288	5367.01	3406.35	2071.08	650.31	1465.2	2297.3	1020.99	693.34	590.51	114.47	316.43	342.37	2497.3	1.18135	0.581575	2.0313	0.0422246	0.530307
DDB_G0281523	DDB_G0281523	DDB0306340	1104	10675.5	7718.96	5288.05	17010.6	11450.6	13971.7	264.46	197.11	190.18	393.19	314.48	270.88	11848	-1.11081	0.545787	-2.03523	0.0418273	0.530307
DDB_G0281677	rps26	DDB0231064	339	279	1652	6145.7	777.78	936	218	37.86	237.17	1238.65	97.69	143.2	23.16	1501.42	1.6322	0.802305	2.03439	0.0419119	0.530307
DDB_G0282813	arcB	DDB0214935	882	113	509	1138	105	337	88	3.67	17.08	53.77	3.18	12.16	2.24	344.265	1.44242	0.709953	2.03171	0.0421833	0.530307
DDB_G0282937	DDB_G0282937	DDB0302645	312	809.11	632	432	1201	765	1426.51	129.65	107.7	103.25	178.06	138.65	178.99	933.209	-1.10952	0.545808	-2.0328	0.0420727	0.530307
DDB_G0283763	grpE	DDB0216255	642	8574.85	5797.84	3600.11	11011.8	7386.91	15855.2	420.24	294.59	257.49	502.34	402.93	608.16	9226.77	-1.15251	0.567233	-2.03181	0.0421729	0.530307
DDB_G0285175	vmp1	DDB0234044	1212	1982.87	2218	1484	4577.89	2765	2466.35	44.03	50.74	47.81	94.88	68.04	42.86	2798.9	-1.11572	0.548792	-2.03305	0.0420472	0.530307
DDB_G0286765	DDB_G0286765	DDB0229898	1725	3327.08	4751	2774.26	7014.2	7285.26	4259.1	49.51	72.71	59.8	97.49	119.99	49.6	5175.61	-1.06019	0.521588	-2.03261	0.0420917	0.530307
DDB_G0287841	DDB_G0287841	DDB0306421	1236	14868.8	10085.2	9494.94	7636.33	20984.9	44727.9	322.74	225.49	299	154.71	504.72	759.83	17920	-1.20893	0.594555	-2.03334	0.0420183	0.530307
DDB_G0289719	DDB_G0289719	DDB0306815	4260	617.64	686.95	946.18	206.97	426	365.97	3.49	3.99	7.74	1.09	2.66	1.62	517.008	0.947707	0.46528	2.03685	0.0416649	0.530307
DDB_G0291081	pefA	DDB0191092	594	57	456	1774	186	271	100	3.11	25.82	141.4	9.44	16.47	4.27	423.374	1.63825	0.805286	2.03437	0.0419143	0.530307
DDB_G0292364	DDB_G0292364_TE	DDB0219736	942	67.16	26.18	19.76	86.54	56.28	110.65	2.01	0.81	0.86	2.42	1.87	2.6	65.8805	-1.37951	0.677586	-2.03591	0.041759	0.530307
DDB_G0293870	DDB_G0293870	DDB0348291	186	161	109	39	224	78	437	104.16	79.75	39.46	135.38	59.22	223.56	186.779	-1.45806	0.715684	-2.0373	0.0416204	0.530307
DDB_G0293910	DDB_G0293910	DDB0346720	318	5.91	9.16	2	10.79	10.13	35.17	0.91	1.5	0.46	1.54	1.76	4.24	12.6232	-1.90454	0.936517	-2.03364	0.0419875	0.530307
DDB_G0269292	sugt1	DDB0267067	1164	26	86	282	28	62	17.9	0.61	2.06	9.53	0.61	1.6	0.33	75.2891	1.53233	0.755593	2.02799	0.0425614	0.531052
DDB_G0274579	pitB	DDB0219979	780	25849.9	25838.7	15632.9	42724.1	30497.9	43076.1	980.38	1013.31	863.19	1509.93	1285.06	1278.62	32483.8	-1.05617	0.520332	-2.02981	0.0423759	0.531052
DDB_G0275419	DDB_G0275419	DDB0306116	1623	4975.81	4758.16	2892.02	8284.78	6209.63	7320.04	79.24	77.95	66.73	123.22	109.47	91.23	6111.72	-1.05922	0.522412	-2.02756	0.0426055	0.531052
DDB_G0277337	DDB_G0277337	DDB0252564	2658	14	15	72	4	14	7	0.13	0.14	0.97	0.03	0.14	0.05	18.8214	1.73978	0.858589	2.02633	0.0427309	0.531052
DDB_G0280337	DDB_G0280337	DDB0308030	378	600.01	3268.28	1832.3	3229.24	5017.44	2591.23	66.49	381.03	300.18	331.51	624.68	224.77	2828.25	-1.21993	0.601879	-2.02687	0.0426752	0.531052
DDB_G0280461	DDB_G0280461	DDB0229865	1257	10581.7	9245.19	5816.72	13198.4	12652.8	19286.6	225.25	202.7	179.62	262.23	298.42	321.31	12314.8	-1.03605	0.511271	-2.02643	0.0427209	0.531052
DDB_G0282939	DDB_G0282939	DDB0308994	1404	41	99.55	172	33	47	21	0.77	1.92	4.68	0.58	0.98	0.31	64.3441	1.30005	0.641454	2.02673	0.0426902	0.531052
DDB_G0284565	DDB_G0284565	DDB0307800	4788	109	204	963.8	113	178	81	0.55	1.05	6.98	0.53	0.99	0.32	249.084	1.41335	0.696677	2.0287	0.0424888	0.531052
DDB_G0289643	DDB_G0289643	DDB0349128	849	4	10	9	27	16	15	0.14	0.35	0.45	0.86	0.61	0.4	14.7597	-1.69906	0.837033	-2.02986	0.0423709	0.531052
DDB_G0293422	DDB_G0293422	DDB0346991	210	0	1	1	8	3	5	0	0.48	0.67	3.22	1.51	1.7	3.45763	-3.39321	1.67207	-2.02935	0.0424225	0.531052
DDB_G0272973	DDB_G0272973	DDB0307516	4542	1397.27	1248.26	1001.54	1649.13	1967.01	2496.24	7.4	6.78	7.66	8.16	11.51	10.34	1678.8	-0.964163	0.476722	-2.02248	0.0431263	0.533893
DDB_G0277535	rgn	DDB0347393	897	52959.5	33658.2	18594.1	80878.6	49457.9	70286.3	1685.4	1106.01	860.37	2399.94	1746.95	1750.63	55208.2	-1.1856	0.58602	-2.02313	0.0430597	0.533893
DDB_G0279163	DDB_G0279163	DDB0231825	867	180	126	83	195	224	314	5.97	4.32	4.01	6.03	8.25	8.16	194.748	-1.10854	0.547934	-2.02313	0.0430593	0.533893
DDB_G0287193	DDB_G0287193	DDB0307909	3177	358.96	597	522	197	258	143	2.76	4.72	5.81	1.42	2.2	0.86	334.69	1.02006	0.50439	2.02236	0.0431393	0.533893
DDB_G0271872	DDB_G0271872	DDB0307802	438	15.58	35.8	269.31	26.04	15.47	33.15	1.34	3.23	34.16	2.08	1.49	2.24	58.74	1.69649	0.839837	2.02002	0.0433811	0.535103
DDB_G0286049	zntC	DDB0266634	1206	248	227	349	77	137	142	5.54	5.22	11.31	1.61	3.39	2.48	188.306	0.983767	0.487092	2.01967	0.0434172	0.535103
DDB_G0287351	dhx37	DDB0235265	4386	55	89	171	15	64	32	0.3	0.5	1.36	0.08	0.39	0.14	65.2963	1.28281	0.635023	2.0201	0.0433735	0.535103
DDB_G0295745	DDB_G0295745	DDB0252574	192	161	485	242.07	675	477	420	93.22	315.81	218.25	364.6	322.99	192.04	437.251	-1.16903	0.578632	-2.02033	0.0433488	0.535103
DDB_G0278777	DDB_G0278777_ps	DDB0348022	901	66	31	31	80	71	109	2.09	1.01	1.43	2.36	2.49	2.7	68.3798	-1.23633	0.612588	-2.01821	0.0435696	0.536425
DDB_G0267524	ssr3	DDB0266493	513	219	390.04	1056	193.75	220	152	14.77	27.38	104.31	12.14	16.56	8.02	346.283	1.19516	0.592709	2.01643	0.0437545	0.538144
DDB_G0285753	DDB_G0285753_ps	DDB0349177	541	940.03	739	419	1051.18	998	1888.71	58.6	47.91	38.23	60.92	69.39	92.15	1048.87	-1.10559	0.54848	-2.01573	0.0438279	0.53849
DDB_G0277715	DDB_G0277715_RTE	DDB0218021	684	0	5.7	9.61	0	0	0	0	0.27	0.63	0	0	0	2.27032	4.49891	2.23288	2.01485	0.0439205	0.538514
DDB_G0282999	maoD	DDB0231713	1665	2137.4	1988.86	1283.54	3276.39	2733.98	3214.82	33.08	31.66	28.78	47.36	46.84	38.94	2578.83	-1.02781	0.510026	-2.01522	0.0438817	0.538514
DDB_G0286083	DDB_G0286083	DDB0305292	486	1410.73	3267.64	1452	4426	3177.34	3034.94	103.22	249.3	155.85	300.76	259.73	173.81	2978.23	-1.11867	0.555394	-2.0142	0.043989	0.538797
DDB_G0290657	DDB_G0290657	DDB0349240	225	38	14	25	22	57	107	13.42	5.43	13.5	7.21	23.21	29.71	44.0181	-1.40231	0.697367	-2.01086	0.0443399	0.542536
DDB_G0273191	rps30-1	DDB0231068	201	899	1063.83	3810.11	704.53	566.5	684	446.96	590.25	2932.55	326.15	327.83	268.08	1203.7	1.18669	0.590926	2.00818	0.0446242	0.544595
DDB_G0273743	rps30-2	DDB0266781	201	899	1063.83	3810.11	704.53	566.5	684	446.96	590.25	2932.55	326.15	327.83	268.08	1203.7	1.18669	0.590926	2.00818	0.0446242	0.544595
DDB_G0287121	nat4	DDB0308976	837	309	648	363	877.58	569	791	10.72	23.22	18.32	28.37	21.92	21.47	627.524	-1.07965	0.537678	-2.00798	0.0446457	0.544595
DDB_G0270336	ipo4	DDB0238122	3312	10	52	147	14	28	12	0.07	0.39	1.57	0.1	0.23	0.07	39.3226	1.61412	0.804621	2.00607	0.0448492	0.545397
DDB_G0281577	DDB_G0281577	DDB0204537	1170	82	73	59	120	97	170	1.9	1.74	1.98	2.59	2.49	3.08	104.894	-1.09991	0.548201	-2.00639	0.0448142	0.545397
DDB_G0291077	rdiA	DDB0216235	594	88	534	1934.77	96	490	84	4.8	30.24	154.22	4.87	29.78	3.59	473.649	1.65481	0.824811	2.00629	0.0448253	0.545397
DDB_G0280615	DDB_G0280615	DDB0308260	1878	646.92	556.82	778	770.15	773.95	1961	8.76	7.76	15.26	9.75	11.6	20.79	929.79	-1.04872	0.523075	-2.00491	0.0449732	0.546346
DDB_G0283651	DDB_G0283651	DDB0305752	2451	28.02	130.6	39.05	200.26	158.4	58.81	0.28	1.36	0.57	1.9	1.78	0.47	111.579	-1.43675	0.717037	-2.00373	0.0450989	0.547313
DDB_G0347202	DDB_G0347202	DDB0347201	609	1299.3	2047.13	1302.91	2768.01	2331.02	2450.22	68.46	111.93	100.27	135.71	136.78	101.04	2135.23	-0.992968	0.496175	-2.00125	0.045366	0.549993
DDB_G0269560	DDB_G0269560	DDB0305223	1728	1836.06	1031.01	692.54	1778	1779	3379.27	27.27	15.75	14.9	24.66	29.24	39.28	1826.5	-1.13894	0.56941	-2.0002	0.0454785	0.550342
DDB_G0276105	gtr2	DDB0231973	7422	437	600	1232	222	444.98	229.09	1.39	1.96	5.68	0.66	1.57	0.57	495.056	1.06179	0.530862	2.00012	0.0454874	0.550342
DDB_G0289745	DDB_G0289745_ps	DDB0348424	849	5	4	5.97	13	10	20.99	0.17	0.14	0.3	0.41	0.38	0.56	10.3872	-1.8171	0.908739	-1.99959	0.045545	0.550478
DDB_G0267490	ChLim	DDB0231986	2061	1	44	331.01	17	40	14	0.01	0.55	5.86	0.19	0.54	0.13	64.5045	2.03808	1.01994	1.99824	0.0456911	0.551682
DDB_G0270122	rasW	DDB0229439	651	1573.14	2022.33	1470	2311.07	2487.13	3392.59	75.66	100.81	103.15	103.47	133.11	127.7	2275.88	-0.937589	0.469486	-1.99705	0.0458195	0.552111
DDB_G0279975	DDB_G0279975	DDB0348858	1815	47	23	22	35	48	131	0.66	0.33	0.45	0.46	0.75	1.44	52.1139	-1.3607	0.681319	-1.99716	0.0458076	0.552111
DDB_G0285383	DDB_G0285383	DDB0348272	138	133	96	35	173	114	274	328.94	288.9	143.23	408.75	346.58	550.93	146.261	-1.2903	0.646286	-1.99649	0.045881	0.552292
DDB_G0278125	DDB_G0278125	DDB0235388	2496	542	396	574	160	243	268	5.39	4.05	8.26	1.49	2.67	2.09	352.79	0.95114	0.476569	1.99581	0.0459548	0.552621
DDB_G0291654	DDB_G0291654	DDB0347489	867	1859	1806.16	1404.97	3291	1933	3317.28	61.71	61.92	67.83	101.84	71.23	86.18	2412.21	-1.04104	0.521858	-1.99487	0.0460569	0.553289
DDB_G0267620	DDB_G0267620	DDB0306485	1329	11836.2	16405.8	9225.25	19784.1	19033.4	22653.5	236.3	337.24	267.1	368.72	420.93	353.96	17189.9	-0.971695	0.491215	-1.97815	0.0479122	0.554356
DDB_G0268318	DDB_G0268318	DDB0346836	825	650.01	926	1948.13	1193.65	1232	4295.89	22.96	33.8	100.12	39.3	48.33	118.76	1703.08	-1.19129	0.601982	-1.97894	0.0478227	0.554356
DDB_G0268454	DDB_G0268454	DDB0252792	246	32	36.71	54	69	59	91	8.88	11.06	22.72	17.74	18.75	19.81	59.0475	-1.12445	0.56599	-1.9867	0.0469559	0.554356
DDB_G0268874	DDB_G0268874	DDB0307680	810	965.9	1042.6	2193.98	1428	1527.99	4865.86	34.92	38.96	115.42	48.11	61.35	137.66	2005.17	-1.14324	0.577295	-1.98033	0.047666	0.554356
DDB_G0269016	cyp524A1	DDB0233032	1599	35	147	802.11	31	181	43.99	0.57	2.45	18.82	0.47	3.24	0.56	180.739	1.66631	0.844048	1.97419	0.0483596	0.554356
DDB_G0269046	DDB_G0269046	DDB0231372	3492	130	395	2018.99	167	285	285	0.91	2.82	20.34	1.09	2.19	1.55	488.527	1.44334	0.727207	1.98478	0.0471691	0.554356
DDB_G0270240	DDB_G0270240	DDB0348370	246	1870.11	1243.28	495.97	1905.19	1467.86	4258.07	518.82	374.65	208.66	489.69	466.47	926.94	1963.31	-1.24805	0.632278	-1.9739	0.0483935	0.554356
DDB_G0271830	DDB_G0271830	DDB0346863	1065	938	613.01	363	1166	839	1591	24.25	16.34	13.63	28.12	24.05	32.19	974.108	-1.12855	0.571723	-1.97394	0.048388	0.554356
DDB_G0272746	DDB_G0272746	DDB0307512	1140	6069.14	4561.3	2723	7853.19	6050.12	10099.9	144.77	112.13	94.28	174.8	159.97	188.55	6582.5	-1.07444	0.54414	-1.97456	0.0483176	0.554356
DDB_G0273047	cyp508A3-1	DDB0232351	1440	319.5	463.46	418	492.44	642	773	5.82	8.69	11.04	8.38	12.95	11.02	527.401	-0.914248	0.460518	-1.98526	0.0471156	0.554356
DDB_G0273429	hpdl-1	DDB0302487	1485	2690	1505.64	925.86	2419.53	2374	5498.42	47.33	27.26	23.61	39.75	46.26	75.72	2673.59	-1.1693	0.592485	-1.97356	0.048432	0.554356
DDB_G0273441	DDB_G0273441	DDB0308465	2310	3771.59	3254.66	1756	5048.6	4633.44	5835.39	40.78	36.16	27.48	51.01	55.42	49.38	4268.35	-1.05076	0.528124	-1.9896	0.0466349	0.554356
DDB_G0273497	DDB_G0273497	DDB0308466	2310	3771.59	3254.66	1756	5048.6	4633.44	5835.39	40.78	36.16	27.48	51.01	55.42	49.38	4268.35	-1.05076	0.528124	-1.9896	0.0466349	0.554356
DDB_G0273513	hpdl-2	DDB0302488	1485	2690	1505.64	925.86	2419.53	2374	5498.42	47.33	27.26	23.61	39.75	46.26	75.72	2673.59	-1.1693	0.592485	-1.97356	0.048432	0.554356
DDB_G0273941	cyp508A3-2	DDB0238838	1440	319.5	463.46	418	492.44	642	773	5.82	8.69	11.04	8.38	12.95	11.02	527.401	-0.914248	0.460518	-1.98526	0.0471156	0.554356
DDB_G0274677	DDB_G0274677	DDB0305945	1770	115	165.26	371	218	662	316	1.66	2.46	7.77	2.94	10.6	3.58	303.794	-1.12408	0.568628	-1.97682	0.048062	0.554356
DDB_G0275087	DDB_G0275087	DDB0307250	1440	4696	2614.68	1578.02	4985.19	3901.02	8789.26	85.56	49.03	41.68	84.8	78.71	125.33	4665.04	-1.17889	0.592106	-1.99101	0.0464796	0.554356
DDB_G0275249	commd10	DDB0266461	636	182	162	224	291	186	516.01	9.03	8.34	16.23	13.45	10.28	20.05	269.489	-1.0747	0.543912	-1.97587	0.0481698	0.554356
DDB_G0275311	DDB_G0275311	DDB0220638	1383	822	1556.18	2106.27	608	741	394.03	15.68	30.56	58.26	10.83	15.66	5.88	990.39	1.03618	0.524999	1.97367	0.048419	0.554356
DDB_G0278017	DDB_G0278017	DDB0304429	561	28125.6	16064.6	9680.76	33593.3	21696.4	49841.9	1663.71	987.57	837.53	1847.87	1430.71	2307.54	28177.2	-1.17403	0.59417	-1.97592	0.0481641	0.554356
DDB_G0278635	DDB_G0278635	DDB0232235	1875	2757	3762.84	2207	5170.46	4743.35	4347.23	37.42	52.5	43.38	65.55	71.24	46.18	4029.72	-0.98708	0.499854	-1.97474	0.0482982	0.554356
DDB_G0278823	DDB_G0278823	DDB0305834	1071	1469.44	1166.75	580	1591	1416.87	3162.28	37.73	30.89	21.63	38.12	40.34	63.56	1630.83	-1.12883	0.571674	-1.9746	0.0483131	0.554356
DDB_G0278905	DDB_G0278905	DDB0349200	2667	3	10	81	2	7	9	0.03	0.1	1.09	0.02	0.07	0.07	16.1228	2.07731	1.04469	1.98845	0.0467622	0.554356
DDB_G0279095	ptsA	DDB0232952	408	898.22	517.33	420	1143	719.02	1563.04	87.14	52.63	60.07	102.8	78.21	118.68	931.271	-1.1309	0.569771	-1.98484	0.0471626	0.554356
DDB_G0280105	DDB_G0280105	DDB0229903	1692	793	2095	1444	2657.74	3362.87	1463	12.06	32.76	31.81	37.74	56.59	17.41	2048.69	-1.09779	0.55194	-1.98896	0.0467054	0.554356
DDB_G0280299	DDB_G0280299	DDB0306948	1389	2	12	48	0	8	2	0.04	0.23	1.32	0	0.17	0.03	10.2988	2.39497	1.21029	1.97884	0.0478338	0.554356
DDB_G0280489	wdr46	DDB0233108	1869	110	118	132	35	68	47	1.5	1.65	2.6	0.45	1.02	0.5	81.7533	1.03883	0.523741	1.98348	0.0473135	0.554356
DDB_G0280581	DDB_G0280581	DDB0308038	2070	88	250	146	269.99	400	191	1.07	3.13	2.57	3.07	5.39	1.82	231.234	-1.11194	0.562674	-1.97617	0.0481357	0.554356
DDB_G0280819	aoxA	DDB0214926	1014	407	665	465	157	220	294	11.16	18.8	18.52	4.01	6.69	6.31	355.202	0.967172	0.487092	1.9856	0.0470775	0.554356
DDB_G0281049	DDB_G0281049	DDB0349333	762	61	449	977.26	136	210	63	2.38	18.15	55.61	4.95	9.12	1.93	287.134	1.48802	0.747885	1.98963	0.0466312	0.554356
DDB_G0281187	DDB_G0281187	DDB0233805	837	12.45	11.65	13.75	31.5	20.53	28.95	0.43	0.42	0.69	1.02	0.79	0.79	21.4118	-1.41623	0.714276	-1.98275	0.0473958	0.554356
DDB_G0281467	DDB_G0281467	DDB0307006	1044	3452.01	6514.84	3823.5	9943.84	7471.5	5524.41	91.38	177.85	147	245.58	219.34	114.46	6530.34	-1.06713	0.540265	-1.97521	0.0482448	0.554356
DDB_G0283135	DDB_G0283135	DDB0348286	246	1365	5246.8	3242.55	693.77	2193.13	865.05	378.69	1581.08	1364.21	178.32	696.96	188.31	2128.14	1.17454	0.589608	1.99207	0.0463634	0.554356
DDB_G0283451	DDB_G0283451	DDB0307749	1215	236	723	1290	146	497	89	5.23	16.49	41.44	3.02	12.19	1.54	453.978	1.35244	0.681264	1.98519	0.0471228	0.554356
DDB_G0285867	DDB_G0285867	DDB0229938	189	948	564	364	921	767	2062.74	579.62	388.88	347.29	525.67	549.35	996.61	977.957	-1.17532	0.594542	-1.97685	0.0480585	0.554356
DDB_G0285875	DDB_G0285875	DDB0237545	6714	41	61	132	16	46	17	0.14	0.22	0.67	0.05	0.18	0.05	48.2002	1.30737	0.658968	1.98396	0.0472603	0.554356
DDB_G0286217	DDB_G0286217_ps	DDB0348442	1881	9	19.7	72.67	7.73	11.8	3.34	0.12	0.27	1.42	0.1	0.18	0.04	18.7996	1.78292	0.896068	1.98971	0.0466224	0.554356
DDB_G0286605	DDB_G0286605	DDB0231607	909	32322.1	24302.7	15888.4	44291.4	31885.8	52383.5	1011.93	785.53	723.16	1293.01	1107.89	1283.54	35537.3	-1.06779	0.537978	-1.98481	0.0471653	0.554356
DDB_G0287151	DDB_G0287151	DDB0305577	930	2924	3663.27	2646.86	4300.09	4664	5797.02	89.01	115.11	117.12	122.08	157.55	138.12	4127.58	-0.92336	0.466215	-1.98055	0.0476422	0.554356
DDB_G0287381	DDB_G0287381	DDB0309141	843	2	1	0	8	5	6	0.07	0.04	0	0.26	0.19	0.16	4.153	-2.91785	1.47593	-1.97696	0.0480465	0.554356
DDB_G0287425	DDB_G0287425	DDB0307926	1521	1772.94	1691.91	1152.9	2280.05	2347.92	3123.97	30.37	29.82	28.62	36.47	44.53	41.88	2143.76	-0.976707	0.49067	-1.99056	0.0465294	0.554356
DDB_G0288103	sibB	DDB0233525	5826	0	5	93	3	9	1	0	0.02	0.55	0.01	0.04	0	15.7027	2.54589	1.28324	1.98396	0.0472606	0.554356
DDB_G0290257	cfrA	DDB0219938	2193	160.57	629.03	3410.53	292.51	472.38	387.16	1.84	7.39	56.47	3.13	5.98	3.47	794.723	1.50267	0.755633	1.98862	0.0467433	0.554356
DDB_G0290389	ascc3	DDB0233132	6588	600	701	978	198	452.44	374	2.16	2.59	5.1	0.67	1.8	1.06	523.701	0.934522	0.473324	1.97438	0.0483385	0.554356
DDB_G0290549	DDB_G0290549	DDB0308157	1152	7026.72	7045.63	4288.24	11212	9069.46	10731.3	165.56	171.08	146.65	246.53	236.86	197.89	8706.97	-1.01961	0.511443	-1.99359	0.0461972	0.554356
DDB_G0290885	DDB_G0290885	DDB0238168	543	185.91	655.04	9021.45	579.9	496.83	1108.8	11.53	42.24	818.62	33.43	34.36	53.81	1756.33	1.77294	0.889774	1.99257	0.0463083	0.554356
DDB_G0292226	DDB_G0292226	DDB0306750	1092	6268.33	4067.85	2510.54	6148.83	6022.44	12407.1	157.3	105.24	91.47	143.97	167.56	243.68	6492.77	-1.11547	0.563578	-1.97926	0.0477871	0.554356
DDB_G0292262	myoM	DDB0191100	5214	274	508.08	1007	125	383	170	1.26	2.39	6.68	0.54	1.94	0.61	379.868	1.1474	0.576872	1.98901	0.0467001	0.554356
DDB_G0293054	DDB_G0293054	DDB0347751	1392	173.01	356	195	355	412.64	443	3.28	6.94	5.35	6.28	8.65	6.56	332.338	-1.00201	0.507292	-1.97521	0.0482444	0.554356
DDB_G0288657	DDB_G0288657	DDB0349081	249	35	36	48	15	13	10	9.41	10.5	19.56	3.74	4	2.11	25.3047	1.34285	0.680985	1.97193	0.0486181	0.555949
DDB_G0283679	psmB7	DDB0232933	801	1032	942	1846	540	591	430	37.84	35.7	98.51	18.45	24.07	12.34	864.713	0.980139	0.497243	1.97115	0.0487068	0.556429
DDB_G0267888	DDB_G0267888	DDB0347260	3495	41	17	36.03	23	156	50	0.29	0.12	0.36	0.15	1.2	0.27	53.0313	-1.40151	0.711548	-1.96966	0.0488772	0.556834
DDB_G0276767	plbA	DDB0185225	1725	401	536	761.98	156	398.63	123	5.97	8.2	16.43	2.17	6.57	1.43	374.921	1.08452	0.550699	1.96936	0.0489123	0.556834
DDB_G0282835	srfB	DDB0220492	1404	340	896.3	1731.26	319.02	507	206	6.38	17.3	47.07	5.59	10.53	3.02	619.617	1.18824	0.603136	1.9701	0.0488274	0.556834
DDB_G0287833	DDB_G0287833	DDB0306474	4344	1191	1542	4221.06	587	1358	738	6.6	8.77	33.83	3.04	8.32	3.2	1490.18	1.09703	0.557095	1.9692	0.0489298	0.556834
DDB_G0270994	psaA	DDB0231238	2586	330	587	1823	211	445.91	327	3.16	5.77	25.27	1.89	4.72	2.45	568.619	1.17968	0.59934	1.9683	0.049033	0.557474
DDB_G0267570	DDB_G0267570	DDB0306491	1785	72	194	438	76	103	52	1.03	2.86	9.09	1.02	1.63	0.58	144.238	1.25309	0.637366	1.96605	0.049293	0.558499
DDB_G0269358	DDB_G0269358	DDB0307415	969	6418.53	5243.22	2729.1	9343.29	6815.42	9556.18	185.86	156.66	114.83	252.34	218.94	216.57	7127.06	-1.0838	0.551528	-1.96508	0.0494052	0.558499
DDB_G0273099	rsmE-1	DDB0230014	663	171	97	48.5	112	182.2	414.5	8.02	4.72	3.32	4.89	9.51	15.22	174.508	-1.27822	0.650247	-1.96574	0.0493287	0.558499
DDB_G0273825	rsmE-2	DDB0267011	663	171	97	48.5	112	182.2	414.5	8.02	4.72	3.32	4.89	9.51	15.22	174.508	-1.27822	0.650247	-1.96574	0.0493287	0.558499
DDB_G0282481	DDB_G0282481	DDB0307725	468	76	94	71	200	92	131	5.9	7.61	8.09	14.4	7.98	7.95	120.095	-1.15578	0.58756	-1.96708	0.049174	0.558499
DDB_G0288483	pgmA	DDB0191348	1719	1410.58	3458.58	3506.01	668.75	2008	527	21.07	53.13	75.87	9.33	33.2	6.16	1809.59	1.14955	0.584899	1.96539	0.0493694	0.558499
DDB_G0292838	taf13	DDB0231002	321	1241	786.11	457	1643.47	842	2374	187.6	126.15	102.89	229.9	143.8	280.99	1307.12	-1.19421	0.607978	-1.96423	0.0495038	0.559083
DDB_G0288285	mybX	DDB0220513	4863	1007	1419.15	1338	228.01	938	459.84	4.97	7.18	9.54	1.05	5.11	1.77	850.903	1.04043	0.529861	1.96358	0.0495784	0.559393
DDB_G0288467	DDB_G0288467	DDB0308654	531	242.39	644.04	338.46	138.94	237.68	53.05	15.53	42.93	31.75	8.27	16.99	2.66	264.827	1.23476	0.629009	1.96302	0.0496437	0.559598
DDB_G0269748	DDB_G0269748	DDB0347808	1458	2438	5056.99	2588.82	6831.05	5848.62	4177.45	43.8	93.5	67.42	114.58	116.35	58.74	4757.63	-1.05754	0.540051	-1.95822	0.0502041	0.559856
DDB_G0270152	maspS	DDB0231311	2079	86	184	186	50	89	23	1.04	2.29	3.26	0.57	1.19	0.22	97.7994	1.20596	0.616567	1.95592	0.0504744	0.559856
DDB_G0271714	sigN12	DDB0233633	267	2506.06	2803.35	1582.99	3674.58	4553.26	3303.4	567.41	683.67	540	770.13	1175.06	586.32	3203.88	-0.981696	0.501998	-1.95558	0.0505148	0.559856
DDB_G0274121	abcA4	DDB0219982	4848	6248.96	9845.92	6220.72	14839.3	12240.1	9202.73	30.91	49.97	44.48	68.63	66.91	35.63	10356.7	-1.01503	0.518424	-1.95792	0.050239	0.559856
DDB_G0275145	DDB_G0275145	DDB0305555	1746	13319.4	41424.8	18683	52828.9	42446.2	31573	195.56	625.48	397.37	724.48	689.78	362.81	35435.3	-1.12392	0.574025	-1.95796	0.0502351	0.559856
DDB_G0275213	DDB_G0275213	DDB0349381	705	3314.68	2380.76	1600	4163.14	2906	6112.04	143.33	106.58	100.84	167.66	139.72	206.84	3599.62	-1.0795	0.551448	-1.95758	0.0502792	0.559856
DDB_G0275991	DDB_G0275991	DDB0306634	1047	1375	1005	589	1494	1284	2772	36.28	27.34	22.57	36.77	37.56	57.24	1482.87	-1.09865	0.561229	-1.95759	0.0502786	0.559856
DDB_G0281313	DDB_G0281313	DDB0349144	1614	5	57	107	17	14	7.63	0.08	0.94	2.48	0.25	0.25	0.1	31.5846	1.6972	0.865232	1.96156	0.0498139	0.559856
DDB_G0281697	DDB_G0281697	DDB0348069	240	28	100.06	50	146	104.89	78.96	8.29	32.26	22.49	40.05	35.62	18.34	90.6569	-1.24447	0.635926	-1.95694	0.0503549	0.559856
DDB_G0282713	DDB_G0282713	DDB0306067	1491	190	220	258	97	111	37	3.33	3.97	6.55	1.59	2.15	0.51	147.945	1.13452	0.579481	1.95782	0.0502514	0.559856
DDB_G0283691	DDB_G0283691	DDB0235389	1278	5646.15	3453.82	1471	6214.38	6637.35	7802.27	117.91	74.28	44.56	121.14	153.57	127.52	5501.55	-1.15194	0.588885	-1.95614	0.0504483	0.559856
DDB_G0284533	rps13	DDB0230055	456	35	312	1602	66	349	53	2.83	26.34	190.24	4.95	31.55	3.35	350.923	1.76834	0.901284	1.96202	0.0497599	0.559856
DDB_G0285159	stt3	DDB0230191	2145	13	53	345	15	67	20	0.15	0.64	5.85	0.16	0.87	0.18	74.6785	1.71077	0.874178	1.95701	0.0503468	0.559856
DDB_G0286269	DDB_G0286269	DDB0237918	3276	38	152	586	60	121	29	0.28	1.16	6.31	0.42	1	0.17	147.398	1.52606	0.779645	1.95738	0.0503024	0.559856
DDB_G0286297	DDB_G0286297	DDB0233775	354	1439	1100.14	742	1950	1238.03	2695.99	179.81	145.09	137.44	225.59	174.15	263.7	1615.79	-1.08186	0.552527	-1.95802	0.0502279	0.559856
DDB_G0288093	DDB_G0288093	DDB0238508	5268	125	200	712	87	159	112	0.57	0.93	4.67	0.37	0.8	0.4	213.027	1.21765	0.622589	1.95578	0.0504908	0.559856
DDB_G0292564	iplA	DDB0201571	9534	1321.91	1648	1870	427	928	882	3.27	4.18	6.68	0.99	2.53	1.71	1127.47	0.902606	0.461427	1.95612	0.0504513	0.559856
DDB_G0292600	mdhB	DDB0230188	1047	554	793.99	1257	561	4709	678	14.62	21.6	48.16	13.81	137.77	14	1378.99	-1.35334	0.691582	-1.95688	0.0503618	0.559856
DDB_G0281783	DDB_G0281783	DDB0306343	2346	78	228	601	91	142	48	0.83	2.49	9.25	0.9	1.67	0.4	181.645	1.33068	0.680767	1.95468	0.0506207	0.559986
DDB_G0293296	DDB_G0293296	DDB0348439	1413	1118	828	624	1408.55	984	2188	20.81	15.87	16.84	24.48	20.29	31.88	1251.99	-1.06344	0.544008	-1.95483	0.050603	0.559986
DDB_G0271678	pckA	DDB0231108	1689	1965.1	2742.07	2464.92	2691.02	10717.4	1523	29.94	42.96	54.4	38.29	180.72	18.16	3675.75	-1.23972	0.634623	-1.95347	0.0507638	0.560281
DDB_G0274223	DDB_G0274223	DDB0304357	783	73.56	88.01	284.65	61.07	53	21.08	2.78	3.43	15.64	2.15	2.22	0.62	91.1282	1.32356	0.677777	1.9528	0.0508435	0.560281
DDB_G0287709	DDB_G0287709	DDB0347006	2652	8413.24	10241.6	6429.9	13874.2	13054.3	13492.9	78.44	98.07	86.74	120.88	134.59	98.46	11435.4	-0.953748	0.488495	-1.95242	0.0508881	0.560281
DDB_G0287717	iliD	DDB0305327	1206	341	445	1108	224	334	120	7.62	10.24	35.91	4.67	8.27	2.1	402.772	1.15025	0.589015	1.95283	0.0508399	0.560281
DDB_G0287875	dydA	DDB0232240	3636	113	226	766.18	59	174	146.46	0.75	1.55	7.4	0.37	1.28	0.77	223.695	1.26978	0.650478	1.95207	0.0509304	0.560281
DDB_G0290673	DDB_G0290673	DDB0349430	1059	66	64	37	107	85	113	1.72	1.72	1.4	2.6	2.45	2.3	83.388	-1.1238	0.575664	-1.95218	0.0509174	0.560281
DDB_G0272917	DDB_G0272917	DDB0203796	1464	55	116	314	33	92.01	38	0.98	2.13	8.14	0.55	1.82	0.53	98.4823	1.28828	0.660316	1.95101	0.0510563	0.560944
DDB_G0276875	hspG5	DDB0232126	609	298.18	364.16	931.84	218.07	160.28	202.56	15.71	19.91	71.71	10.69	9.4	8.35	343.732	1.09247	0.560251	1.94997	0.0511794	0.560944
DDB_G0277975	rpl14	DDB0229952	474	26	252	1289	53	281	37	1.98	20	143.89	3.74	23.88	2.2	281.2	1.78771	0.916489	1.95061	0.0511036	0.560944
DDB_G0281093	rpl37A	DDB0220688	276	1419.07	3811	14602.6	2626.24	1604.98	1308	297.26	857.27	4597.78	509.13	382.52	214.72	3895.45	1.37522	0.705219	1.95007	0.0511682	0.560944
DDB_G0267962	tsuA	DDB0229382	6744	337.02	405.76	1129.1	116.64	334.1	285.21	1.19	1.47	5.74	0.38	1.3	0.79	401.318	1.10237	0.567059	1.94402	0.0518933	0.561914
DDB_G0268916	DDB_G0268916	DDB0347152	297	1265	885	533	2006	886.1	2107.56	224.96	167.99	141.79	330.07	178.63	293.56	1384.39	-1.16449	0.59841	-1.94597	0.0516585	0.561914
DDB_G0269592	DDB_G0269592	DDB0306578	1326	482.2	849	784.54	236	436	248	9.65	17.5	22.77	4.41	9.67	3.89	484.849	0.950602	0.488336	1.94661	0.0515811	0.561914
DDB_G0271060	DDB_G0271060	DDB0347382	2073	1020.03	816	418.74	1321.42	1212	1486	12.4	10.2	7.37	15.01	16.3	14.14	1104.87	-1.05846	0.544558	-1.94371	0.0519301	0.561914
DDB_G0272120	rcaA	DDB0185211	2535	357	730	917.94	153	454	219	3.49	7.34	13	1.4	4.91	1.68	441.81	1.04723	0.537455	1.94851	0.0513546	0.561914
DDB_G0272576	DDB_G0272576	DDB0308572	543	3468.77	2288.57	1237.5	3612.4	2969.9	6941.77	215.08	147.57	112.29	208.23	205.37	336.88	3582.02	-1.1367	0.584782	-1.94381	0.0519188	0.561914
DDB_G0273463	DDB_G0273463	DDB0348838	1065	749.55	517.07	354.5	813	675.01	1508.5	19.38	13.78	13.31	19.61	19.35	30.52	803.425	-1.08689	0.558176	-1.94721	0.0515096	0.561914
DDB_G0273499	DDB_G0273499	DDB0348839	1065	749.55	517.07	354.5	813	675.01	1508.5	19.38	13.78	13.31	19.61	19.35	30.52	803.425	-1.08689	0.558176	-1.94721	0.0515096	0.561914
DDB_G0273927	DDB_G0273927	DDB0308573	543	3468.77	2288.57	1237.5	3612.4	2969.9	6941.77	215.08	147.57	112.29	208.23	205.37	336.88	3582.02	-1.1367	0.584782	-1.94381	0.0519188	0.561914
DDB_G0280981	pkgE_ps	DDB0237405	1374	1151.28	1142	1062	391	645	517.03	22.13	22.59	29.59	7.02	13.73	7.78	797.336	0.892127	0.45879	1.94452	0.0518323	0.561914
DDB_G0281573	gefP	DDB0215009	4509	149.35	441.79	618.42	102.36	239.49	116.33	0.8	2.42	4.77	0.51	1.41	0.49	258.005	1.12911	0.580244	1.94592	0.051664	0.561914
DDB_G0287701	DDB_G0287701	DDB0304753	897	32068	17686.2	10070.5	35684.4	23630	59138.6	1020.54	581.17	465.98	1058.88	834.66	1472.97	31494.6	-1.18118	0.607656	-1.94383	0.051916	0.561914
DDB_G0293712	DDB_G0293712	DDB0304470	564	3334.13	5199.38	2472	6790.45	4972.38	6640.24	195.72	317.17	212.22	370.7	325.37	305.09	5177.55	-1.02538	0.526499	-1.94755	0.0514683	0.561914
DDB_G0294473	staA	DDB0231127	474	22.61	14.35	20.98	52.13	17.46	54.09	1.72	1.14	2.34	3.68	1.48	3.22	32.7473	-1.39938	0.71969	-1.94442	0.0518443	0.561914
DDB_G0278951	DDB_G0278951	DDB0252560	264	201	112	55	41	56	40	46.76	28.09	19.29	8.83	14.86	7.3	84.5575	1.24566	0.641421	1.94204	0.0521326	0.562465
DDB_G0285921	mmm1	DDB0305533	1080	12	21	59	7	13	3	0.31	0.55	2.18	0.17	0.37	0.06	17.4952	1.67494	0.862779	1.94133	0.0522178	0.562465
DDB_G0287423	DDB_G0287423	DDB0306242	1515	910.01	1160	659	1189	1549.07	1766.96	15.66	20.53	16.43	19.1	29.51	23.79	1239.72	-0.943586	0.485827	-1.94223	0.0521097	0.562465
DDB_G0291404	eif3K	DDB0234246	741	365	485	1544.71	341	270	177	14.79	20.33	91.17	12.87	12.16	5.61	499.014	1.19641	0.616253	1.94143	0.0522063	0.562465
DDB_G0292658	DDB_G0292658	DDB0346685	1035	68	25	19	33.8	65	184	1.82	0.69	0.74	0.84	1.93	3.85	66.8948	-1.42612	0.73449	-1.94165	0.0521799	0.562465
DDB_G0289483	ctxA	DDB0191103	1335	504.17	1923	2469.16	302	1149	255.01	10.01	39.33	71.12	5.6	25.28	3.96	1010.48	1.27685	0.658073	1.94029	0.0523447	0.563322
DDB_G0270718	DDB_G0270718	DDB0347422	4173	49	126	698	84	84	73	0.28	0.75	5.83	0.45	0.54	0.33	167.598	1.44821	0.746614	1.93971	0.0524151	0.563569
DDB_G0271926	DDB_G0271926	DDB0346796	3009	32	12	10	35	32	59	0.26	0.1	0.12	0.27	0.29	0.38	31.7577	-1.40477	0.725739	-1.93564	0.0529122	0.567937
DDB_G0279645	DDB_G0279645	DDB0308000	1161	4236.19	3266.98	2054.22	5476.13	4249	6961.16	98.91	78.6	69.61	119.32	109.96	127.2	4616.28	-1.03669	0.53559	-1.9356	0.0529169	0.567937
DDB_G0284517	psmC6	DDB0232968	1182	582.13	744.01	1840	372	561	271	13.31	17.53	61.05	7.94	14.22	4.85	685.227	1.07399	0.555237	1.93429	0.0530778	0.569149
DDB_G0269688	sdad1	DDB0266533	2271	30	61	143	23	25	29	0.33	0.69	2.28	0.24	0.3	0.25	48.0611	1.27012	0.656895	1.93352	0.0531718	0.569178
DDB_G0274827	DDB_G0274827	DDB0237738	2760	723	605.44	1024	237	436	396.03	6.46	5.56	13.24	1.98	4.31	2.77	547.014	0.909284	0.470377	1.9331	0.0532242	0.569178
DDB_G0291904	DDB_G0291904	DDB0308216	1791	474.97	600.73	474.17	207.94	272.96	205.14	6.78	8.82	9.8	2.77	4.31	2.29	364.172	0.922785	0.477358	1.93311	0.0532227	0.569178
DDB_G0277873	sqpA	DDB0214889	2169	29	41	361	8	74.11	33	0.34	0.49	6.05	0.09	0.95	0.3	79.4484	1.65641	0.857058	1.93267	0.0532765	0.569225
DDB_G0288153	DDB_G0288153	DDB0305601	327	14213.3	8988.52	4998.45	19860.9	10350.1	23061.5	2070.23	1388.15	1083.26	2677.05	1701.93	2629.85	14609.8	-1.15894	0.599902	-1.93188	0.0533743	0.569757
DDB_G0271176	DDB_G0271176_ps	DDB0348782	2704	64.72	101.35	83.81	148.35	104.8	162.8	0.59	0.95	1.11	1.27	1.06	1.16	116.229	-1.03547	0.536132	-1.93138	0.0534365	0.569909
DDB_G0274133	act2	DDB0185124	1131	14.88	159.94	768.22	27.54	167.67	35.07	0.36	3.97	26.85	0.62	4.47	0.66	170.35	1.74977	0.906382	1.9305	0.0535454	0.570558
DDB_G0274381	vatP	DDB0185071	591	5627.2	5881.89	6782.25	1898	4319	2021	309.17	335.51	544.5	97.01	264.35	86.9	4257.96	0.933693	0.48439	1.92757	0.0539092	0.572973
DDB_G0280039	myoA	DDB0215392	2985	245	964.01	954.95	185	467.7	84	2.01	8.14	11.36	1.42	4.25	0.54	450.21	1.27872	0.663568	1.92704	0.0539747	0.572973
DDB_G0281443	DDB_G0281443	DDB0306085	2043	2137.97	1670.29	1086.74	2020.08	2774.02	3778.98	26.41	21.21	19.44	23.32	37.92	36.54	2310.29	-0.990386	0.514024	-1.92673	0.0540131	0.572973
DDB_G0282993	sodC	DDB0232186	1224	178	1298	2926.01	486	511	258	3.91	29.35	93.19	9.96	12.43	4.43	863.119	1.40023	0.72638	1.92769	0.0538938	0.572973
DDB_G0287719	DDB_G0287719	DDB0347776	180	501	390	259	638.46	437	988.74	365.26	323.6	296.72	435.59	375.34	571.01	563.434	-1.07186	0.556248	-1.92696	0.0539851	0.572973
DDB_G0270066	DDB_G0270066	DDB0190782	5736	13	37	78	3	26	6	0.05	0.16	0.47	0.01	0.12	0.02	24.3085	1.64929	0.856311	1.92604	0.0540994	0.573376
DDB_G0268758	ola1	DDB0305306	1182	1124.02	1241	1485.2	582	614	481	25.7	29.24	49.28	12.42	15.56	8.61	898.881	0.906033	0.470936	1.9239	0.0543675	0.574308
DDB_G0275025	DDB_G0275025	DDB0305439	1230	54	148	982.01	109	108	100	1.18	3.33	31.1	2.22	2.61	1.71	224.543	1.48636	0.772264	1.92468	0.0542698	0.574308
DDB_G0276307	DDB_G0276307	DDB0348751	4431	1006.95	769.97	629.88	1090	1144.55	1840	5.47	4.29	4.95	5.53	6.87	7.82	1118.29	-0.970538	0.504593	-1.92341	0.0544289	0.574308
DDB_G0281771	DDB_G0281771	DDB0305851	471	1984	1160	516	2219.99	1231	4192	152.38	92.98	58.18	158.3	105.69	252	1998.25	-1.24928	0.649223	-1.92427	0.0543207	0.574308
DDB_G0287673	DDB_G0287673	DDB0219256	324	1	2	5	9	6	14	0.15	0.31	1.1	1.24	1.01	1.63	6.52511	-2.18041	1.13346	-1.92367	0.0543954	0.574308
DDB_G0282307	DDB_G0282307	DDB0302642	291	3306.74	4862.56	2936.71	1564	1738.44	1570	614.81	966.53	817.81	269.06	366.75	228.66	2613.8	0.92789	0.482621	1.9226	0.0545297	0.57486
DDB_G0287145	DDB_G0287145	DDB0348155	213	58.02	44	35	90	56	109	24.07	20.19	22.32	34.69	26.89	35.58	69.4531	-1.15441	0.600741	-1.92164	0.0546514	0.575632
DDB_G0275987	DDB_G0275987	DDB0235200	1053	292	591.97	390	432	791.02	892.22	7.65	16	14.84	10.56	22.98	18.3	567.624	-0.948976	0.494367	-1.91958	0.054911	0.575815
DDB_G0279205	DDB_G0279205	DDB0233115	3162	3	16	96	3	17	4	0.02	0.13	1.07	0.02	0.15	0.02	20.0688	1.96724	1.02458	1.92004	0.0548534	0.575815
DDB_G0279445	ctns	DDB0237502	855	962.95	576	310	852.02	788	2095	32.52	20.1	15.23	26.83	29.55	55.38	967.569	-1.17343	0.611197	-1.91989	0.0548716	0.575815
DDB_G0290009	sr	DDB0191275	804	1011	704	743	1045	909	2434.35	36.89	26.55	39.46	35.54	36.84	69.52	1174.53	-1.04221	0.542621	-1.9207	0.0547695	0.575815
DDB_G0294054	DidioMp36	DDB0201617	2391	581.95	1217.07	5449.59	644.94	942.98	746.98	6.06	13.03	82.17	6.28	10.87	6.09	1451.05	1.27755	0.665194	1.92056	0.0547871	0.575815
DDB_G0276031	DDB_G0276031	DDB0185151	1437	335	555.95	1181.75	187.98	313	337	6.12	10.45	31.29	3.21	6.33	4.82	452.761	1.02338	0.533686	1.91757	0.0551658	0.576117
DDB_G0280011	DDB_G0280011_TE	DDB0218205	1953	0	1	1.02	7.06	5.93	2	0	0.01	0.02	0.09	0.09	0.02	3.20499	-3.27788	1.70951	-1.91744	0.0551823	0.576117
DDB_G0281879	DDB_G0281879	DDB0349124	177	0	0	1	2	8	3	0	0	1.22	1.46	7.34	1.85	2.36951	-3.77187	1.96707	-1.91751	0.0551734	0.576117
DDB_G0291209	DDB_G0291209_ps	DDB0347316	848	11	9	5	17	11	38	0.38	0.32	0.25	0.54	0.42	1.01	15.957	-1.60964	0.839263	-1.91792	0.0551209	0.576117
DDB_G0293498	DDB_G0293498	DDB0304493	1248	933	1622.97	2279.01	517	1042	433	20.03	35.88	70.96	10.36	24.78	7.27	1076.45	1.0065	0.524577	1.91868	0.0550243	0.576117
DDB_G0286193	DDB_G0286193	DDB0230003	174	303.77	488.58	290.44	181.83	1004.89	993.71	252.06	464.55	380.67	141.46	986.5	654.44	533.004	-1.13818	0.59388	-1.91651	0.0553004	0.576843
DDB_G0273397	carA-1	DDB0185024	1179	1633.99	2993.01	4830.38	968.11	1941.51	1003.01	37.47	70.72	160.74	20.72	49.34	18	2095.78	0.995092	0.520477	1.91188	0.0558912	0.576927
DDB_G0273533	carA-2	DDB0238333	1179	1633.99	2993.01	4830.38	968.11	1941.51	1003.01	37.47	70.72	160.74	20.72	49.34	18	2095.78	0.995092	0.520477	1.91188	0.0558912	0.576927
DDB_G0275683	DDB_G0275683	DDB0306642	1110	9824.64	6963.04	4304	9945.53	9058.84	19723.7	241.83	176.67	153.79	228.42	247.19	379.96	10373.3	-1.0661	0.557209	-1.91329	0.055711	0.576927
DDB_G0276309	DDB_G0276309	DDB0306867	2169	110	342	908.97	100	270	63	1.27	4.07	15.23	1.08	3.46	0.57	271.319	1.34495	0.702468	1.91461	0.0555425	0.576927
DDB_G0281925	DDB_G0281925	DDB0304645	1761	378	328	946.96	189	297	163	5.5	4.91	19.95	2.57	4.78	1.86	362.631	1.04841	0.548275	1.9122	0.0558507	0.576927
DDB_G0292422	DDB_G0292422	DDB0233639	2064	17	29	9	3	5	6	0.21	0.36	0.16	0.03	0.07	0.06	11.0707	1.77674	0.927489	1.91564	0.0554109	0.576927
DDB_G0292752	DDB_G0292752	DDB0306771	465	1672	2244	1321.11	3080.25	2234.21	3156.81	131.02	183.58	152.03	224.07	195.75	193.62	2406.79	-0.975572	0.510241	-1.91198	0.0558783	0.576927
DDB_G0293570	DDB_G0293570	DDB0235371	4062	33.39	92.11	375.23	44.04	66.09	37.85	0.2	0.56	3.23	0.24	0.43	0.18	97.7426	1.3902	0.726819	1.91271	0.0557849	0.576927
DDB_G0293582	DDB_G0293582	DDB0304471	744	151	126	94	52	63	20	6.09	5.25	5.52	1.95	2.82	0.63	83.6499	1.19771	0.626003	1.91327	0.0557135	0.576927
DDB_G0294050	mrps2	DDB0201621	735	106	484	1629	207	324	104	4.34	20.51	97.17	7.9	14.75	3.33	430.417	1.42298	0.743679	1.91343	0.0556925	0.576927
DDB_G0294076	DidioMp21	DDB0201602	570	128	329	1010	141	213.98	135	7.4	19.76	85.39	7.58	13.79	6.11	298.791	1.23317	0.644646	1.91294	0.0557562	0.576927
DDB_G0295701	DDB_G0295701	DDB0238612	1002	6	18	25.99	48	46.95	13	0.17	0.52	1.05	1.25	1.45	0.28	28.1287	-1.49413	0.780756	-1.9137	0.0556587	0.576927
DDB_G0268272	aslN	DDB0237740	1923	4278.91	4782.61	2294.09	1402.4	1872.79	1715.28	56.48	64.9	43.85	17.29	27.35	17.72	2691.12	0.973165	0.509298	1.9108	0.0560308	0.577365
DDB_G0269648	DDB_G0269648	DDB0307425	417	15409.3	9279.15	5419.78	18012.6	11451.1	27738.4	1440.87	909.1	746.59	1561.76	1199.89	2030.09	15436.2	-1.13536	0.594096	-1.91107	0.0559954	0.577365
DDB_G0268104	gabT	DDB0231448	1488	84	172	437	35	147	65	1.47	3.11	11.12	0.57	2.86	0.89	142.425	1.24241	0.651908	1.9058	0.0566759	0.577636
DDB_G0268958	DDB_G0268958_TE	DDB0202310	2418	26.62	23.55	24.34	34.04	64.35	46.44	0.27	0.25	0.36	0.33	0.73	0.37	37.3129	-1.15163	0.60321	-1.90916	0.0562415	0.577636
DDB_G0271418	DDB_G0271418	DDB0307778	1983	1622.81	1554	1152.3	2068.03	1947	3027.02	20.71	20.39	21.3	24.66	27.5	30.24	1967.35	-0.936692	0.491521	-1.9057	0.0566891	0.577636
DDB_G0274713	DDB_G0274713	DDB0231650	1449	18459.3	27848.5	16272.3	42302.8	32370.3	26312.7	333.96	518.53	426.76	714.57	648.53	372.56	29016.6	-1.00426	0.526271	-1.90825	0.0563591	0.577636
DDB_G0275019	DDB_G0275019	DDB0346820	924	64	47	17	79	116	70	1.96	1.49	0.76	2.26	3.95	1.68	69.0237	-1.23878	0.649021	-1.90869	0.0563018	0.577636
DDB_G0276683	DDB_G0276683	DDB0307600	708	134	135	229.95	58	99	43	5.76	6.01	14.41	2.32	4.73	1.45	111.473	1.04767	0.549482	1.90665	0.056566	0.577636
DDB_G0277469	DDB_G0277469	DDB0307626	573	470.96	1259.95	577	1292.08	1431.06	1129.21	27.03	75.12	48.42	68.97	91.53	50.72	1067.11	-1.02444	0.536975	-1.90781	0.0564164	0.577636
DDB_G0282991	DDB_G0282991	DDB0308998	1020	4	30	630	24	9	23	0.11	0.84	24.91	0.61	0.27	0.49	101.767	3.07286	1.61241	1.90576	0.0566814	0.577636
DDB_G0286941	DDB_G0286941	DDB0306465	2415	36	81	100	20	40	18	0.37	0.86	1.49	0.19	0.46	0.15	46.1565	1.20153	0.629764	1.9079	0.0564046	0.577636
DDB_G0287629	rbx1	DDB0231276	315	5880.2	4817.41	3574.83	8152.22	5727.56	10037.8	923.78	804.4	837.27	1185.04	1017.35	1234.79	6712.67	-0.996508	0.52169	-1.91015	0.0561134	0.577636
DDB_G0288681	prpD	DDB0191366	1479	1357	1139	707	375	601	447	23.99	20.72	18.12	6.19	11.76	6.18	762.185	0.975915	0.51167	1.90731	0.0564798	0.577636
DDB_G0291618	DDB_G0291618	DDB0305070	456	934	803	507	1179	1016	1627	75.49	67.79	60.21	88.44	91.84	102.92	1058.92	-0.997191	0.522287	-1.90928	0.0562262	0.577636
DDB_G0293756	DDB_G0293756	DDB0235385	3300	162	140	251	64	101.39	69	1.2	1.06	2.68	0.44	0.83	0.4	125.98	0.980667	0.514415	1.90637	0.0566019	0.577636
DDB_G0267304	DDB_G0267304_RTE	DDB0216498	2502	3.39	1.79	7.48	2.85	45.73	2.08	0.03	0.02	0.11	0.03	0.5	0.02	10.1164	-2.23198	1.17229	-1.90395	0.0569165	0.578464
DDB_G0284547	DDB_G0284547	DDB0234051	219	19	15	46	56	28	72	7.26	6.31	26.93	19.86	12.35	21.62	41.2587	-1.3044	0.68484	-1.90468	0.0568213	0.578464
DDB_G0292598	DDB_G0292598	DDB0266537	204	107	39	21	138	80	146	50.73	20.59	15.39	60.89	44.09	54.54	96.4551	-1.33606	0.701662	-1.90413	0.0568929	0.578464
DDB_G0269330	DDB_G0269330	DDB0346745	876	168	125	141	152	205.88	412	5.51	4.23	6.72	4.64	7.49	10.57	203.699	-1.01747	0.535239	-1.90096	0.0573071	0.578967
DDB_G0269978	DDB_G0269978	DDB0306600	1521	19101.9	15037.8	8917.68	21678	24899.4	27001	327.17	265.02	221.37	346.7	472.2	361.94	20298.8	-0.98239	0.516609	-1.90161	0.0572221	0.578967
DDB_G0276477	DDB_G0276477	DDB0233225	246	122	271	482	211	1465.43	242	33.85	81.66	202.79	54.23	465.7	52.68	449.893	-1.33165	0.700141	-1.90198	0.0571741	0.578967
DDB_G0278421	DDB_G0278421	DDB0307654	435	3663.97	4815.08	2688	6090.76	4671.87	7504.48	319.48	439.24	344.84	492.66	456.06	512.15	5138.18	-0.972887	0.511301	-1.90277	0.0570708	0.578967
DDB_G0284351	DDB_G0284351	DDB0307053	735	14369.9	13795.6	7435.42	22839.2	16312.1	20882.8	588.38	584.51	443.53	871.17	742.41	669.21	16979.9	-1.02026	0.536196	-1.90277	0.0570706	0.578967
DDB_G0285363	DDB_G0285363	DDB0309051	1047	99	157	158	29	100	39	2.61	4.27	6.05	0.71	2.93	0.81	91.6511	1.09953	0.578017	1.90225	0.0571391	0.578967
DDB_G0288481	gchA	DDB0191399	699	2266	1430	1686	2470.81	2426.73	4021	99.09	64.75	107.48	100.63	118.01	137.62	2467.77	-0.952056	0.500819	-1.901	0.0573024	0.578967
DDB_G0268966	lip1	DDB0306185	1245	864	1322	1825	526	713	500	18.6	29.31	56.99	10.57	17	8.42	917.925	0.911577	0.47994	1.89936	0.0575176	0.580031
DDB_G0269892	DDB_G0269892	DDB0306595	1458	9	50	147.01	11	31	15	0.16	0.92	3.83	0.18	0.62	0.21	39.1174	1.54598	0.814352	1.89842	0.0576407	0.580031
DDB_G0281793	DDB_G0281793	DDB0306990	570	421	288	431	160	192	140	24.34	17.3	36.44	8.6	12.37	6.34	266.622	0.950116	0.50045	1.89852	0.0576271	0.580031
DDB_G0287667	DDB_G0287667	DDB0347180	2208	70.25	172.02	542.31	91.23	109.75	24.61	0.8	2.01	8.91	0.97	1.38	0.22	154.846	1.39016	0.732319	1.8983	0.0576565	0.580031
DDB_G0294425	ai3	DDB0201590	699	198.83	316	521	78	159	200	8.69	14.31	33.21	3.18	7.73	6.85	229.981	1.00282	0.528032	1.89917	0.0575422	0.580031
DDB_G0267468	adprt4	DDB0191197	1935	35	83	227	30	62	12	0.46	1.12	4.31	0.37	0.9	0.12	68.396	1.39879	0.738005	1.89537	0.0580435	0.580311
DDB_G0267632	DDB_G0267632	DDB0308324	1230	21	90	66	1	38	13	0.46	2.02	2.09	0.02	0.92	0.22	34.7067	1.62321	0.856517	1.89513	0.0580751	0.580311
DDB_G0272486	sec7	DDB0233617	2796	911.07	1413.82	1382.72	293	895.98	479	8.03	12.79	17.63	2.41	8.73	3.3	851.18	0.952664	0.502008	1.89771	0.0577349	0.580311
DDB_G0285255	DDB_G0285255	DDB0307077	1140	135	198.89	110	273	205	257	3.22	4.89	3.81	6.08	5.42	4.8	207.418	-1.0141	0.534867	-1.89599	0.057961	0.580311
DDB_G0286889	fut10	DDB0231841	1998	611	967	839	1066.95	1524	1116.73	7.73	12.58	15.38	12.62	21.35	11.06	1042.97	-0.879609	0.463639	-1.89719	0.0578033	0.580311
DDB_G0286945	gtr3	DDB0231974	1116	1865.01	3320.18	1599	1009	1144.84	528	45.62	83.7	56.77	23.03	31.04	10.11	1550.61	1.05187	0.554868	1.89571	0.0579979	0.580311
DDB_G0288829	DDB_G0288829	DDB0347317	252	98	1068	478	1255	1311	668	25.57	301.85	188.73	303.24	391.18	136.7	855.651	-1.32455	0.69867	-1.89582	0.0579845	0.580311
DDB_G0291998	naglu	DDB0238329	2397	4469.6	4924.82	4289.01	4430.06	11774.2	6556.49	46.44	52.57	64.5	43.01	135.32	53.32	6096.96	-0.919069	0.484668	-1.89629	0.0579221	0.580311
DDB_G0278351	DDB_G0278351	DDB0306897	2991	3711.85	4337.04	2873.55	1053.65	1595.53	2366.99	30.45	36.53	34.1	8.08	14.47	15.2	2586.14	0.92839	0.490078	1.89437	0.0581756	0.580827
DDB_G0283593	DDB_G0283593	DDB0218509	1131	682	523.65	373	781.21	694.7	1240.04	16.42	12.99	13.04	17.55	18.54	23.37	746.639	-0.99914	0.52753	-1.894	0.0582254	0.580836
DDB_G0285979	DDB_G0285979_ps	DDB0347597	1028	6.12	2.06	8.14	0	0	1.04	0.17	0.06	0.32	0	0	0.02	2.60187	3.6306	1.91733	1.89357	0.0582824	0.580917
DDB_G0274107	sfbA	DDB0185229	1878	54	413	1261	86	332	70	0.73	5.75	24.74	1.09	4.98	0.74	327.951	1.52889	0.807661	1.89298	0.0583604	0.580923
DDB_G0291159	DDB_G0291159	DDB0308170	855	743.73	488	390.04	754.53	675	1471.91	25.12	17.03	19.16	23.76	25.31	38.91	783.392	-1.03758	0.548162	-1.89283	0.0583808	0.580923
DDB_G0269826	DDB_G0269826	DDB0306592	3645	2065.9	1702	1014.51	2654.99	2119.27	3421.15	13.76	11.63	9.77	16.53	15.6	17.83	2277.77	-1.00905	0.533505	-1.89137	0.0585754	0.580934
DDB_G0271340	DDB_G0271340	DDB0231393	1926	6124.4	7843.21	5369.82	10285.6	10293.6	9458.11	80.71	106.25	102.47	126.62	150.1	97.54	8585.86	-0.906517	0.479201	-1.89173	0.0585275	0.580934
DDB_G0291301	DDB_G0291301	DDB0235252	3243	20	244	2466	70	182	59	0.15	1.89	26.86	0.49	1.52	0.35	430.903	2.77277	1.46574	1.89172	0.0585279	0.580934
DDB_G0294072	mrps7	DDB0201604	489	242.99	475.96	1567.63	213	296.63	301	17.61	35.97	166.66	14.34	24.02	17.08	474.442	1.16106	0.613878	1.89135	0.0585775	0.580934
DDB_G0279997	rpl18	DDB0229960	546	98.63	1046	3881.04	190	979	144	6.07	66.9	349.33	10.87	67.15	6.93	927.451	1.65352	0.874474	1.89088	0.0586409	0.581078
DDB_G0282433	DDB_G0282433	DDB0347823	423	1800.99	1938.97	1193.3	2705.63	1982.69	3439.95	164.44	185.4	160.44	229.1	202.79	245.83	2285.21	-0.976272	0.516699	-1.88944	0.058833	0.581527
DDB_G0284741	DDB_G0284741	DDB0307088	4188	725.06	807.96	1921.2	275	747	424	4.18	4.78	16	1.48	4.75	1.91	763.062	1.01183	0.535431	1.88974	0.0587921	0.581527
DDB_G0285209	DDB_G0285209	DDB0307829	810	612.8	535	411	746.71	671.98	1167	22.15	19.99	21.62	25.16	26.98	33.02	717.804	-0.959118	0.507529	-1.88978	0.0587876	0.581527
DDB_G0268836	DDB_G0268836	DDB0346757	339	80	27	21	53	53	203.94	10.86	3.88	4.23	6.66	8.11	21.67	75.3936	-1.39064	0.736615	-1.88788	0.0590422	0.581659
DDB_G0284035	efa1B	DDB0191174	651	453	659.04	2473.22	209	697	400.06	21.79	32.85	173.55	9.36	37.3	15.06	740.848	1.19102	0.630798	1.88812	0.0590103	0.581659
DDB_G0285365	DDB_G0285365	DDB0346952	699	957	1234	1044	423	643.99	402	41.85	55.88	66.55	17.23	31.32	13.76	763.354	0.890828	0.471707	1.88852	0.0589562	0.581659
DDB_G0292860	DDB_G0292860	DDB0238674	1173	27	176	414	74	68	21	0.62	4.18	13.86	1.59	1.74	0.38	119.253	1.48114	0.784427	1.88819	0.0590011	0.581659
DDB_G0269520	abnC	DDB0231663	273	2.25	56.29	191.69	15.45	30.81	11.14	0.48	13	61.95	3.07	7.54	1.88	45.2012	1.77341	0.942348	1.8819	0.059849	0.581759
DDB_G0271500	keaA	DDB0185081	3624	91.23	203.25	681.29	84.17	150.16	99.37	0.61	1.4	6.6	0.53	1.11	0.52	199.065	1.22063	0.648437	1.88242	0.0597784	0.581759
DDB_G0272252	DDB_G0272252	DDB0348872	495	3150.19	2229.29	1928.2	4081	2761.01	5489.33	224.13	165.3	201.16	269.7	219.39	305.68	3447.28	-1.00012	0.531001	-1.88346	0.0596377	0.581759
DDB_G0273255	DDB_G0273255	DDB0348502	192	107.5	77.5	51.5	182.99	86	165.5	62.24	50.46	46.43	98.84	58.23	75.67	121.522	-1.15182	0.612372	-1.88092	0.0599827	0.581759
DDB_G0273409	hspF-1	DDB0232118	702	769	2436.72	2470	2251	3037.21	4030.26	33.44	109.71	156.56	91.16	146.86	137.16	2513.47	-0.995322	0.528963	-1.88165	0.0598841	0.581759
DDB_G0273561	hspF-2	DDB0266881	702	769	2436.72	2470	2251	3037.21	4030.26	33.44	109.71	156.56	91.16	146.86	137.16	2513.47	-0.995322	0.528963	-1.88165	0.0598841	0.581759
DDB_G0273585	DDB_G0273585	DDB0348503	192	107.5	77.5	51.5	182.99	86	165.5	62.24	50.46	46.43	98.84	58.23	75.67	121.522	-1.15182	0.612372	-1.88092	0.0599827	0.581759
DDB_G0277895	DDB_G0277895	DDB0214922	462	90	189	250.08	83	1048.88	138	7.12	15.62	29.08	6.1	92.85	8.55	287.178	-1.41466	0.749872	-1.88653	0.0592232	0.581759
DDB_G0278329	DDB_G0278329	DDB0307648	906	297	222.57	233	276	276	828.33	9.34	7.22	10.65	8.09	9.63	20.38	362.365	-1.06467	0.565424	-1.88296	0.0597061	0.581759
DDB_G0278331	DDB_G0278331	DDB0307891	2481	26	79	226	20	54	33	0.26	0.81	3.27	0.19	0.6	0.26	65.9521	1.33597	0.708609	1.88535	0.0593832	0.581759
DDB_G0284237	rps12	DDB0230044	411	41	238	1096	60	240	88	3.93	23.91	154.78	5.33	25.78	6.6	258.989	1.52757	0.81166	1.88203	0.0598321	0.581759
DDB_G0284437	DDB_G0284437	DDB0307796	987	167	53	59	113	154	327	4.73	1.55	2.43	2.98	4.84	7.25	150.038	-1.21954	0.647726	-1.8828	0.0597273	0.581759
DDB_G0284591	DDB_G0284591	DDB0307067	3669	3224.62	4773.88	2378.4	1173.32	1947.14	1576.4	21.33	32.41	22.75	7.25	14.23	8.16	2452.93	0.93194	0.494625	1.88413	0.0595468	0.581759
DDB_G0284935	DDB_G0284935	DDB0307096	1068	3708.98	2606.88	1872.63	4213.51	3409.68	6586.86	95.56	69.25	70.06	101.29	97.41	132.83	3910.14	-1.01187	0.5379	-1.88115	0.0599512	0.581759
DDB_G0286427	uox	DDB0231470	864	302	630	458	121	346	83	10.07	21.69	22.21	3.76	12.81	2.17	307.391	1.11804	0.593287	1.88449	0.0594987	0.581759
DDB_G0286789	DDB_G0286789	DDB0218844	624	13	26	98	12	15	11	0.66	1.37	7.29	0.57	0.85	0.44	26.5392	1.4916	0.791625	1.88423	0.0595344	0.581759
DDB_G0289325	scsA	DDB0191520	948	14	125	497.02	20	124	18	0.42	3.84	21.48	0.55	4.09	0.42	116.34	1.70024	0.901797	1.88539	0.0593774	0.581759
DDB_G0291145	msrB	DDB0305282	573	19682.8	15527.8	9711.18	29839.9	17161.4	30044.3	1129.66	925.78	814.86	1592.85	1097.69	1349.59	21760.5	-1.04458	0.5553	-1.88111	0.059957	0.581759
DDB_G0293356	DDB_G0293356	DDB0231105	258	403	410	202	49	134	239	99.15	109.01	75.07	11.16	37.65	46.11	232.094	1.14317	0.605998	1.88642	0.0592378	0.581759
DDB_G0268708	DDB_G0268708	DDB0349163,DDB0349164	1179	595	617.94	648	812	731	1411	13.64	14.6	24.53	19.54	20.52	29.04	824.366	-0.916238	0.487742	-1.87853	0.0603088	0.582657
DDB_G0275523	DDB_G0275523	DDB0307575	2556	3	55	217	3	51	7	0.03	0.55	3.05	0.03	0.55	0.05	48.3397	1.93702	1.03075	1.87923	0.0602125	0.582657
DDB_G0279721	ubqH	DDB0238741	1146	379.92	1041.28	2238.53	404.11	625.75	259.77	9.01	25.44	77.02	8.94	16.44	4.82	765.341	1.15973	0.617276	1.87878	0.0602741	0.582657
DDB_G0286053	DDB_G0286053	DDB0230175	744	81208.7	130513	67155.3	171818	126768	148799	3273.01	5442.27	3942.54	6451.45	5678.57	4693.67	127907	-0.977603	0.520432	-1.87845	0.0603202	0.582657
DDB_G0288739	DDB_G0288739	DDB0308872	1398	179	110	137.01	42.85	64	77	3.37	2.13	3.74	0.75	1.34	1.14	99.4284	1.01166	0.538755	1.87778	0.0604115	0.582657
DDB_G0290397	fthS	DDB0230114	1917	1688.88	3151.1	2186	3196.99	5260.13	2774	22.37	42.91	41.93	39.56	77.1	28.76	3109.71	-0.931698	0.496298	-1.8773	0.0604774	0.582657
DDB_G0291310	DDB_G0291310	DDB0308172	1143	172	126	154	68	64	53	4.09	3.09	5.32	1.51	1.69	0.99	104.816	1.013	0.539688	1.87701	0.0605167	0.582657
DDB_G0294036	mrpl2	DDB0201605	801	461	818	2853.99	412	591	469.61	16.9	31	152.3	14.08	24.07	13.48	860.285	1.14662	0.610839	1.87712	0.0605021	0.582657
DDB_G0294573	DDB_G0294573	DDB0233214	360	18	29	14	44	34	41	2.18	3.7	2.51	4.93	4.63	3.89	31.8848	-1.24701	0.664097	-1.87775	0.0604159	0.582657
DDB_G0272610	DDB_G0272610	DDB0238839	2046	15.5	24	21.5	28	55.5	36.5	0.19	0.3	0.38	0.32	0.76	0.35	30.8009	-1.1834	0.631162	-1.87495	0.0607991	0.583957
DDB_G0274031	DDB_G0274031	DDB0238840	2046	15.5	24	21.5	28	55.5	36.5	0.19	0.3	0.38	0.32	0.76	0.35	30.8009	-1.1834	0.631162	-1.87495	0.0607991	0.583957
DDB_G0278113	DDB_G0278113	DDB0305528	678	1191	1334	1512	431	488	911	54.24	62.93	100.41	18.28	24.72	32.47	944.152	0.904897	0.482501	1.87543	0.0607334	0.583957
DDB_G0272250	rps23	DDB0231062	432	98	627	2844.98	148	703	113	8.64	57.86	369.21	12.11	69.42	7.8	664.035	1.59758	0.852426	1.87416	0.0609091	0.584068
DDB_G0276415	rps18	DDB0231058	465	816	3238.9	10464.6	1879.04	1577	592.4	63.94	264.98	1204.28	136.69	138.17	36.33	2843.71	1.38653	0.739764	1.87429	0.0608906	0.584068
DDB_G0270236	DDB_G0270236	DDB0348197	192	165	1187.99	459.94	1461.85	992.06	871.92	95.54	773.57	414.69	789.61	671.74	398.68	914.424	-1.24302	0.664819	-1.86971	0.0615239	0.584353
DDB_G0273063	dscA-1	DDB0215400	762	2.5	97.26	1550.16	13.37	91.06	26.54	0.1	3.93	88.22	0.49	3.95	0.81	247.834	3.36191	1.7996	1.86814	0.0617427	0.584353
DDB_G0273367	DDB_G0273367	DDB0346846	366	396.99	231.74	39	502.5	498.5	475	46.64	28.68	6.78	54.67	65.86	43.68	384.423	-1.32626	0.709185	-1.87012	0.061467	0.584353
DDB_G0273685	DDB_G0273685	DDB0346847	366	396.99	231.74	39	502.5	498.5	475	46.64	28.68	6.78	54.67	65.86	43.68	384.423	-1.32626	0.709185	-1.87012	0.061467	0.584353
DDB_G0273919	dscA-2	DDB0266623	762	2.5	97.26	1550.16	13.37	91.06	26.54	0.1	3.93	88.22	0.49	3.95	0.81	247.834	3.36191	1.7996	1.86814	0.0617427	0.584353
DDB_G0276949	hspG6	DDB0232125	633	535.39	567.63	1210.59	318.33	241.55	378	26.75	29.41	88.28	14.8	13.43	14.78	519.196	0.975326	0.521731	1.86941	0.0615663	0.584353
DDB_G0277121	DDB_G0277121_ps	DDB0348715	1118	37	23	17	52.72	31.07	72.07	0.9	0.58	0.6	1.2	0.84	1.38	41.4397	-1.25695	0.672471	-1.86916	0.061601	0.584353
DDB_G0277151	DDB_G0277151	DDB0307617	1455	1885.97	1273	868	2181.31	1716.55	3133.98	33.96	23.59	22.66	36.67	34.23	44.17	1939.43	-1.02293	0.546758	-1.87089	0.06136	0.584353
DDB_G0279339	DDB_G0279339	DDB0347348	1032	98	47	32	101	70	194	2.63	1.3	1.25	2.53	2.08	4.08	95.3081	-1.22903	0.656381	-1.87243	0.0611475	0.584353
DDB_G0280479	arrE	DDB0229371	594	941	1785	942.9	2004.07	1622.99	2239.92	51.33	101.09	75.16	101.71	98.63	95.64	1658.69	-0.960701	0.51361	-1.87049	0.0614162	0.584353
DDB_G0281409	drpp25	DDB0237623	1110	1366.1	2805.93	3150.78	937.46	1459.99	590	33.63	71.19	112.59	21.53	39.84	11.37	1640.3	0.994864	0.532609	1.86791	0.0617749	0.584353
DDB_G0281899	drkC	DDB0229964	2250	328	762.77	835	225	398	136	3.65	8.72	13.45	2.34	4.9	1.18	424.663	1.05197	0.562818	1.86912	0.0616063	0.584353
DDB_G0283955	gacG	DDB0233879	3939	100	205	1825.45	140	295	166.94	0.61	1.29	16.21	0.8	2	0.8	403.876	1.46994	0.785686	1.8709	0.0613592	0.584353
DDB_G0286713	DDB_G0286713	DDB0307879	693	1451	1137.99	810	1891	1378.98	2437	64.18	52.13	52.23	77.89	67.83	84.36	1598.71	-0.989365	0.529624	-1.86805	0.0617551	0.584353
DDB_G0287395	DDB_G0287395	DDB0307925	843	1069	4464.93	2067.97	5691.92	3553.11	3705	36.75	158.58	103.42	182.4	135.63	99.68	3649.94	-1.12963	0.603804	-1.87086	0.0613648	0.584353
DDB_G0291045	DDB_G0291045	DDB0346979	4269	15.88	68.96	159.93	21.25	33.45	21	0.09	0.4	1.31	0.11	0.21	0.09	48.6303	1.36746	0.730673	1.87151	0.0612746	0.584353
DDB_G0293042	DDB_G0293042	DDB0347133	1251	10	29	45	4	15.22	4	0.21	0.64	1.4	0.08	0.36	0.07	16.2392	1.61402	0.861639	1.87319	0.0610417	0.584353
DDB_G0272454	DDB_G0272454	DDB0307162	1788	6480	6195.06	3939.67	9522.09	7485.2	9905.27	92.67	91.1	81.61	127.2	118.47	110.87	7652.72	-0.95487	0.51147	-1.86691	0.0619139	0.585045
DDB_G0275701	vatE	DDB0185070	702	473	1316.99	2299	497	712	215	20.57	59.3	145.72	20.13	34.43	7.32	859.497	1.16917	0.626339	1.86668	0.0619465	0.585045
DDB_G0269454	trpS	DDB0231245	1203	3419.1	1774	2301	926	1043	1384.08	76.58	40.94	74.78	19.36	25.89	24.26	1788.16	0.94766	0.5083	1.86437	0.0622697	0.585522
DDB_G0271328	DDB_G0271328_ps	DDB0348670	727	84.91	92.98	71.16	115.45	119.82	180.17	3.53	4	4.31	4.47	5.53	5.86	114.223	-0.972677	0.522084	-1.86306	0.0624533	0.585522
DDB_G0275401	DDB_G0275401	DDB0307572	5256	10	78.48	270.56	25.47	51.11	21	0.05	0.37	1.78	0.11	0.26	0.07	67.8407	1.53666	0.824424	1.86392	0.0623336	0.585522
DDB_G0275437	7E	DDB0219940	294	14157.7	22440.8	10870	32079.2	24020.8	20840.2	2573.81	4357.95	2957.93	5395.96	4952.56	2967.66	22095.5	-1.00478	0.539404	-1.86277	0.0624952	0.585522
DDB_G0275505	DDB_G0275505	DDB0306638	3393	1009.89	1585.14	1753.17	384	930.98	706	7.25	11.68	18.21	2.58	7.39	3.97	1009.01	0.886091	0.475809	1.86228	0.0625634	0.585522
DDB_G0275599	DDB_G0275599	DDB0304709	768	638	731	433	1012	799	1098	24.68	29.25	24.39	36.48	34.35	33.25	825.495	-0.954966	0.512028	-1.86507	0.062172	0.585522
DDB_G0275627	sky1	DDB0230135	1971	530	730	812.82	282.02	394.06	251	6.81	9.64	15.12	3.38	5.6	2.52	483.523	0.885147	0.475437	1.86175	0.0626377	0.585522
DDB_G0276421	DDB_G0276421	DDB0348739	138	16	12	55	42	40	83	39.57	36.11	225.08	99.23	121.61	166.89	41.9626	-1.29843	0.697384	-1.86186	0.0626224	0.585522
DDB_G0277039	DDB_G0277039	DDB0306124	1260	5739.62	4156.58	2574.86	6734.58	5039.22	10137	121.84	90.88	79.29	133.44	118.52	168.41	6028.39	-1.03117	0.552927	-1.86493	0.0621912	0.585522
DDB_G0284569	DDB_G0284569	DDB0307803	2379	2070	6998.4	3870.67	9421.83	7190.49	4839.09	21.68	75.32	58.68	92.22	83.31	39.67	6089.45	-1.08733	0.583948	-1.86204	0.0625976	0.585522
DDB_G0285773	DDB_G0285773	DDB0237904	1851	6	39.58	80.86	9.81	16.75	6	0.08	0.56	1.61	0.13	0.26	0.06	24.1561	1.59774	0.856906	1.86454	0.0622456	0.585522
DDB_G0286677	DDB_G0286677	DDB0306459	4689	5	23	101	3	19	10	0.03	0.12	0.75	0.01	0.11	0.04	23.4686	1.73986	0.934501	1.86181	0.0626303	0.585522
DDB_G0293036	ddx5	DDB0266367	2094	47.02	55.11	75.03	26.28	20.1	17.01	0.57	0.68	1.31	0.3	0.27	0.16	38.7855	1.16428	0.624439	1.86452	0.0622492	0.585522
DDB_G0272210	idhM	DDB0231402	1287	52	220.98	698	109	123.63	47	1.08	4.71	20.97	2.11	2.84	0.76	190.423	1.38111	0.741988	1.86137	0.062692	0.585569
DDB_G0285623	DDB_G0285623	DDB0347051	801	8	5	127.32	11.73	12.36	3	0.29	0.19	6.79	0.4	0.5	0.09	24.6279	1.91916	1.03165	1.86028	0.0628455	0.586542
DDB_G0286617	cycK	DDB0231777	1218	312.99	591	537.04	178	301.38	126	6.91	13.44	17.2	3.67	7.37	2.18	327.395	0.979854	0.527055	1.85911	0.0630115	0.587168
DDB_G0291994	abcA1	DDB0191222	2634	63	200	366	34	145	41	0.59	1.93	4.97	0.3	1.51	0.3	128.84	1.26878	0.682467	1.85911	0.0630109	0.587168
DDB_G0277233	DDB_G0277233	DDB0229924	264	4120	2187	1250	357	416	2085.14	958.43	548.58	438.48	76.88	110.37	380.29	1713.44	1.3032	0.701867	1.85677	0.063344	0.587961
DDB_G0280549	DDB_G0280549	DDB0306955	1116	156	294	784.34	118	208	138	3.82	7.41	27.85	2.69	5.64	2.64	261.796	1.09788	0.591102	1.85735	0.0632612	0.587961
DDB_G0283391	kinX	DDB0191487	3285	214	730.28	702.48	74	422.47	134.22	1.59	5.57	7.55	0.51	3.47	0.78	349.955	1.19208	0.641992	1.85685	0.0633325	0.587961
DDB_G0284259	DDB_G0284259	DDB0308488	2724	31	99	290	32	66	39	0.28	0.92	3.8	0.27	0.66	0.28	84.2602	1.29582	0.697763	1.8571	0.0632969	0.587961
DDB_G0287799	DDB_G0287799	DDB0238509	5445	621	1240.45	1160.82	287	700.03	349	2.72	5.58	7.36	1.18	3.39	1.2	690.051	0.945029	0.508826	1.85727	0.0632726	0.587961
DDB_G0292502	DDB_G0292502	DDB0348304	558	123	292	130	444	284	201.3	7.33	18.09	11.33	24.61	18.87	9.39	265.355	-1.12393	0.605533	-1.85609	0.0634401	0.588393
DDB_G0275039	DDB_G0275039	DDB0232257	2145	270	432	1096.91	106	332.99	277	3.16	5.2	18.61	1.16	4.32	2.54	385.192	1.0838	0.584416	1.85451	0.0636668	0.588704
DDB_G0277571	DDB_G0277571	DDB0307629	2259	630.02	1183.01	802	261	617	272	6.98	13.46	12.86	2.7	7.56	2.36	602.164	0.965689	0.520495	1.85533	0.0635491	0.588704
DDB_G0280189	DDB_G0280189	DDB0302469	1293	4987.81	3165.01	1459	816	1247.06	2027.01	102.77	67.16	43.6	15.69	28.47	32.69	2270.96	1.09645	0.591326	1.85422	0.0637071	0.588704
DDB_G0284663	mrd1	DDB0233347	2688	17	32	107	11	16	21	0.16	0.3	1.42	0.09	0.16	0.15	30.9486	1.38487	0.746823	1.85435	0.0636892	0.588704
DDB_G0285935	DDB_G0285935	DDB0309081	465	22	39	22	52	51	48	1.72	3.19	2.53	3.78	4.47	2.94	40.9113	-1.14179	0.615812	-1.85412	0.0637213	0.588704
DDB_G0269198	wimA	DDB0191321	5979	85.21	263.58	446.85	68.03	2014.61	138.18	0.34	1.08	2.57	0.25	8.87	0.43	474.441	-1.63334	0.881374	-1.85317	0.0638575	0.589046
DDB_G0272923	DDB_G0272923	DDB0346870	1089	1059.2	583.02	371.97	989.35	867	1948.16	26.67	15.13	13.6	23.24	24.2	38.39	1014.01	-1.09432	0.590406	-1.8535	0.0638107	0.589046
DDB_G0276159	rtc1	DDB0185053	1302	411	272	355.06	160	161	122	8.4	5.73	10.53	3.05	3.65	1.95	244.216	0.95743	0.517522	1.85003	0.0643096	0.591838
DDB_G0282651	rsmN	DDB0349773	651	6	21	105	7	9	17	0.29	1.05	7.37	0.31	0.48	0.64	24.3852	1.65816	0.896057	1.85051	0.0642399	0.591838
DDB_G0291786	DDB_G0291786	DDB0347047	552	2316.66	1565.7	887	2982.4	1799.73	3778.12	140.26	98.55	78.57	167.89	121.5	179.03	2368.08	-1.07636	0.58179	-1.85008	0.0643021	0.591838
DDB_G0274443	med30	DDB0266951	768	38	64	136	29	23	31	1.47	2.56	7.66	1.05	0.99	0.94	50.3706	1.17341	0.634929	1.8481	0.064588	0.591887
DDB_G0274881	DDB_G0274881	DDB0308626	1353	1	10	2	14	16	10	0.02	0.2	0.06	0.26	0.35	0.15	9.42497	-1.91491	1.0365	-1.84747	0.0646789	0.591887
DDB_G0276269	sgcA	DDB0191330	8532	691	1185.91	2094.98	290	1006	278	1.91	3.37	8.38	0.75	3.08	0.6	858.663	1.09744	0.593573	1.84887	0.0644766	0.591887
DDB_G0276571	gnrC	DDB0232112	6315	318	1205	1229.99	78	760.96	94	1.2	4.65	6.69	0.27	3.17	0.28	560.119	1.38973	0.751875	1.84835	0.0645513	0.591887
DDB_G0279189	rpl11	DDB0214853	609	74	782	3310.16	161	802	146	3.9	42.76	254.74	7.89	47.06	6.02	770.829	1.6208	0.876588	1.84898	0.0644602	0.591887
DDB_G0286613	DDB_G0286613	DDB0232950	7692	197	208	681.97	75	216	137	0.61	0.66	3.03	0.22	0.73	0.33	233.089	1.09009	0.589759	1.84836	0.0645505	0.591887
DDB_G0287095	pks25	DDB0230080	7143	3618.13	8932.66	4808.84	11070.5	10620.6	6371.83	12.01	30.41	23.06	34.36	38.94	16.55	7963.46	-1.01225	0.547984	-1.84723	0.0647135	0.591887
DDB_G0293698	DDB_G0293698	DDB0304832	240	6	3	3	25	1	13	1.78	0.97	1.35	6.86	0.34	3.02	10.0498	-2.09011	1.13107	-1.84791	0.0646151	0.591887
DDB_G0278967	eif2s3	DDB0215353	1383	445	673	1028	278	429	145	8.49	13.22	28.43	4.95	9.06	2.16	476.419	1.02559	0.555416	1.84653	0.0648158	0.592367
DDB_G0280171	psiP	DDB0232405	2271	38	344.04	1331.25	107	214	169	0.42	3.89	21.22	1.1	2.61	1.46	326.735	1.46477	0.793973	1.84486	0.0650581	0.592531
DDB_G0281229	pnkp	DDB0220676	1635	14	72	323	24	70	17	0.22	1.17	7.39	0.35	1.22	0.21	76.8237	1.5526	0.841819	1.84434	0.065133	0.592531
DDB_G0285669	DDB_G0285669	DDB0307849	3756	1105.95	1994	1306.58	2533.91	2463.97	1817.99	7.14	13.21	12.19	15.29	17.58	9.18	1956.18	-0.931186	0.504703	-1.84502	0.0650349	0.592531
DDB_G0286601	DDB_G0286601	DDB0308553	648	16	16	7	22	21	45	0.77	0.8	0.49	0.99	1.13	1.7	22.0743	-1.37646	0.745825	-1.84555	0.0649577	0.592531
DDB_G0288195	sibC	DDB0233526	5865	18	34	114.46	12	30	6	0.07	0.14	0.67	0.05	0.13	0.02	32.3564	1.47748	0.800986	1.84458	0.0650992	0.592531
DDB_G0291412	srp72	DDB0232384	2019	346.54	545.12	634	217	287	123	4.34	7.01	11.49	2.54	3.97	1.2	345.913	0.977825	0.530022	1.84488	0.0650554	0.592531
DDB_G0281701	DDB_G0281701	DDB0308279	243	65	188	879	78	102	172	18.62	58.57	382.2	20.7	33.49	38.66	222.231	1.3434	0.728599	1.84381	0.0652108	0.592785
DDB_G0279665	DDB_G0279665	DDB0306936	4134	17	37	139	10	33	16	0.1	0.22	1.17	0.05	0.21	0.07	37.7003	1.42323	0.772214	1.84305	0.0653217	0.592979
DDB_G0294018	nad1	DDB0201595	954	22	39	132	17	28	16	0.65	1.19	5.66	0.47	0.92	0.37	38.7618	1.32992	0.721616	1.84298	0.065332	0.592979
DDB_G0291946	DDB_G0291946	DDB0347723	1722	20	8	2	32	11	39	0.3	0.12	0.04	0.45	0.18	0.46	20.6306	-1.66858	0.90562	-1.84248	0.0654055	0.593193
DDB_G0275049	DDB_G0275049	DDB0238277	924	34	250	513	83	105	54	1.04	7.92	22.88	2.37	3.58	1.3	158.597	1.3397	0.727875	1.84056	0.0656855	0.593467
DDB_G0283535	DDB_G0283535	DDB0238630	8379	328	627.63	994.01	154	485.36	125	0.92	1.81	4.05	0.41	1.51	0.28	421.243	1.10517	0.600285	1.84108	0.06561	0.593467
DDB_G0283849	DDB_G0283849	DDB0307762	552	488	415.01	271	695.98	487.15	764.56	29.55	26.12	24	39.18	32.89	36.23	551.048	-0.986748	0.53611	-1.84057	0.0656849	0.593467
DDB_G0290191	DDB_G0290191	DDB0346560	471	6665.78	3583.3	1983.39	7162.03	4748.23	11398.6	511.97	287.22	223.64	510.71	407.65	685.22	6284.1	-1.12627	0.61184	-1.84079	0.0656521	0.593467
DDB_G0290193	DDB_G0290193	DDB0235332	3828	365.99	464.28	472.1	138.36	292	173	2.32	3.01	4.32	0.82	2.04	0.86	305.525	0.887157	0.481737	1.84158	0.065537	0.593467
DDB_G0267398	gppA	DDB0191207	1635	910	1002	1711.33	190	778.99	640.04	14.37	16.28	39.17	2.8	13.62	7.91	817.105	0.987173	0.537911	1.8352	0.0664764	0.593711
DDB_G0268036	DDB_G0268036	DDB0230999	804	8166.19	5168.34	3140.41	9523.05	5967.15	14418.8	297.99	194.95	166.79	323.87	241.86	411.79	8186.97	-1.07648	0.585251	-1.83935	0.0658631	0.593711
DDB_G0269644	DDB_G0269644	DDB0307424	1650	4006.4	5246.91	3081.78	5840.35	7154.02	6241.55	62.64	84.38	69.81	85.28	123.82	76.37	5444.01	-0.88432	0.481783	-1.83551	0.0664296	0.593711
DDB_G0273073	abcG17-1	DDB0214901	4431	3.5	8	34	1.5	3	4.5	0.02	0.04	0.27	0.01	0.02	0.02	8.13919	2.02916	1.10416	1.83774	0.0661002	0.593711
DDB_G0273781	abcG17-2	DDB0267013	4431	3.5	8	34	1.5	3	4.5	0.02	0.04	0.27	0.01	0.02	0.02	8.13919	2.02916	1.10416	1.83774	0.0661002	0.593711
DDB_G0274505	DDB_G0274505	DDB0307238	1509	37	66	133	33	31	11	0.64	1.17	3.33	0.53	0.59	0.15	48.9904	1.27173	0.692392	1.83673	0.0662504	0.593711
DDB_G0276735	DDB_G0276735	DDB0348446	792	1817.4	1483.8	669.85	241.89	293.27	1060.62	67.6	57.06	36.27	8.38	12.12	30.87	911.134	1.18394	0.644026	1.83834	0.0660119	0.593711
DDB_G0276833	gacS	DDB0233785	3081	632	1708.01	1249.61	249.68	956.96	220.01	5.02	13.94	14.37	1.86	8.41	1.37	785.94	1.1274	0.6144	1.83496	0.0665121	0.593711
DDB_G0277987	gxcA	DDB0231342,DDB0347187	2618.2	884.05	1340.88	1260.98	303	892.44	373.52	8.36	13.11	17.21	2.64	8.88	2.8	803.152	0.947162	0.515073	1.83889	0.0659317	0.593711
DDB_G0281007	DDB_G0281007	DDB0252784	294	14211.1	7549.67	5081.89	2172.01	2905.32	6375.74	2583.52	1466.13	1382.88	365.35	599.01	907.91	6334.1	1.09228	0.59405	1.8387	0.0659588	0.593711
DDB_G0283091	DDB_G0283091	DDB0302572	1389	121.54	189.23	601.61	81.86	167.72	87.19	2.31	3.7	16.56	1.45	3.53	1.3	192.005	1.13096	0.616199	1.83539	0.0664483	0.593711
DDB_G0285111	snpA	DDB0231538	876	12347.7	14386.9	8808.31	20951.2	15564.1	19398.8	404.64	486.92	419.78	640.12	566.19	497.53	16099.4	-0.934014	0.508873	-1.83546	0.0664382	0.593711
DDB_G0285409	DDB_G0285409	DDB0307083	3579	2571.1	2854.04	1720.55	4030.91	3594.93	3653.22	17.45	19.89	16.89	25.58	26.97	19.41	3230.45	-0.924188	0.50291	-1.83768	0.0661097	0.593711
DDB_G0287159	cysS	DDB0231318	1983	298.02	880.03	974.42	136	538	186	3.8	11.55	18.01	1.62	7.6	1.86	465.828	1.10256	0.600767	1.83526	0.0664674	0.593711
DDB_G0292406	rab4	DDB0229407	618	2155	1355	924.85	2468.01	1750	3594.17	111.27	72.58	69.73	118.58	100.61	145.24	2154.72	-1.03494	0.563929	-1.83523	0.0664719	0.593711
DDB_G0292808	cspB	DDB0220027	177	17730.5	12010.1	6023	20709.1	14630	29569.9	13772.5	10652.9	7370.24	15067.3	13415.5	18211.6	17773.8	-1.07193	0.583659	-1.83656	0.0662745	0.593711
DDB_G0283325	DDB_G0283325	DDB0306365	3960	1001.46	871.09	665.07	185.82	392.12	589.14	6.11	5.46	5.87	1.06	2.65	2.82	599.971	0.966116	0.52706	1.83303	0.0667985	0.595718
DDB_G0292520	DDB_G0292520	DDB0306760	747	26042.6	37016.2	17299.2	13510.5	12168.7	5209.56	1044.16	1535.44	1010.27	504.67	542.24	163.47	18451.8	1.07218	0.585004	1.83277	0.0668372	0.595718
DDB_G0280093	gacGG	DDB0233849	3612	1371	1725	1457.98	384	1079	702	9.22	11.9	14.18	2.41	8.02	3.69	1075.85	0.889557	0.48585	1.83093	0.0671109	0.59771
DDB_G0285871	DDB_G0285871	DDB0237751	588	1181.17	815	567	1205	874	2589.15	65.36	46.83	45.85	62.03	53.88	112.13	1254.44	-1.06115	0.579731	-1.83041	0.0671879	0.597947
DDB_G0280407	ddx56	DDB0234216	2058	67	79	171	36	52.99	35	0.82	1	3.03	0.41	0.72	0.34	69.5184	1.05683	0.577559	1.82982	0.0672775	0.598297
DDB_G0280419	DDB_G0280419	DDB0308035	2568	231	204	453	81	157	153	2.23	2.02	6.33	0.73	1.68	1.16	201.929	0.940871	0.514635	1.82823	0.0675151	0.59996
DDB_G0288441	DDB_G0288441	DDB0346550	804	1436.99	876.66	507	1436.99	1149.18	2626.93	52.44	33.07	26.93	48.87	46.58	75.02	1404.39	-1.07407	0.587729	-1.82749	0.0676257	0.600494
DDB_G0272716	DDB_G0272716	DDB0235378	1056	15906.5	9973.26	5433.25	10404.6	10645.2	44971.7	415.39	268.56	206.04	253.49	308.26	919.14	16575.2	-1.20174	0.657751	-1.82705	0.0676928	0.600641
DDB_G0283961	DDB_G0283961	DDB0307021	813	165203	138941	80728.4	238487	158477	243635	5944.03	5166.92	4227.03	7997.58	6333.04	6860.72	181933	-0.99327	0.54377	-1.82664	0.0677543	0.600738
DDB_G0295757	DDB_G0295757	DDB0252707	10143	5.49	16.5	68.73	7.47	10.41	3.83	0.01	0.04	0.23	0.02	0.03	0.01	16.5662	1.72309	0.944504	1.82433	0.0681017	0.603368
DDB_G0269256	DDB_G0269256	DDB0232312	465	5.35	20.12	57.47	6.26	10.62	2.4	0.42	1.65	6.61	0.46	0.93	0.15	15.1358	1.75735	0.96425	1.8225	0.068379	0.604472
DDB_G0276579	msrA	DDB0305270	492	10508.4	6325.8	3919.24	12321.1	7584.25	17556.5	754.6	473.5	412.73	821.79	608.31	986.74	10305	-1.07118	0.587692	-1.82269	0.0683497	0.604472
DDB_G0293708	DDB_G0293708	DDB0233465	333	3927.37	8485.4	3890.24	8019.85	7592.1	10554.1	551.83	1262.74	812.56	1042.89	1203.47	1160.97	7322.39	-0.947553	0.519737	-1.82314	0.0682825	0.604472
DDB_G0275457	DDB_G0275457	DDB0307573	780	1152	1017	723	1400	1164	2164.76	43.69	39.88	39.92	49.48	49.05	64.26	1322.75	-0.939871	0.516144	-1.82095	0.0686145	0.605653
DDB_G0292724	taf2	DDB0304679	6135	654.14	1143.15	900.61	271	651.87	291	2.54	4.55	5.05	0.98	2.79	0.88	624.775	0.930981	0.51117	1.82127	0.0685651	0.605653
DDB_G0273111	DDB_G0273111	DDB0348476	210	15	6	1.5	17	14.5	33	6.5	2.88	1	6.85	7.28	11.25	15.4407	-1.63914	0.901875	-1.81748	0.0691433	0.607163
DDB_G0273849	DDB_G0273849	DDB0348477	210	15	6	1.5	17	14.5	33	6.5	2.88	1	6.85	7.28	11.25	15.4407	-1.63914	0.901875	-1.81748	0.0691433	0.607163
DDB_G0276469	syn16B	DDB0233597	1008	1855.39	4514.82	2029.78	5016.46	4470.85	3956.1	51.23	128.58	81.41	129.2	136.91	85.49	3818.84	-0.980931	0.539589	-1.81792	0.0690759	0.607163
DDB_G0288795	DDB_G0288795	DDB0220670	1926	39	108	402	39	86	56	0.51	1.46	7.67	0.48	1.25	0.58	109.873	1.28213	0.705118	1.81833	0.0690144	0.607163
DDB_G0289013	slc44a2	DDB0266389	1887	2077	3400.55	4992.95	1102.01	2351	1165.01	27.99	47.12	97.45	13.87	35.06	12.29	2380.03	0.919258	0.505519	1.81844	0.0689964	0.607163
DDB_G0291189	DDB_G0291189	DDB0347546	696	277	373	248	403	478.07	507.92	12.18	16.99	15.9	16.51	23.38	17.48	392.512	-0.874025	0.480412	-1.81932	0.0688621	0.607163
DDB_G0294040	mrpl11	DDB0201601	519	128	316	856	136	214	112	8.48	21.8	83.08	8.37	15.83	5.81	270.905	1.14892	0.6318	1.81849	0.0689895	0.607163
DDB_G0269478	DDB_G0269478	DDB0234027	195	43	12	9	50	30	67	23.62	7.39	7.68	25.61	19.24	29.05	38.0426	-1.39329	0.767765	-1.81473	0.0695651	0.609283
DDB_G0270212	DDB_G0270212	DDB0238141	789	34.8	58.04	85.13	72.26	90.4	132.97	1.3	2.24	4.63	2.52	3.75	3.89	79.5392	-1.00205	0.55225	-1.81449	0.0696023	0.609283
DDB_G0272670	DDB_G0272670	DDB0168908	903	792	733	502	1244	994	978	25	23.89	23.04	36.61	34.82	24.16	927.29	-0.941975	0.518963	-1.81511	0.0695071	0.609283
DDB_G0281075	DDB_G0281075	DDB0346903	1287	3	37	207	9	38	13	0.06	0.79	6.22	0.17	0.87	0.21	44.5756	1.73366	0.955245	1.81489	0.0695411	0.609283
DDB_G0286125	pkgC	DDB0220130	2733	9	53	186	13	46	7	0.08	0.49	2.43	0.11	0.46	0.05	46.4043	1.60059	0.88224	1.81424	0.0696411	0.609283
DDB_G0287091	DDB_G0287091	DDB0306404	492	584	1293.92	725	2607	1284.26	569.98	41.94	96.85	76.35	173.88	103.01	32.03	1303.2	-1.19223	0.657417	-1.8135	0.0697545	0.609826
DDB_G0292546	DDB_G0292546	DDB0349447	741	1149	746	478.85	1195.5	1037.69	1921.84	46.55	31.27	28.26	45.12	46.73	60.94	1140.14	-1.00935	0.556739	-1.81297	0.069836	0.609933
DDB_G0294499	staB	DDB0233051	474	522.48	1519.44	1149.23	3643.34	770.24	1065.13	39.73	120.57	128.29	257.26	65.47	63.4	1626.12	-1.26536	0.69803	-1.81276	0.0698695	0.609933
DDB_G0270156	DDB_G0270156	DDB0306621	2703	12	22	92	11.99	14	9	0.11	0.21	1.22	0.1	0.14	0.06	24.4527	1.4761	0.815158	1.81082	0.0701693	0.610208
DDB_G0276243	DDB_G0276243	DDB0305491	2973	51	126	236.71	25	92	37	0.42	1.07	2.83	0.19	0.84	0.24	86.7975	1.17804	0.650344	1.81141	0.0700774	0.610208
DDB_G0277507	DDB_G0277507	DDB0203368	1125	31	44	37.01	32	151	44	0.75	1.1	1.3	0.72	4.06	0.83	55.8356	-1.1832	0.653285	-1.81115	0.0701174	0.610208
DDB_G0283283	atp5O	DDB0266798	891	205	638	1241.49	180	449	115	6.58	21.14	57.93	5.39	15.99	2.89	433.626	1.18698	0.655377	1.81113	0.0701202	0.610208
DDB_G0288457	pks26	DDB0235218	7596	373	634	592.98	564	1016	849	1.16	2.03	2.67	1.64	3.5	2.07	675.155	-0.84168	0.46464	-1.81147	0.0700686	0.610208
DDB_G0289919	ponJ	DDB0232304	705	138033	168834	95811.2	288610	167795	184970	5968.58	7558.47	6038.54	11623	8067.85	6259.78	187267	-0.990839	0.547256	-1.81056	0.0702091	0.610208
DDB_G0267998	psiS	DDB0266347	804	207	211.03	205	209	407.01	365	7.55	7.96	10.89	7.11	16.5	10.42	269.707	-0.857828	0.474235	-1.80887	0.0704719	0.611151
DDB_G0272138	rab2B	DDB0229402	609	7153.42	6080.25	4106.69	8172.38	6249.2	14951.5	376.91	332.44	316.03	400.68	366.69	616.58	8098.03	-0.978013	0.540622	-1.80905	0.070443	0.611151
DDB_G0275807	DDB_G0275807	DDB0252807	282	102	439	182	310	563	397	20.34	93.84	54.48	57.21	127.6	62.03	336.519	-1.05912	0.585336	-1.80943	0.0703846	0.611151
DDB_G0275433	DDB_G0275433	DDB0308258	381	8	23	21	39	26	34	0.87	2.64	3.39	3.95	3.19	2.91	26.5902	-1.27124	0.70298	-1.80836	0.070551	0.611391
DDB_G0288683	DDB_G0288683	DDB0306656	2562	7277.23	6290.73	6731.2	2360.06	3545.4	4000.36	70.4	62.51	94.23	21.34	37.93	30.29	4912.43	0.821645	0.454527	1.80769	0.0706544	0.611395
DDB_G0292588	rer1	DDB0266508	567	3510.71	2891	1941.91	4463.04	3293.27	5955.58	204.53	175	165.44	241.81	213.86	271.56	3863.34	-0.955763	0.528671	-1.80786	0.0706282	0.611395
DDB_G0286201	DDB_G0286201_ps	DDB0347243	1045	34	14.01	17	29	28.12	85.15	0.9	0.38	0.65	0.72	0.82	1.76	35.6234	-1.29576	0.71697	-1.80727	0.0707208	0.611524
DDB_G0268762	DDB_G0268762	DDB0308359	846	54	89	249.83	54	52	24	1.85	3.15	12.44	1.72	1.98	0.64	81.7394	1.20483	0.667746	1.80432	0.0711814	0.611585
DDB_G0268898	wdr75	DDB0237555	3048	4	20	89	6	17	4	0.03	0.17	1.04	0.05	0.15	0.03	20.5978	1.73402	0.961182	1.80405	0.0712238	0.611585
DDB_G0269658	DDB_G0269658	DDB0307426	813	69	530	276	528	654	393	2.48	19.71	14.45	17.71	26.14	11.07	422.029	-1.16744	0.646353	-1.80619	0.0708882	0.611585
DDB_G0272282	DDB_G0272282	DDB0220701	6309	82	239	781	72.01	208	101	0.31	0.92	4.25	0.25	0.87	0.3	223.304	1.23596	0.686483	1.80042	0.0717948	0.611585
DDB_G0272516	DDB_G0272516	DDB0168830	1398	3	23	18	11	100	11	0.06	0.45	0.49	0.19	2.09	0.16	26.7314	-1.64931	0.915927	-1.8007	0.0717507	0.611585
DDB_G0273487	DDB_G0273487	DDB0348655	708	2	8	34.5	23.5	32	43	0.09	0.36	2.16	0.94	1.53	1.45	23.9781	-1.50788	0.83746	-1.80053	0.0717762	0.611585
DDB_G0273491	DDB_G0273491	DDB0348656	708	2	8	34.5	23.5	32	43	0.09	0.36	2.16	0.94	1.53	1.45	23.9781	-1.50788	0.83746	-1.80053	0.0717762	0.611585
DDB_G0277291	DDB_G0277291	DDB0238821	4197	6	35	79	7	21	3	0.03	0.21	0.66	0.04	0.13	0.01	22.5651	1.64521	0.913171	1.80164	0.0716015	0.611585
DDB_G0277799	DDB_G0277799	DDB0307636	2307	358.01	308	147.22	52	135	170	3.88	3.43	2.31	0.53	1.62	1.44	190.756	1.06191	0.589535	1.80126	0.071662	0.611585
DDB_G0278065	DDB_G0278065	DDB0237848	246	383	211	178	556	250	554.02	106.25	63.58	74.89	142.91	79.45	120.6	383.965	-1.08653	0.602032	-1.80477	0.0711114	0.611585
DDB_G0280243	DDB_G0280243	DDB0306945	903	388	389	285.79	157	202	96	12.25	12.68	13.12	4.62	7.08	2.37	250.09	0.969291	0.53656	1.80649	0.0708415	0.611585
DDB_G0281535	DDB_G0281535_RTE	DDB0218314	3969	0	0	15.44	11.9	33.57	8.12	0	0	0.14	0.07	0.23	0.04	11.5642	-2.19254	1.21624	-1.80271	0.0714337	0.611585
DDB_G0283037	esd	DDB0237486	858	1508	915	663	1926.99	1284	2032.36	50.71	31.78	32.43	60.41	47.94	53.49	1481.18	-1.00921	0.560665	-1.80002	0.0718575	0.611585
DDB_G0284257	dph1	DDB0238860	1419	111	127	144	38	75	59.02	2.06	2.42	3.87	0.66	1.54	0.86	88.7205	0.927911	0.514677	1.8029	0.0714039	0.611585
DDB_G0284623	DDB_G0284623	DDB0347681	219	737	125	90	491	412	1475	281.45	52.6	52.7	174.12	181.76	442.95	583.409	-1.41022	0.781664	-1.80413	0.0712115	0.611585
DDB_G0284669	prsA	DDB0237882	954	13478.5	16291.5	10438.5	21762.4	17928.1	21983.3	397.76	496.16	447.67	598.96	587	507.74	17799	-0.889758	0.494013	-1.80108	0.0716896	0.611585
DDB_G0285459	DDB_G0285459	DDB0238564	786	16	49	185	24	36	11	0.6	1.9	10.11	0.84	1.5	0.32	48.5203	1.43643	0.795507	1.80568	0.0709685	0.611585
DDB_G0285613	DDB_G0285613	DDB0252622	1338	2	14	82	4	13.72	3	0.04	0.29	2.36	0.07	0.3	0.05	17.2785	1.89556	1.05185	1.80212	0.071527	0.611585
DDB_G0289949	DDB_G0289949	DDB0304728	4452	27.72	182.77	412.5	59.53	99.48	29.18	0.15	1.01	3.22	0.3	0.59	0.12	123.198	1.36353	0.756609	1.80216	0.0715197	0.611585
DDB_G0290857	DDB_G0290857	DDB0306708	1560	78	202	896.92	130	131	107	1.3	3.46	21.64	2.02	2.41	1.39	235.066	1.27417	0.707871	1.8	0.0718603	0.611585
DDB_G0291962	DDB_G0291962_RTE	DDB0219706	1080	1.6	5.27	4.1	0	0	0	0.04	0.14	0.15	0	0	0	1.65092	4.03365	2.23635	1.80368	0.0712814	0.611585
DDB_G0292136	hatC	DDB0232313	360	1684	2670	1850.03	1007	956.39	750	203.94	340.98	331.87	112.92	130.31	71.1	1460.82	0.895462	0.496578	1.80327	0.0713464	0.611585
DDB_G0267230	DDB_G0267230	DDB0307672	771	3	1.16	0.64	4.7	5.57	10.62	0.12	0.05	0.04	0.17	0.24	0.32	4.74842	-2.31987	1.29004	-1.79829	0.0721303	0.612287
DDB_G0268852	DDB_G0268852	DDB0252601	8022	934.58	2543.17	3326.99	578.83	1528.91	750.23	2.75	7.69	14.17	1.6	4.98	1.73	1503.13	0.995842	0.553519	1.79911	0.0720011	0.612287
DDB_G0281737	DDB_G0281737	DDB0348223	855	7793.97	5081	3393.65	9460.02	6956.57	11083.5	263.24	177.28	166.72	297.86	260.86	292.98	7734.69	-0.990159	0.550646	-1.79818	0.072149	0.612287
DDB_G0288071	dst4	DDB0216374	1458	291	402	641.03	148	244	213	5.23	7.43	16.69	2.48	4.85	2.99	307.361	0.874095	0.486006	1.79853	0.0720934	0.612287
DDB_G0275083	DDB_G0275083	DDB0307564	471	924	5282.03	2374.95	4845.41	5876.71	4063.97	70.97	423.38	267.79	345.52	504.53	244.3	4021.27	-1.08993	0.606387	-1.79743	0.0722681	0.612423
DDB_G0277823	alaS	DDB0214894	2841	261	376.38	930	128	351	155	2.26	3.35	11.66	1.04	3.36	1.05	340.243	1.04111	0.579186	1.79754	0.0722502	0.612423
DDB_G0290411	DDB_G0290411	DDB0308154	726	13	38	37	11	8	7	0.54	1.64	2.24	0.43	0.37	0.23	18.0563	1.41306	0.786477	1.79669	0.0723843	0.612971
DDB_G0288551	DDB_G0288551	DDB0238675	2040	70	107	223	50	58	48	0.87	1.36	4	0.58	0.79	0.46	87.5713	1.03268	0.575078	1.79572	0.0725387	0.613841
DDB_G0267712	DDB_G0267712	DDB0306487	438	42	101	495.13	73	67	51	3.62	9.11	62.8	5.84	6.47	3.44	126.072	1.32141	0.737009	1.79294	0.0729831	0.614799
DDB_G0270074	DDB_G0270074	DDB0306240	1530	250	477	433	147	250	73	4.25	8.35	10.68	2.34	4.71	0.97	260.886	1.02283	0.570407	1.79315	0.0729484	0.614799
DDB_G0276815	DDB_G0276815	DDB0305497	1338	95	104	168	58	48	39	1.88	2.12	4.83	1.07	1.05	0.6	82.7808	1.0071	0.561451	1.79374	0.0728546	0.614799
DDB_G0281841	ddx24	DDB0234200	2823	26	76	165	34	30	23	0.23	0.68	2.08	0.28	0.29	0.16	55.0017	1.23287	0.687587	1.79304	0.0729668	0.614799
DDB_G0283935	DDB_G0283935	DDB0305607	942	10459.5	45580.3	19622.5	57967.7	39946.9	28936.8	313.47	1409.86	854.71	1620.16	1328.37	678.73	36061.8	-1.11225	0.620353	-1.79293	0.0729837	0.614799
DDB_G0286577	DDB_G0286577	DDB0347315	483	8592.81	50547.9	21580.4	60186.8	40750.6	37341.1	634.74	3894.04	2338.83	4128.73	3363.29	2158.91	38791.2	-1.14133	0.636018	-1.79449	0.0727348	0.614799
DDB_G0289085	mmsdh	DDB0231483	1587	43	387	646	40	256	26	0.7	6.5	15.29	0.61	4.63	0.33	208.363	1.50289	0.838321	1.79274	0.0730142	0.614799
DDB_G0270566	DDB_G0270566	DDB0304494	1551	695	1370	1017.54	334	741	272	11.65	23.62	24.71	5.23	13.75	3.57	707.966	0.957651	0.534296	1.79236	0.0730753	0.614878
DDB_G0290101	DDB_G0290101	DDB0347974	2954	4	21	46.06	5	9	3.01	0.03	0.18	0.55	0.04	0.08	0.02	13.2314	1.72426	0.962183	1.79203	0.0731278	0.614884
DDB_G0278683	DDB_G0278683	DDB0347098	570	225	282	196	377	260	472	13.01	16.94	16.57	20.27	16.76	21.36	315.927	-0.931942	0.520607	-1.79011	0.073437	0.615306
DDB_G0282323	DDB_G0282323	DDB0252801	264	240.45	148.88	52.03	9.17	14.5	123.9	55.94	37.35	18.25	1.97	3.85	22.6	96.3001	1.5199	0.848521	1.79123	0.0732561	0.615306
DDB_G0285193	hprT	DDB0216388	543	9256.49	6881.32	3968	11490	7270.98	15897.5	573.95	443.72	360.06	662.32	502.8	771.49	9659.95	-1.01631	0.567723	-1.79016	0.073429	0.615306
DDB_G0289329	dmtA	DDB0219945	1092	50112.9	34807.3	22656	46925.3	50400.6	86652.7	1257.58	900.48	825.45	1098.74	1402.27	1701.89	50370.7	-0.961467	0.537056	-1.79026	0.0734128	0.615306
DDB_G0294012	atp1	DDB0201592	1560	8015.39	11132.3	16236.5	3774.51	7428.7	5473.76	133.43	190.66	391.7	58.68	136.92	71.31	8259.15	0.835654	0.466802	1.79017	0.073427	0.615306
DDB_G0278095	mecr	DDB0235198	1053	275	485	1068	228	328	153	7.21	13.1	40.64	5.57	9.53	3.14	397.338	1.03132	0.576417	1.78919	0.0735841	0.616105
DDB_G0270868	DDB_G0270868	DDB0348200	2634	1054	930.64	570.99	1195.51	1104.49	1908.01	9.9	8.98	7.76	10.49	11.47	14.02	1172.34	-0.935847	0.523612	-1.78729	0.0738907	0.617801
DDB_G0285151	DDB_G0285151	DDB0347318	597	26	85	331	51	56	19	1.41	4.78	26.2	2.57	3.38	0.81	86.3813	1.38959	0.77747	1.78732	0.0738858	0.617801
DDB_G0275119	alyB	DDB0231278	546	74.05	214.59	449.83	88.62	124.22	36.08	4.55	13.73	40.49	5.07	8.52	1.74	153.129	1.20401	0.673877	1.78669	0.073987	0.618131
DDB_G0289945	DDB_G0289945	DDB0346515	741	229	309.58	463.01	123	204	116	9.28	12.98	27.33	4.64	9.19	3.68	230.173	0.901486	0.504638	1.7864	0.0740342	0.618131
DDB_G0269152	mekA	DDB0191164	1983	86	155	261	30	120	54	1.1	2.03	4.82	0.36	1.69	0.54	108.982	1.07684	0.603355	1.78476	0.074301	0.618236
DDB_G0271610	DDB_G0271610	DDB0346862	5082	328.54	638.45	818.3	191.44	415	138.28	1.55	3.09	5.57	0.84	2.16	0.51	398.659	0.993256	0.556534	1.78472	0.074307	0.618236
DDB_G0284933	DDB_G0284933	DDB0307095	3552	673	679	432.51	925	1051	825	4.6	4.77	4.28	5.92	7.95	4.42	798.31	-0.895422	0.501614	-1.78508	0.0742481	0.618236
DDB_G0286607	fslP	DDB0232054	1764	552.83	411.61	219.7	635.49	528.52	878.86	8.03	6.14	4.62	8.62	8.49	9.98	566.258	-1.00051	0.560532	-1.78493	0.0742725	0.618236
DDB_G0292836	DDB_G0292836	DDB0231493	1065	6478.09	5202.52	4137	7121.9	6563.55	11724.1	167.47	138.68	155.3	171.77	188.15	237.21	7122.96	-0.904433	0.50671	-1.78491	0.0742754	0.618236
DDB_G0273153	DDB_G0273153	DDB0305017	603	1351.23	1210.89	741.45	1408.61	1519.83	2508.97	72.18	67.13	57.86	70.01	90.43	104.9	1504.8	-0.922302	0.517181	-1.78333	0.0745331	0.619251
DDB_G0273923	DDB_G0273923	DDB0305018	603	1351.23	1210.89	741.45	1408.61	1519.83	2508.97	72.18	67.13	57.86	70.01	90.43	104.9	1504.8	-0.922302	0.517181	-1.78333	0.0745331	0.619251
DDB_G0270328	DDB_G0270328	DDB0231735	1113	3.27	44.48	799.03	19.41	49.04	19.68	0.08	1.13	28.46	0.44	1.33	0.38	131.394	2.89965	1.62722	1.78196	0.0747556	0.619366
DDB_G0275521	DDB_G0275521	DDB0307574	1434	42	41	45	46	76	97	0.77	0.77	1.19	0.79	1.54	1.39	58.4972	-0.985715	0.553045	-1.78234	0.0746937	0.619366
DDB_G0276807	DDB_G0276807	DDB0307307	1200	50	138	268	45	83	40	1.12	3.19	8.74	0.94	2.07	0.7	96.3934	1.12725	0.632514	1.78217	0.0747221	0.619366
DDB_G0287743	DDB_G0287743	DDB0187605	600	20	21	15	33	25	50	1.08	1.17	1.18	1.65	1.5	2.11	28.6465	-1.1962	0.671028	-1.78264	0.0746447	0.619366
DDB_G0283055	DDB_G0283055	DDB0234040	1203	697	445.02	311.99	666.12	637	1216.64	15.61	10.27	10.14	13.93	15.81	21.33	689.119	-0.985075	0.553488	-1.77976	0.0751155	0.621481
DDB_G0286005	DDB_G0286005	DDB0347841	831	67	144	136	35.6	69	41	2.35	5.21	6.93	1.16	2.68	1.12	78.1522	0.992721	0.55769	1.78006	0.0750662	0.621481
DDB_G0270642	DDB_G0270642	DDB0349038	2349	4	4	12	0	2	0	0.04	0.04	0.18	0	0.02	0	3.2534	3.10318	1.74466	1.77867	0.0752936	0.621656
DDB_G0278211	DDB_G0278211	DDB0307893	2040	911	753.77	497	975	969	1602	11.27	9.59	8.9	11.27	13.27	15.51	986.919	-0.924042	0.519459	-1.77885	0.0752637	0.621656
DDB_G0285301	DDB_G0285301	DDB0218693	434	12	51.17	22	85	47	29	1.05	4.69	2.83	6.9	4.61	1.99	44.9148	-1.31519	0.739227	-1.77915	0.0752157	0.621656
DDB_G0269608	DDB_G0269608	DDB0306581	2520	115	169	1071	82	222	152	1.13	1.71	15.26	0.75	2.42	1.17	270.864	1.26629	0.712177	1.77806	0.075394	0.622053
DDB_G0267334	DDB_G0267334_RTE	DDB0189906	468	11	7.05	18.11	37	24.13	13	0.85	0.57	2.06	2.66	2.09	0.79	20.0219	-1.41277	0.795281	-1.77644	0.0756608	0.62251
DDB_G0277175	forG	DDB0231630	3225	5	22	86	5	19	5	0.04	0.17	0.94	0.04	0.16	0.03	20.917	1.66112	0.934814	1.77695	0.0755759	0.62251
DDB_G0281655	DDB_G0281655	DDB0347386	288	1148.99	1015.01	510	1525.44	1021.66	1975.78	218.58	206.6	145.41	268.51	220.64	294.45	1268.32	-0.9965	0.560873	-1.77669	0.0756187	0.62251
DDB_G0285659	DDB_G0285659	DDB0186643	630	503.88	248.76	164.59	585	347.76	744.05	25.34	12.97	12.08	27.38	19.47	29.28	462.779	-1.08923	0.613258	-1.77613	0.0757113	0.62251
DDB_G0286583	DDB_G0286583	DDB0306457	2169	161.99	201	485	59	177	121.9	1.88	2.39	8.13	0.64	2.27	1.1	186.727	1.00496	0.565745	1.77636	0.0756742	0.62251
DDB_G0280991	DDB_G0280991	DDB0346998	1776	504	917.58	661.96	281	397	276	7.26	13.59	13.82	3.78	6.33	3.11	491.352	0.86406	0.486674	1.77544	0.0758253	0.622585
DDB_G0295707	gtaP	DDB0252553	2088	1914.63	2167	1627.98	573	1441.83	682	23.1	26.87	28.44	6.46	19.24	6.44	1359.25	0.89379	0.503392	1.77554	0.0758094	0.622585
DDB_G0287249	DDB_G0287249_TE	DDB0219202	1535	0	1.38	0	6.09	1.6	2.44	0	0.02	0	0.1	0.03	0.03	2.20017	-3.61211	2.03505	-1.77495	0.0759066	0.622822
DDB_G0281463	DDB_G0281463	DDB0308277	1023	17	4	4	9	27	34	0.46	0.11	0.16	0.23	0.81	0.72	16.1213	-1.57449	0.887522	-1.77403	0.0760581	0.623205
DDB_G0282673	DDB_G0282673	DDB0306996	1533	31	118.69	146.92	39.8	42.33	18	0.53	2.07	3.61	0.63	0.8	0.24	62.4277	1.20374	0.678512	1.77409	0.0760483	0.623205
DDB_G0272156	DDB_G0272156	DDB0307499	1623	1236.9	993.01	647	1399.73	1153.28	2217.38	19.7	16.27	14.93	20.82	20.33	27.64	1330.42	-0.948603	0.534842	-1.77361	0.0761272	0.62334
DDB_G0267760	tbck	DDB0231329	3102	74	162	270	43	117	34	0.58	1.31	3.08	0.32	1.02	0.21	108.43	1.11495	0.628999	1.77257	0.0762998	0.624324
DDB_G0288163	arl1	DDB0229368	552	3030	2484.33	1620	3678.51	2678	5398.06	183.45	156.37	143.5	207.08	180.79	255.8	3301.14	-0.952012	0.53748	-1.77125	0.0765191	0.625257
DDB_G0288629	DDB_G0288629	DDB0306655	792	2902.61	2798.2	2671.73	1022.83	1469.44	1630.32	107.96	107.6	144.65	35.45	60.72	47.46	2035.05	0.802688	0.453119	1.77147	0.076482	0.625257
DDB_G0271474	DDB_G0271474_ps	DDB0348774	398	18	11	12	34	18	31	1.82	1.17	1.79	3.19	2.04	2.46	22.3539	-1.30519	0.737428	-1.76992	0.0767404	0.626004
DDB_G0272572	DDB_G0272572	DDB0307509	585	42	34.5	38.5	32	59.5	124	2.34	2	3.14	1.66	3.69	5.41	55.1372	-1.09347	0.618619	-1.76761	0.0771268	0.626004
DDB_G0273937	DDB_G0273937	DDB0308574	585	42	34.5	38.5	32	59.5	124	2.34	2	3.14	1.66	3.69	5.41	55.1372	-1.09347	0.618619	-1.76761	0.0771268	0.626004
DDB_G0274537	DDB_G0274537	DDB0305236	4317	82	110	238	42.04	80	56	0.46	0.63	1.92	0.22	0.49	0.24	95.1072	0.995998	0.563392	1.76786	0.0770845	0.626004
DDB_G0277119	hspG8	DDB0232127	636	310.94	351.91	750.82	169.73	143.7	279.64	15.43	18.11	54.4	7.84	7.94	10.86	318.543	0.947336	0.535563	1.76886	0.0769175	0.626004
DDB_G0282027	pks19	DDB0235205	8337	2240.99	2641.76	1989.03	3032.91	3687.84	3474.67	6.35	7.68	8.14	8.04	11.54	7.71	2929.72	-0.815209	0.461251	-1.76739	0.0771636	0.626004
DDB_G0286307	DDB_G0286307	DDB0235143	696	201	262	220	380	273	377	8.84	11.93	14.1	15.56	13.35	12.98	299.04	-0.891831	0.504474	-1.76784	0.0770872	0.626004
DDB_G0286795	DDB_G0286795	DDB0238414	2076	80	80	90	107	111	178	0.97	1	1.58	1.21	1.49	1.69	110.337	-0.910763	0.515362	-1.76723	0.0771901	0.626004
DDB_G0287119	pks24	DDB0230081	7416	2310.84	5208.74	3076.34	6816.86	6676.78	3237.8	7.38	17.06	14.2	20.36	23.56	8.09	4797.87	-0.983945	0.55668	-1.76752	0.0771404	0.626004
DDB_G0291229	abpF	DDB0230207	7095	154	497	1711	169	370	289	0.51	1.7	8.26	0.53	1.37	0.76	480.921	1.19807	0.677549	1.76825	0.0770197	0.626004
DDB_G0291297	med14	DDB0266830	4263	129.55	292.2	329.42	54.57	198.63	31.7	0.73	1.7	2.69	0.29	1.24	0.14	161.426	1.16562	0.658447	1.77025	0.0766848	0.626004
DDB_G0268248	DDB_G0268248	DDB0306538	1188	5484.84	29255.5	11624.2	31180.4	27245.8	19995.7	124.66	685.11	383.39	661.4	686.31	355.69	21884.3	-1.09605	0.620481	-1.76646	0.0773189	0.626036
DDB_G0271716	sigN14	DDB0238813	270	927.63	966.47	629.09	1127.2	1542.82	1236.97	204.54	229.3	208.82	230.05	387.51	213.79	1106.32	-0.855981	0.485185	-1.76424	0.0776923	0.626036
DDB_G0275163	DDB_G0275163	DDB0348542	324	4076.06	20664.3	8352.55	26489.8	15820.8	13415.3	604.74	3252.59	1844.71	3636.86	2650.85	1558.34	15893.3	-1.13148	0.641228	-1.76455	0.0776386	0.626036
DDB_G0279083	utp20	DDB0237561	9312	87	114.98	212	59	71	27	0.22	0.3	0.78	0.14	0.2	0.05	90.9443	1.06369	0.603511	1.7625	0.0779844	0.626036
DDB_G0280055	abcC2	DDB0220024	4155	389	596	732.75	214.57	375	177	2.26	3.55	6.15	1.16	2.41	0.8	396.87	0.891951	0.505738	1.76366	0.077789	0.626036
DDB_G0284971	DDB_G0284971	DDB0238420	1029	2309.18	1660.87	1075.01	2637	2039.99	3752.22	62.2	46.14	42.06	66.26	60.94	79.1	2359.99	-0.962533	0.545188	-1.76551	0.0774785	0.626036
DDB_G0285347	DDB_G0285347	DDB0309050	591	2	11	53	4	6	4	0.11	0.63	4.25	0.2	0.37	0.17	11.7735	1.86879	1.05954	1.76377	0.0777703	0.626036
DDB_G0287805	DDB_G0287805	DDB0307663	4788	4.02	40.52	224.68	16.19	27.19	27.39	0.02	0.21	1.63	0.08	0.15	0.11	50.0049	1.58892	0.900884	1.76373	0.0777775	0.626036
DDB_G0288005	DDB_G0288005	DDB0235278	960	288	295	450.03	155	172.98	133	8.43	8.92	19.15	4.23	5.62	3.05	241.759	0.868296	0.492243	1.76396	0.0777391	0.626036
DDB_G0289269	DDB_G0289269	DDB0309118	483	109	195	275	220	445	245	8.05	15.02	29.8	15.09	36.73	14.16	248.5	-0.917976	0.519824	-1.76594	0.0774067	0.626036
DDB_G0289653	noxA	DDB0191274	1554	11	40	249	12	60	7	0.18	0.69	6.03	0.19	1.11	0.09	55.34	1.63033	0.9246	1.76328	0.0778534	0.626036
DDB_G0290685	DDB_G0290685	DDB0266506	3246	10277.1	19372.1	9339.19	4406.58	8007.14	5723.14	77.32	149.62	101.62	30.99	66.59	33.7	9245.43	0.885882	0.502534	1.76283	0.0779295	0.626036
DDB_G0292986	abcG10	DDB0214895	4401	2498.19	3536.99	2933	961	2144.43	1211	13.66	19.85	23.19	4.91	12.96	5.18	2135.63	0.841095	0.47653	1.76504	0.0775569	0.626036
DDB_G0293860	DDB_G0293860	DDB0306894	813	116	64	74	106	120	215	4.17	2.38	3.87	3.55	4.8	6.05	119.316	-0.99139	0.56155	-1.76545	0.0774874	0.626036
DDB_G0305372	DDB_G0305372	DDB0305373	1170	12524.2	12883.2	6697.11	3966.84	4872.53	6137.53	289.79	307.16	224.88	85.66	124.95	111.14	7761.13	0.894679	0.507589	1.76261	0.077967	0.626036
DDB_G0271670	lsr1	DDB0307779	1125	696.99	1866.14	1646.89	353.88	1103.67	263.19	16.89	46.6	57.92	8	29.64	4.99	929.957	1.05968	0.601616	1.76139	0.0781727	0.626277
DDB_G0275241	nek3	DDB0220003	3372	9	58	207	23	36	19	0.07	0.43	2.16	0.16	0.29	0.11	52.7475	1.44161	0.81838	1.76154	0.0781463	0.626277
DDB_G0289885	sigF	DDB0191278	696	6435.52	33884.6	14328.4	37744.7	28391.3	25132.2	283.03	1543.18	918.64	1545.95	1388.6	865.08	25682.7	-1.08958	0.61858	-1.76141	0.0781684	0.626277
DDB_G0269204	dhkE	DDB0191265	5100	460.13	692.29	1708.66	211.66	643.26	340.33	2.16	3.33	11.59	0.93	3.34	1.25	625.365	1.00623	0.572136	1.75873	0.0786241	0.626755
DDB_G0270984	rpl36a	DDB0349752	312	819	2837	11572.2	1581	1676	1683	131.23	483.48	2765.84	234.4	303.75	211.17	3060.33	1.23314	0.701415	1.75808	0.0787336	0.626755
DDB_G0275559	DDB_G0275559	DDB0238156	873	182	819.16	3273.68	519	401	356	5.99	27.84	156.68	15.92	14.65	9.17	844.906	1.30383	0.742455	1.7561	0.0790708	0.626755
DDB_G0277577	DDB_G0277577	DDB0349524	864	855.14	481	319	857.98	657.81	1428.18	28.51	16.56	15.47	26.67	24.35	37.26	806.07	-1.02794	0.584182	-1.75962	0.0784715	0.626755
DDB_G0277669	DDB_G0277669	DDB0304714	987	8897.89	5684.99	3917	9847.94	6585.43	15373.9	251.98	166.1	161.16	260.13	206.87	340.75	8830.46	-0.998872	0.568482	-1.75709	0.078903	0.626755
DDB_G0278761	DDB_G0278761	DDB0234146	5382	1240.15	1740.75	2043	622.99	1184.19	357	5.51	7.93	13.11	2.59	5.81	1.24	1150.46	0.949625	0.540343	1.75745	0.0788413	0.626755
DDB_G0281053	DDB_G0281053	DDB0233482	864	58.15	50	67	63	117	106	1.94	1.72	3.25	1.96	4.33	2.77	77.6098	-0.924911	0.525694	-1.75941	0.0785079	0.626755
DDB_G0284235	DDB_G0284235	DDB0347642	1296	256	255.08	263	293	436	432	5.26	5.4	7.84	5.62	9.93	6.95	328.09	-0.812688	0.461962	-1.75921	0.0785422	0.626755
DDB_G0284329	gefA	DDB0191187	1818	1046.98	1477	2063.39	433	1182.01	441	14.7	21.32	41.96	5.68	18.37	4.85	1048.74	0.925303	0.526852	1.75629	0.0790395	0.626755
DDB_G0284511	DDB_G0284511	DDB0308493	798	3	11	52	7	4	2	0.11	0.42	2.79	0.24	0.16	0.06	11.8634	1.87948	1.07016	1.75627	0.0790431	0.626755
DDB_G0286573	ponH	DDB0237613	612	431	1161	1466.82	557	5938.1	492	22.56	63.04	112.11	27.12	346.05	20.15	1605.36	-1.35715	0.772629	-1.75653	0.0789974	0.626755
DDB_G0288201	DDB_G0288201	DDB0306435	942	43948.4	32825.3	18692	54623.6	37447.8	68023.1	1317.12	1015.34	814.18	1526.69	1245.27	1595.52	45116.5	-0.980182	0.557519	-1.75811	0.0787283	0.626755
DDB_G0289725	fscA	DDB0232056	1650	296	441	272	425.69	440.02	707.2	4.63	7.09	6.16	6.22	7.62	8.65	441.624	-0.88049	0.500409	-1.75954	0.0784856	0.626755
DDB_G0290557	DDB_G0290557	DDB0306701	2061	163873	267852	153026	391043	291660	216500	2005.32	3368.75	2711.16	4470.51	3948.63	2073.44	263364	-0.946029	0.538719	-1.75607	0.0790763	0.626755
DDB_G0291750	mnd1	DDB0302477	666	105	79	150	114	133	319	4.9	3.82	10.2	4.95	6.9	11.64	151.134	-0.987814	0.56113	-1.7604	0.0783394	0.626755
DDB_G0294058	mrps13	DDB0201615	510	210.31	381	1732.14	174	269.96	380.7	14.3	26.99	172.63	11	20.5	20.27	476.421	1.17173	0.666592	1.75779	0.0787834	0.626755
DDB_G0268044	DDB_G0268044	DDB0349291,DDB0349293	1862.99	2113	4245.45	4284.91	1364	2337	910	28.88	59.77	84.92	17.41	35.41	9.73	2434.81	0.925074	0.526931	1.75559	0.079159	0.626992
DDB_G0268452	DDB_G0268452	DDB0237874	813	2184.28	1638.47	1244.79	2400.36	1974.41	3884.75	78.59	60.93	65.18	80.5	78.9	109.39	2314.04	-0.925293	0.527582	-1.75384	0.0794584	0.628646
DDB_G0269756	DDB_G0269756	DDB0305892	1788	13	53	131	17	26	20	0.19	0.78	2.71	0.23	0.41	0.22	39.5254	1.30709	0.746099	1.7519	0.0797911	0.628646
DDB_G0283497	ssr1	DDB0266492	711	112	237	1046	130	220	127	4.79	10.49	65.19	5.18	10.46	4.25	284.008	1.19731	0.683362	1.75209	0.0797588	0.628646
DDB_G0285685	DDB_G0285685	DDB0348991	1152	3	33	79	7	8	15	0.07	0.8	2.7	0.15	0.21	0.28	21.6574	1.59975	0.912647	1.75287	0.079625	0.628646
DDB_G0288119	cyp514A1_ps	DDB0302544	443	5	4	5	10	10.66	16	0.42	0.35	0.62	0.79	1.01	1.06	8.8835	-1.6438	0.937918	-1.75261	0.0796695	0.628646
DDB_G0289077	DDB_G0289077	DDB0348145	3246	151.63	164.7	192.23	72.11	101.93	42.19	1.14	1.27	2.09	0.51	0.85	0.25	117.569	0.960944	0.548236	1.75279	0.0796379	0.628646
DDB_G0292420	mrpl53	DDB0266373	390	985	995.96	655	1330.05	881	2053	103.29	109.72	101.42	129.24	103.7	168.5	1201.42	-0.939521	0.536119	-1.75245	0.0796969	0.628646
DDB_G0293538	dcd2A	DDB0215370	2145	536.03	1866	3961.16	336	1566	436	6.28	22.47	67.19	3.68	20.3	4	1314.43	1.19651	0.682948	1.75198	0.0797778	0.628646
DDB_G0276351	DDB_G0276351	DDB0231433	693	39	52	43	83	65	69	1.73	2.38	2.77	3.42	3.2	2.39	61.6301	-0.99749	0.569544	-1.75138	0.0798801	0.62893
DDB_G0267834	DDB_G0267834	DDB0307376	1353	80	222	152	56	88	40	1.56	4.47	4.31	1.02	1.91	0.61	101.946	1.02283	0.584252	1.75066	0.0800043	0.629074
DDB_G0274099	cbpE	DDB0185183	543	2987.88	3578	7243.2	1657	1943.01	2608.78	185.26	230.72	657.26	95.51	134.36	126.6	3174.96	0.862591	0.4927	1.75074	0.0799901	0.629074
DDB_G0271992	DDB_G0271992	DDB0307138	426	157	214	350	61	169	90	14.17	20.22	46.5	5.11	17.08	6.36	163.374	0.93913	0.536636	1.75003	0.0801127	0.62951
DDB_G0267372	DDB_G0267372_RTE	DDB0216528	644	94.53	18.71	36.73	120.13	75.8	101.45	4.61	0.95	2.62	5.46	4.12	3.87	81.2331	-1.2169	0.695521	-1.74962	0.0801834	0.629627
DDB_G0269208	abcG19	DDB0191237	4350	0	0	3.54	4.73	10.25	5.49	0	0	0.03	0.02	0.06	0.02	4.12593	-2.65224	1.51699	-1.74836	0.0804023	0.629627
DDB_G0277901	apm3	DDB0214930	1266	175	320	473	109	219	54	3.69	6.96	14.49	2.15	5.12	0.89	212.513	1.0526	0.602128	1.74813	0.0804418	0.629627
DDB_G0285967	lpten	DDB0238569	2997	25	87	171	25	51	23	0.2	0.73	2.02	0.19	0.46	0.15	58.5482	1.20416	0.688621	1.74865	0.0803512	0.629627
DDB_G0288563	DDB_G0288563	DDB0349243	945	233.98	970.27	1805.75	173	752	130	6.99	29.89	78.35	4.82	24.91	3.04	614.87	1.25724	0.7192	1.74811	0.0804455	0.629627
DDB_G0292576	DDB_G0292576_ps	DDB0347858	1607	37.94	34.27	16.13	52.98	39.69	71.97	0.61	0.57	0.38	0.8	0.71	0.91	44.5764	-1.13735	0.65048	-1.74848	0.0803808	0.629627
DDB_G0270118	DDB_G0270118	DDB0305340	393	4060.12	4570.53	2866.66	7731.48	4488.37	5546.23	420.09	496.65	437.83	741.31	521.17	449.16	5224.33	-0.939344	0.53769	-1.747	0.0806377	0.630301
DDB_G0286817	DDB_G0286817	DDB0305948	3132	193	241	537	100	173	151	1.51	1.93	6.07	0.73	1.49	0.92	218.993	0.918555	0.52576	1.7471	0.08062	0.630301
DDB_G0273465	DDB_G0273465	DDB0348712	813	26.5	86.5	182	135	155	210	0.95	3.22	9.53	4.53	6.19	5.91	133.167	-1.09823	0.629237	-1.74533	0.0809273	0.630859
DDB_G0273495	DDB_G0273495	DDB0348713	813	26.5	86.5	182	135	155	210	0.95	3.22	9.53	4.53	6.19	5.91	133.167	-1.09823	0.629237	-1.74533	0.0809273	0.630859
DDB_G0276843	DDB_G0276843	DDB0307326	1254	1995	1596	1125	2913.88	1994.15	2525.83	42.58	35.09	34.84	58.05	47.16	42.2	2156.93	-0.929375	0.532237	-1.74617	0.0807817	0.630859
DDB_G0279973	DDB_G0279973	DDB0232291	459	41729.1	24144.2	13666	43061.1	30106.4	69461.1	3337.69	2016.91	1605.77	3196.84	2693	4348.45	39102.5	-1.04076	0.596403	-1.74506	0.0809746	0.630859
DDB_G0284761	fslA	DDB0231832	1785	22	84	237	34	35	43	0.32	1.24	4.92	0.46	0.56	0.48	69.4115	1.24923	0.715731	1.74539	0.0809176	0.630859
DDB_G0284821	DDB_G0284821	DDB0307071	1245	1233	1088	626	789	2293.76	2078	26.54	24.12	19.55	15.85	54.7	35	1356.99	-0.940418	0.539083	-1.74448	0.0810759	0.631233
DDB_G0268548	pikF	DDB0235157	4149	61	126	227	33	72	65	0.35	0.75	1.91	0.18	0.46	0.3	90.4969	1.0191	0.584439	1.74372	0.0812084	0.631852
DDB_G0278713	prosc	DDB0305032	768	1680	1048	734.51	1800.42	1406	2635	64.99	41.93	41.38	64.9	60.44	79.78	1630.53	-0.968144	0.555348	-1.74331	0.0812793	0.631989
DDB_G0268470	DDB_G0268470_RTE	DDB0202269	1128	0	0	0	0	59.58	0	0	0	0	0	1.6	0	9.53184	-6.81831	3.91195	-1.74294	0.0813433	0.632061
DDB_G0290225	DDB_G0290225	DDB0231758	1212	8	25	474.78	47	22	44	0.18	0.57	15.3	0.97	0.54	0.76	91.5269	1.68821	0.96876	1.74265	0.081395	0.632061
DDB_G0275075	DDB_G0275075	DDB0304710	2445	50	149	518.97	88	86	57	0.51	1.56	7.64	0.84	0.97	0.45	145.522	1.22808	0.705164	1.74155	0.0815871	0.63314
DDB_G0274201	DDB_G0274201	DDB0302650	951	2958.39	2179	1577.84	2710.53	2723.55	5849.33	87.64	66.62	67.93	74.89	89.52	135.62	3092.58	-0.938498	0.539071	-1.74095	0.0816918	0.633538
DDB_G0268632	abpA	DDB0191133	2586	74	352.99	1825.28	131	354	218	0.71	3.47	25.3	1.17	3.75	1.63	437.502	1.35691	0.780406	1.73873	0.0820826	0.633724
DDB_G0277539	DDB_G0277539	DDB0220004	2997	488.12	497	372.16	170	199.01	275	4	4.18	4.41	1.3	1.8	1.76	327.732	0.853718	0.491098	1.73839	0.0821425	0.633724
DDB_G0277593	DDB_G0277593	DDB0348947	177	3	19	6	28	20	15	2.33	16.85	7.34	20.37	18.34	9.24	16.4116	-1.51619	0.871761	-1.73923	0.0819939	0.633724
DDB_G0281141	DDB_G0281141	DDB0307001	2949	31	61	479	25	86	66	0.26	0.52	5.77	0.19	0.79	0.43	110.208	1.39059	0.799475	1.73938	0.0819682	0.633724
DDB_G0283139	DDB_G0283139	DDB0302573	2916	637.88	1077	1748	417	770.01	224	5.38	9.32	21.31	3.28	7.17	1.48	768.92	0.997331	0.573149	1.74009	0.0818433	0.633724
DDB_G0292180	mybT	DDB0233336	570	1	3	0	2	9	10	0.06	0.18	0	0.11	0.58	0.45	4.17868	-2.52605	1.45143	-1.74039	0.0817908	0.633724
DDB_G0293424	DDB_G0293424	DDB0305739	267	1464.01	990.54	950	1360.69	1147	3304	331.47	241.57	324.07	285.18	296.01	586.42	1580.49	-0.968583	0.556905	-1.73923	0.0819951	0.633724
DDB_G0294026	nad5	DDB0201619	2013	66	247	988.14	75	230.01	131	0.83	3.19	17.96	0.88	3.2	1.29	259.039	1.27592	0.733915	1.73852	0.0821201	0.633724
DDB_G0289721	ap2s1	DDB0234236	429	2069.02	1319.01	1003	2209.96	1522.7	3733.92	184.56	123.15	131.69	182.85	152.11	260.7	2071.76	-0.980388	0.564108	-1.73795	0.0822205	0.633914
DDB_G0272827	cbpI	DDB0185027	492	44966.6	18934.2	12178.6	36158.6	27540.5	85123.3	3229	1417.26	1282.52	2411.69	2208.93	4784.22	39244.3	-1.12088	0.64522	-1.73721	0.0823504	0.634504
DDB_G0279613	DDB_G0279613	DDB0231482	1770	62	394	887.9	171	174	67	0.9	5.86	18.6	2.31	2.79	0.76	269.969	1.28546	0.740195	1.73665	0.0824488	0.634839
DDB_G0287187	DDB_G0287187	DDB0347539	1791	138.19	401.57	192.83	518.18	390.07	266.99	1.97	5.89	3.99	6.91	6.16	2.98	338.241	-1.02719	0.591576	-1.73636	0.0825008	0.634839
DDB_G0290111	adhfe1	DDB0252839	1644	456	1139.97	813	1307.03	2007.07	614	7.16	18.41	18.49	19.16	34.88	7.54	1088.27	-0.998648	0.575257	-1.736	0.0825632	0.634909
DDB_G0274211	DDB_G0274211	DDB0233762	5187	1163.61	1454.89	1482	387	967.02	671.01	5.37	6.88	9.88	1.67	4.93	2.42	979.883	0.816327	0.470434	1.73526	0.0826942	0.635093
DDB_G0282439	DDB_G0282439	DDB0307723	303	5	10	4	20	14	11	0.85	1.82	1.02	3.15	2.7	1.47	11.6414	-1.56128	0.899653	-1.73543	0.0826649	0.635093
DDB_G0277323	DDB_G0277323	DDB0231623	1095	0	0	0	0	2	8	0	0	0	0	0.06	0.16	1.64004	-4.29373	2.47506	-1.7348	0.0827767	0.635316
DDB_G0293784	psmB5	DDB0232959	819	542	512	1088	332	331	259	19.32	18.86	56.44	11.03	13.1	7.23	492.927	0.88991	0.513094	1.7344	0.0828476	0.63545
DDB_G0271826	DDB_G0271826_ps	DDB0349410	3559	12	8	16	22	17	34	0.08	0.06	0.16	0.14	0.13	0.18	18.9344	-1.2924	0.745645	-1.73326	0.0830496	0.636589
DDB_G0268970	DDB_G0268970	DDB0306304	849	43	70	255	36	26	64	1.47	2.46	12.64	1.14	0.98	1.71	75.9017	1.1957	0.692065	1.72772	0.0840382	0.638484
DDB_G0269132	ecmB	DDB0216219	3162	14488	30570.9	19458	5909.69	17206.2	5765.97	112.05	242.75	217.68	42.72	147.12	34.9	14873.4	0.95316	0.550934	1.73008	0.0836161	0.638484
DDB_G0270594	DDB_G0270594	DDB0348148	207	0	14	5	25	25	4	0	7.04	3.49	10.53	13.14	1.43	13.2706	-1.88271	1.08853	-1.72959	0.0837028	0.638484
DDB_G0270738	DDB_G0270738	DDB0348254	729	311.04	346	214	454.98	388	501	12.87	14.82	12.9	17.54	17.85	16.23	386.394	-0.884372	0.510844	-1.7312	0.0834163	0.638484
DDB_G0273077	DDB_G0273077	DDB0308522	1632	4483.67	8214.51	4684.54	10201.6	8876.75	7038.22	70.96	133.74	107.43	150.79	155.53	87.18	7618.75	-0.89478	0.518193	-1.72673	0.0842162	0.638484
DDB_G0273767	DDB_G0273767	DDB0308523	1632	4483.67	8214.51	4684.54	10201.6	8876.75	7038.22	70.96	133.74	107.43	150.79	155.53	87.18	7618.75	-0.89478	0.518193	-1.72673	0.0842162	0.638484
DDB_G0276205	DDB_G0276205	DDB0305693	1500	44	190	435	83	73	69	0.77	3.4	10.97	1.35	1.41	0.94	138.023	1.17877	0.68139	1.72994	0.0836402	0.638484
DDB_G0277745	DDB_G0277745	DDB0302492	882	426	283	228	409	312	912	13.84	9.5	10.77	12.39	11.25	23.19	443.897	-0.998067	0.577588	-1.72799	0.0839899	0.638484
DDB_G0277779	DDB_G0277779_RTE	DDB0203451	477	1	0	1	2	11	2	0.08	0	0.11	0.14	0.93	0.12	2.855	-3.06395	1.7733	-1.72782	0.0840196	0.638484
DDB_G0284699	mtr	DDB0230138	3783	161	308	370	351	841	215	1.03	2.02	3.43	2.1	5.95	1.08	376.143	-1.00462	0.581717	-1.72699	0.0841692	0.638484
DDB_G0285161	dagA	DDB0191434	2097	102	223	1012.81	50	320	77	1.22	2.75	17.61	0.56	4.25	0.72	264.607	1.33054	0.769301	1.72955	0.0837109	0.638484
DDB_G0286659	DDB_G0286659	DDB0305399	318	15	5	18	2	3	4	2.31	0.82	4.13	0.29	0.52	0.48	7.42391	1.85058	1.0694	1.73048	0.0835444	0.638484
DDB_G0290215	DDB_G0290215	DDB0346943	3354	70	264	605	54	198	94	0.51	1.97	6.36	0.37	1.59	0.53	194.122	1.17359	0.679438	1.72729	0.0841157	0.638484
DDB_G0290259	cfrB	DDB0191447	2205	59.46	274.98	1399.64	192.63	191.94	113.53	0.68	3.21	23.04	2.05	2.41	1.01	336.794	1.3624	0.786941	1.73127	0.0834043	0.638484
DDB_G0290543	DDB_G0290543	DDB0347127	837	77	50	31.64	53	79.24	176	2.67	1.79	1.6	1.71	3.05	4.78	79.3587	-1.09708	0.634611	-1.72874	0.083856	0.638484
DDB_G0291656	ykt6	DDB0238214	609	15061.2	14919.3	8471.11	21770.5	15737.9	22725.1	793.58	815.71	651.9	1067.36	923.46	937.15	17375.6	-0.9087	0.526168	-1.72701	0.0841653	0.638484
DDB_G0294290	DDB_G0294290	DDB0232365	2934	171.21	232.17	227.18	57	146.92	92.95	1.43	2	2.75	0.45	1.36	0.61	147.881	0.879061	0.509125	1.72661	0.0842372	0.638484
DDB_G0295787	hbx11	DDB0252610	669	142	414	209.85	490	677	161	6.58	19.89	14.19	21.15	34.92	5.84	364.61	-1.09727	0.635559	-1.72646	0.0842642	0.638484
DDB_G0290291	DDB_G0290291	DDB0231516	450	104813	62843.4	37138.1	108883	75533.6	175270	8651.83	5421.06	4505.92	8340.56	6975.45	11323.7	99219.9	-1.01522	0.588326	-1.7256	0.0844186	0.639246
DDB_G0270034	DDB_G0270034	DDB0307706	768	793	720.34	1109.98	360.99	426.82	467	30.68	28.82	62.53	13.01	18.35	14.14	627.592	0.797251	0.462116	1.72522	0.084488	0.639303
DDB_G0276739	DDB_G0276739	DDB0307604	639	598.8	319.92	149.87	120.67	54.78	237.33	29.53	16.36	10.79	5.54	3.01	9.16	249.429	1.18621	0.68767	1.72497	0.0845337	0.639303
DDB_G0272402	DDB_G0272402	DDB0348449	876	78	52	36	84	89	115	2.56	1.76	1.72	2.57	3.24	2.95	79.1205	-1.00342	0.582059	-1.72392	0.084723	0.640033
DDB_G0285681	DDB_G0285681	DDB0347669	708	3726.47	3081.13	1964.05	4219.51	3377.78	6634.18	160.24	137.16	123.09	168.99	161.5	223.26	4001.47	-0.92014	0.533797	-1.72376	0.0847506	0.640033
DDB_G0291342	tacA	DDB0304583	2433	143	185	266	63	135	70	1.46	1.94	3.94	0.6	1.53	0.56	136.87	0.90119	0.522873	1.72354	0.0847918	0.640033
DDB_G0271818	sigN7	DDB0238818	267	1680.38	1904.49	1184.68	2526.25	2472.47	2197.42	380.47	464.46	404.13	529.46	638.07	390.02	2087.96	-0.857184	0.49758	-1.72271	0.0849419	0.640758
DDB_G0282259	DDB_G0282259	DDB0308319	753	277.01	168	160	272	211	553.99	10.99	6.9	9.25	10.06	9.3	17.21	284.061	-0.982483	0.570726	-1.72146	0.0851673	0.642051
DDB_G0270106	DDB_G0270106	DDB0306614	2925	2285.78	4692.21	3163.88	1356.99	2214.09	949.9	19.2	40.47	38.44	10.65	20.56	6.24	2365.72	0.900105	0.523167	1.72049	0.0853431	0.642561
DDB_G0282895	DDB_G0282895	DDB0231199	4905	1137.98	1638.89	1431.3	440	910.99	741	5.56	8.22	10.11	2.01	4.92	2.83	1011.37	0.794047	0.461492	1.72061	0.0853219	0.642561
DDB_G0291566	grwd1	DDB0267050	1449	33	76	128.98	24	49	11	0.6	1.42	3.38	0.41	0.98	0.16	50.0259	1.19895	0.697152	1.71978	0.0854722	0.643126
DDB_G0270256	DDB_G0270256	DDB0306625	405	1459	2026.54	1154.51	2541	1857	2628.25	143.33	208.83	167.25	231.4	204.58	202.09	2041.08	-0.879525	0.512138	-1.71736	0.0859137	0.64479
DDB_G0270418	top2	DDB0231510	4566	208	411	198	88	186	90	1.09	2.22	1.51	0.43	1.08	0.37	190.47	0.949444	0.553037	1.71678	0.086019	0.64479
DDB_G0273481	DDB_G0273481	DDB0346883	2025	125	101	55.5	120.5	119	259.5	1.56	1.29	1	1.4	1.64	2.53	134.594	-1.00986	0.58814	-1.71704	0.085971	0.64479
DDB_G0273543	DDB_G0273543	DDB0346884	2025	125	101	55.5	120.5	119	259.5	1.56	1.29	1	1.4	1.64	2.53	134.594	-1.00986	0.58814	-1.71704	0.085971	0.64479
DDB_G0279437	DDB_G0279437	DDB0234091	1122	20	88	235	39	47	22	0.49	2.2	8.29	0.88	1.27	0.42	69	1.27864	0.744373	1.71773	0.0858452	0.64479
DDB_G0290985	DDB_G0290985	DDB0347166	2370	14	106	290	34	48	47	0.15	1.15	4.41	0.33	0.56	0.39	81.2905	1.3154	0.765864	1.71754	0.0858809	0.64479
DDB_G0288043	DDB_G0288043	DDB0307951	1041	0	1	54	1	4	3	0	0.03	2.08	0.02	0.12	0.06	8.86099	2.44348	1.42407	1.71584	0.0861909	0.645466
DDB_G0294042	mrpl16	DDB0201609	435	179	320.68	1282.41	154	224	284	15.61	29.25	164.52	12.46	21.87	19.38	372.706	1.1021	0.642366	1.7157	0.0862178	0.645466
DDB_G0276859	DDB_G0276859	DDB0348935	1296	49	44	45	63	71	90	1.01	0.93	1.34	1.21	1.62	1.45	62.1873	-0.938652	0.547326	-1.71498	0.0863492	0.646042
DDB_G0268070	DDB_G0268070	DDB0307389	1434	682	783	591	780	932	1396.01	12.48	14.75	15.68	13.33	18.89	20	878.783	-0.818904	0.478157	-1.71263	0.0867813	0.647037
DDB_G0270024	mgp2	DDB0233875	2634	84	197	285	43	129	67	0.79	1.9	3.87	0.38	1.34	0.49	124.882	0.999492	0.584029	1.71137	0.087012	0.647037
DDB_G0271706	tbcA	DDB0266633	342	947.89	473	271	1030.05	591.04	1465	126.46	66.73	53.68	127.2	88.87	153	850.137	-1.07459	0.628274	-1.71039	0.0871938	0.647037
DDB_G0274369	DDB_G0274369	DDB0307547	1059	344	567	480	752.7	716	552	8.95	15.22	18.14	18.28	20.66	11.24	591.925	-0.84928	0.496577	-1.71027	0.0872164	0.647037
DDB_G0275515	asnB	DDB0230142	1944	55891.2	34681.6	20947.9	59161.3	51502	76186.1	729.04	465.04	395.68	720.89	743.34	777.76	52426	-0.954378	0.55691	-1.7137	0.0865835	0.647037
DDB_G0277379	pspD	DDB0191310	2034	9924.37	8412.81	10629.4	5178.44	42465.6	9532.09	123.2	107.34	191.06	60.06	583.26	92.61	13980.7	-1.09856	0.642832	-1.70894	0.0874624	0.647037
DDB_G0278259	manB	DDB0231612	3108	209	342	927	129	217	264	1.65	2.77	10.56	0.95	1.89	1.63	322.582	0.986262	0.576294	1.71139	0.0870096	0.647037
DDB_G0279801	pex7	DDB0233068	951	2741	2053	1356.34	2837.6	2515.45	4683	81.2	62.77	58.39	78.4	82.68	108.58	2809.18	-0.915586	0.535135	-1.71094	0.0870914	0.647037
DDB_G0281967	DDB_G0281967	DDB0232379	2124	41	267	525	96	84	99	0.49	3.25	9	1.06	1.1	0.92	171.162	1.19467	0.698318	1.71077	0.0871227	0.647037
DDB_G0282141	hatA	DDB0215335	357	51	458	1090	74	366.73	64	6.27	59.43	198.66	8.43	50.77	6.16	312.765	1.39461	0.815732	1.70965	0.0873314	0.647037
DDB_G0282325	DDB_G0282325	DDB0252771	186	282	197	159	360	229	448	182.43	144.14	160.87	217.57	173.85	229.19	295.069	-0.950509	0.555125	-1.71224	0.086852	0.647037
DDB_G0282461	grlC	DDB0231971	2403	18	29	8	17	87	23	0.19	0.31	0.12	0.16	1	0.19	30.2127	-1.33423	0.780605	-1.70922	0.0874094	0.647037
DDB_G0286657	DDB_G0286657	DDB0305398	303	2348.89	1656	1895.01	618	538.21	1524	400.19	300.7	482.4	97.42	103.85	203.35	1399.7	0.930751	0.544366	1.70979	0.0873049	0.647037
DDB_G0287273	wdr5	DDB0232948	1008	18	38	189	22	30.93	24	0.5	1.08	7.58	0.57	0.95	0.52	48.6317	1.30807	0.764191	1.71171	0.0869506	0.647037
DDB_G0288613	erf1	DDB0191343	1326	302	339	540	97	324	101	6.04	6.99	15.68	1.81	7.18	1.58	268.278	0.965568	0.564422	1.71072	0.0871328	0.647037
DDB_G0289469	DDB_G0289469	DDB0306148	1824	8	59	178	14	45	14	0.11	0.85	3.61	0.18	0.7	0.15	47.2838	1.43945	0.842141	1.70927	0.0874008	0.647037
DDB_G0290261	cfrC	DDB0201648	2241	37.67	181.28	863.99	112.99	158.13	28.07	0.42	2.08	13.97	1.18	1.95	0.25	207.689	1.4362	0.840054	1.70965	0.0873298	0.647037
DDB_G0291023	DDB_G0291023	DDB0347520	1734	36	32	41	41	63	79	0.53	0.49	0.88	0.57	1.03	0.91	49.3355	-0.968893	0.566884	-1.70916	0.0874221	0.647037
DDB_G0290505	DDB_G0290505	DDB0347224	1908	5069.84	4898	2819	7933.73	6013.78	5886.66	67.5	67.04	54.35	98.67	88.6	61.34	5789.5	-0.911473	0.53345	-1.70864	0.0875183	0.647047
DDB_G0283021	sodB	DDB0232188	1284	27	267	582	96	130	15	0.56	5.71	17.53	1.86	2.99	0.24	169.9	1.45214	0.850705	1.70699	0.0878244	0.647296
DDB_G0284609	DDB_G0284609_RTE	DDB0218623	589	283.89	246.23	302.67	361.8	326.44	561.63	15.67	14.11	24.42	18.58	20.08	24.27	357.156	-0.840155	0.492104	-1.70727	0.0877718	0.647296
DDB_G0285611	DDB_G0285611	DDB0309064	1167	62	69	105	39	23	29	1.44	1.65	3.54	0.84	0.59	0.53	53.0962	1.03139	0.60399	1.70764	0.0877039	0.647296
DDB_G0291376	adi1	DDB0230998	444	1186	1034	641	1571.12	1070	1904.62	100.03	91.18	79.5	122.96	100.99	125.74	1302.09	-0.918079	0.537793	-1.70713	0.0877988	0.647296
DDB_G0294044	mrps19	DDB0201606	264	63	131	443	66	94	72	14.66	32.86	155.4	14.21	24.94	13.13	133.335	1.1112	0.650634	1.70787	0.0876601	0.647296
DDB_G0274273	DDB_G0274273	DDB0349508	963	18	29	219	17	48	14	0.53	0.87	9.28	0.46	1.55	0.32	51.2277	1.42448	0.834798	1.70638	0.087938	0.647331
DDB_G0285563	DDB_G0285563	DDB0304945	852	14302.7	10567.9	6369.08	17901.3	13808.5	18463.2	485.2	370.35	314.29	566.11	520.1	490.2	14383.6	-0.925608	0.542365	-1.70661	0.0878937	0.647331
DDB_G0282147	fadB	DDB0214992	1404	934.93	1156	1201.07	1594.95	1761.1	1330	17.53	22.31	32.65	27.92	36.57	19.52	1373.38	-0.797322	0.467448	-1.70569	0.0880654	0.647485
DDB_G0290283	DDB_G0290283	DDB0347867	3438	2771.8	2400.57	1338.92	3297.17	3315.08	3676.92	19.63	17.45	13.71	21.82	25.95	20.38	2932.98	-0.887424	0.520277	-1.70568	0.088068	0.647485
DDB_G0269106	cahA	DDB0191201	831	2245.01	2336	1127	909	1057	489	78.58	84.49	57.39	29.66	41.08	13.4	1359.57	0.963722	0.565364	1.7046	0.0882684	0.647761
DDB_G0271734	rapgap1	DDB0233726	3168	5324.89	8485.68	4640.31	1938.46	4466.43	2437.49	41.1	67.25	51.81	13.99	38.11	14.72	4410.5	0.863098	0.506954	1.70252	0.0886584	0.647761
DDB_G0275429	syn8A	DDB0231533	459	4660.98	3850.4	2338.32	5581.24	4032.77	7903.03	372.81	321.65	274.76	414.35	360.73	494.75	4963.27	-0.922894	0.541984	-1.70281	0.0886041	0.647761
DDB_G0275845	smg1	DDB0229297	7035	373	498	505.01	138	335	194	1.26	1.72	2.46	0.43	1.25	0.51	326.692	0.83141	0.488236	1.70289	0.0885892	0.647761
DDB_G0278751	DDB_G0278751	DDB0305702	897	220	185	165	45	69	146.01	7	6.08	7.63	1.34	2.44	3.64	134.422	0.958773	0.563049	1.70282	0.088601	0.647761
DDB_G0281199	DDB_G0281199	DDB0233780	837	132.33	123.61	132.37	215.95	193.78	170.09	4.59	4.43	6.68	6.98	7.46	4.62	169.081	-0.870178	0.511187	-1.70227	0.0887052	0.647761
DDB_G0281687	DDB_G0281687	DDB0252764	2856	282.11	332.15	529.16	93.97	275	168	2.43	2.94	6.6	0.76	2.62	1.13	264.826	0.874788	0.513636	1.70313	0.0885439	0.647761
DDB_G0283847	DDB_G0283847	DDB0238256	1293	28	110	777	90	73	96	0.58	2.33	23.22	1.73	1.67	1.55	175.712	1.39491	0.818344	1.70455	0.0882775	0.647761
DDB_G0285911	DDB_G0285911	DDB0233145	3186	33327.5	36937.5	22050.8	10924.8	16373.5	18104.4	255.71	290.97	244.72	78.35	138.89	108.72	22550.8	0.823229	0.483075	1.70414	0.0883544	0.647761
DDB_G0292232	DDB_G0292232	DDB0349343	210	334	252	184	451.01	227	600	144.65	120.98	122.74	181.6	113.97	204.57	361.913	-0.985933	0.578874	-1.70319	0.0885326	0.647761
DDB_G0292640	DDB_G0292640	DDB0308289	1107	3882.44	2792.43	1863.94	4761.02	3370.99	5582.8	95.87	71.08	66.82	109.7	92.28	107.89	3922.62	-0.925012	0.542976	-1.7036	0.0884566	0.647761
DDB_G0268244	DDB_G0268244	DDB0306537	2418	574.19	1177.03	1376.2	351.01	696.03	388	5.91	12.45	20.5	3.38	7.92	3.13	722.296	0.859817	0.505189	1.70197	0.0887607	0.647768
DDB_G0276137	xrn1	DDB0237529	5250	25	72	200	17	741.7	48	0.11	0.34	1.32	0.07	3.73	0.17	172.257	-1.6109	0.946716	-1.70157	0.0888365	0.647923
DDB_G0291007	gxcK	DDB0233470	2892	16	47	104.17	15	27	15	0.14	0.41	1.28	0.12	0.25	0.1	34.3311	1.2328	0.724659	1.70121	0.0889034	0.648013
DDB_G0269360	DDB_G0269360	DDB0347101	2013	981.01	1602.99	1171.52	426.18	873	524	12.32	20.69	21.3	5	12.13	5.15	898.167	0.820329	0.482777	1.69919	0.0892839	0.648784
DDB_G0278231	DDB_G0278231	DDB0307643	408	92	943	523	992.49	1319.98	495	8.93	95.93	74.8	89.26	143.57	37.59	753.225	-1.18341	0.696805	-1.69833	0.0894453	0.648784
DDB_G0280693	tgrB2	DDB0304742	1020	88	188.98	556	329	680.38	383	2.4	5.31	21.98	8.35	20.54	8.16	367.731	-1.05142	0.618838	-1.69902	0.0893153	0.648784
DDB_G0281597	DDB_G0281597	DDB0302631	120	282	149	118.98	258	230	467	1735.71	1171.27	1260.62	1538.05	1797.16	2397.01	261.844	-0.985807	0.580457	-1.69833	0.089446	0.648784
DDB_G0288205	gacX	DDB0233795	1692	157	377	600	92	281	94	2.39	5.9	13.22	1.31	4.73	1.12	247.792	1.02436	0.603086	1.69853	0.0894068	0.648784
DDB_G0290563	cupH	DDB0266360	2307	56.97	456.43	1952.13	225.16	299.07	214.11	0.62	5.08	30.6	2.28	3.58	1.81	479.976	1.34855	0.793741	1.69898	0.0893221	0.648784
DDB_G0291576	DDB_G0291576	DDB0252635	939	116	203	114.99	193	216.89	256	3.49	6.3	5.03	5.42	7.24	6.03	188.468	-0.870092	0.512263	-1.69853	0.0894086	0.648784
DDB_G0291616	DDB_G0291616	DDB0302627	1050	1124.58	643.21	412.15	1121.87	904.82	1712.04	29.57	17.44	15.74	27.52	26.38	35.23	1038.11	-0.978475	0.576076	-1.69852	0.0894099	0.648784
DDB_G0281711	ddx27	DDB0234201	2352	21	55	181	22	36	30	0.22	0.6	2.78	0.22	0.42	0.25	52.4311	1.21455	0.715391	1.69774	0.0895568	0.649191
DDB_G0267692	DDB_G0267692	DDB0267044	3549	14	65.76	138.27	18	32.01	23.8	0.1	0.46	1.37	0.12	0.24	0.13	44.4715	1.23891	0.729994	1.69716	0.0896669	0.649593
DDB_G0269456	DDB_G0269456	DDB0347447	213	1	0	1	2	3	9	0.41	0	0.64	0.77	1.44	2.94	2.74111	-2.99452	1.76726	-1.69444	0.0901816	0.652129
DDB_G0272460	DDB_G0272460	DDB0307828	1644	323	474.16	444	135	270	202.81	5.07	7.66	10.1	1.98	4.69	2.49	296.507	0.803918	0.474427	1.6945	0.0901694	0.652129
DDB_G0292318	rsmD	DDB0229981	684	631	504	414	866.29	530.83	1017.63	28.4	23.49	27.17	36.31	26.57	35.85	697.386	-0.905896	0.534479	-1.69492	0.0900914	0.652129
DDB_G0269270	DDB_G0269270	DDB0232307	465	40.65	68.88	135.53	42.74	23.38	15.6	3.19	5.63	15.6	3.11	2.05	0.96	52.4394	1.16165	0.686074	1.69319	0.0904198	0.652594
DDB_G0280187	DDB_G0280187	DDB0233838	876	240	706.92	1782	293	541	89	7.86	23.93	84.93	8.95	19.68	2.28	560.459	1.21201	0.715681	1.69351	0.090359	0.652594
DDB_G0284781	DDB_G0284781	DDB0308508	363	353.1	292.15	269.99	201	308	1236.09	42.11	36.73	47.68	22.2	41.32	115.39	442.639	-1.07547	0.635374	-1.69266	0.0905205	0.652594
DDB_G0290301	DDB_G0290301	DDB0306694	3717	92.04	112	136	34	82.9	32	0.6	0.75	1.28	0.21	0.6	0.16	77.9221	0.961968	0.568295	1.69273	0.0905078	0.652594
DDB_G0346536	DDB_G0346536	DDB0346541	1596	31	63	170	18	53	27	0.5	1.05	4	0.27	0.95	0.34	55.1618	1.15437	0.681954	1.69273	0.0905059	0.652594
DDB_G0279455	DDB_G0279455	DDB0349020	840	2499.45	1442.05	902.67	2414.9	2238.89	3546.44	86.31	51.45	45.35	77.73	85.85	95.84	2282.23	-0.954555	0.564338	-1.69146	0.0907489	0.653447
DDB_G0290847	DDB_G0290847	DDB0346593	957	47	26	12	31	67	77	1.38	0.79	0.51	0.85	2.19	1.77	44.3683	-1.16418	0.688211	-1.6916	0.0907217	0.653447
DDB_G0293772	vps52A	DDB0234229	2517	672.2	580.66	442.94	616	864.74	1156.9	6.63	5.88	6.32	5.68	9.43	8.93	737.849	-0.832102	0.492096	-1.69093	0.0908493	0.653774
DDB_G0277217	DDB_G0277217	DDB0307620	3492	265	440	377.98	99	276	136	1.85	3.15	3.81	0.64	2.13	0.74	253.748	0.876306	0.518478	1.69015	0.0909987	0.654452
DDB_G0267378	aqpA	DDB0191271	840	150134	189774	97639.4	302818	188969	180229	5184.25	6770.68	4905.02	9747.21	7245.61	4870.77	198696	-0.935518	0.55391	-1.68894	0.0912318	0.655082
DDB_G0270116	DDB_G0270116	DDB0346792	951	119	124	264.01	72.29	81	63	3.53	3.79	11.37	2	2.66	1.46	115.529	0.916361	0.542828	1.68813	0.0913872	0.655082
DDB_G0276897	DDB_G0276897	DDB0233235	1494	59	184.87	1396.01	148.87	181	162	1.03	3.32	35.36	2.43	3.5	2.22	318.515	1.33854	0.793108	1.68771	0.0914667	0.655082
DDB_G0278013	DDB_G0278013	DDB0233218	258	3522.47	3389	2072.85	4031	3397	6807.16	866.62	901.09	770.36	918.28	954.5	1313.32	4015	-0.886358	0.525192	-1.68768	0.0914722	0.655082
DDB_G0280391	DDB_G0280391	DDB0347533	426	156	163	127.15	196.02	232	244	14.08	15.4	16.89	16.41	23.45	17.23	192.099	-0.829866	0.491635	-1.68797	0.0914164	0.655082
DDB_G0292384	abcH1	DDB0201570	801	7277.84	5274.17	2973.7	7400.84	6261.03	12250.6	266.84	199.9	158.69	252.89	254.99	351.53	7218.97	-0.941127	0.557486	-1.68816	0.0913797	0.655082
DDB_G0293384	DDB_G0293384	DDB0219778	930	160	164	99	189	177	313	4.87	5.15	4.38	5.37	5.98	7.46	190.173	-0.905556	0.536556	-1.68772	0.0914651	0.655082
DDB_G0276109	nup53	DDB0306217	1569	75.01	100.57	176.3	35	78.15	38.02	1.24	1.71	4.23	0.54	1.43	0.49	79.1635	0.962591	0.570625	1.6869	0.0916217	0.655757
DDB_G0274755	gpt7	DDB0231862	1443	2381.72	1902.99	1116.81	2337.04	2212.98	4340.82	43.29	35.6	29.43	39.66	44.55	61.75	2469.96	-0.916301	0.543283	-1.6866	0.0916804	0.655783
DDB_G0279049	DDB_G0279049	DDB0305877	2550	834.98	1353.1	780.19	1588.75	1686.88	1151	8.12	13.51	10.98	14.44	18.14	8.76	1285.84	-0.859811	0.50992	-1.68617	0.0917636	0.655983
DDB_G0271244	DDB_G0271244	DDB0348599	1635	105	79	61	102	114	191	1.66	1.28	1.4	1.5	1.99	2.36	112.054	-0.932479	0.553538	-1.68458	0.0920694	0.656213
DDB_G0282099	rio2	DDB0216429	1569	28	67	175	33	38	23	0.46	1.14	4.19	0.51	0.7	0.3	56.3824	1.15512	0.685495	1.68509	0.0919706	0.656213
DDB_G0283103	DDB_G0283103	DDB0348050	1443	17	12	21	43	27	21	0.31	0.22	0.55	0.73	0.54	0.3	25.4326	-1.20996	0.718263	-1.68457	0.0920719	0.656213
DDB_G0283245	DDB_G0283245	DDB0238021	519	1059	574	450.03	1063.83	736.42	1758	70.17	39.59	43.68	65.51	54.46	91.17	988.538	-0.979129	0.581078	-1.68502	0.0919846	0.656213
DDB_G0289335	DDB_G0289335	DDB0306668	2064	141	288	415.49	66	222	68	1.72	3.62	7.35	0.75	3	0.65	186.604	1.0089	0.59872	1.6851	0.0919702	0.656213
DDB_G0282465	DDB_G0282465	DDB0349189	429	12	6	0	19	11	22	1.07	0.56	0	1.57	1.1	1.54	12.8181	-1.729	1.02713	-1.68333	0.0923114	0.657525
DDB_G0292312	DDB_G0292312	DDB0306754	1593	112	540	514	166.78	189	71	1.82	9.03	12.11	2.53	3.4	0.9	252.069	1.08789	0.646555	1.6826	0.0924528	0.658138
DDB_G0267734	DDB_G0267734	DDB0233903	873	7	35	133	5	38	7	0.23	1.19	6.37	0.15	1.39	0.18	32.979	1.54935	0.923419	1.67784	0.0933788	0.658269
DDB_G0268620	pkbA	DDB0191195	1335	324	536	1303	298.97	376	181	6.44	10.96	37.53	5.54	8.27	2.81	474.394	0.983479	0.585551	1.67958	0.093039	0.658269
DDB_G0268882	DDB_G0268882	DDB0348030	402	950.8	538	258.95	923	632.02	1635.32	94.6	56.17	38	85.12	70.53	127.35	868.531	-1.0532	0.6266	-1.68081	0.0927992	0.658269
DDB_G0269022	DDB_G0269022	DDB0347398	1041	1991	1622.88	1730.51	2167	2306.08	3423.09	52.89	44.46	66.76	53.7	67.93	71.17	2266.26	-0.795456	0.473451	-1.68012	0.0929337	0.658269
DDB_G0270840	DDB_G0270840_RTE	DDB0216641	503	15.46	37.06	51.56	70.28	46.88	52.74	1.07	2.68	5.25	4.53	3.63	2.87	47.8604	-1.07907	0.643034	-1.67809	0.0933289	0.658269
DDB_G0271022	adcC	DDB0267092	1965	35	125	382.71	60	78	45.98	0.45	1.66	7.14	0.72	1.11	0.46	111.148	1.18585	0.706696	1.67802	0.0933436	0.658269
DDB_G0277853	ecmA	DDB0220137	5133	54242.8	60354.1	39162.2	16519.6	31972.3	28951.2	252.93	288.72	263.95	72.02	164.73	105.65	37650	0.8026	0.47777	1.67989	0.0929794	0.658269
DDB_G0279533	DDB_G0279533	DDB0308729	1686	19	28	25	26	37	66	0.29	0.44	0.55	0.37	0.63	0.79	33.8118	-1.06287	0.633544	-1.67766	0.0934132	0.658269
DDB_G0279911	ndkM	DDB0214817	663	13	80	551	18	133	32	0.61	3.89	37.71	0.79	6.94	1.18	119.961	1.54256	0.918969	1.67858	0.0932344	0.658269
DDB_G0283035	osbG	DDB0237797	1269	53982.6	59489.7	35137	79200.8	64544.3	79346.8	1136.55	1289.97	1073.11	1556.47	1505.62	1307.45	65057.9	-0.85073	0.506531	-1.67952	0.0930501	0.658269
DDB_G0283597	eif3B	DDB0233929	2013	82	111	608	54	135	103	1.03	1.43	11.05	0.63	1.88	1.01	164.889	1.15573	0.688676	1.67818	0.0933112	0.658269
DDB_G0285819	DDB_G0285819_ps	DDB0349173	427	4	16	11	22	22	19	0.36	1.51	1.46	1.83	2.21	1.34	16.3895	-1.33546	0.794435	-1.68101	0.0927604	0.658269
DDB_G0286645	cstf3	DDB0233707	3198	78.33	82.14	152.04	66.01	450.2	91.23	0.6	0.64	1.68	0.47	3.8	0.55	148.631	-1.12731	0.670648	-1.68093	0.0927773	0.658269
DDB_G0288941	DDB_G0288941	DDB0237546	303	304	232	158	348	294	467	51.79	42.13	40.22	54.86	56.73	62.31	314.741	-0.904183	0.537871	-1.68104	0.0927552	0.658269
DDB_G0291117	noxC	DDB0191391	3429	12365.4	15909	8871.67	20375	20685	14772.8	87.8	115.96	91.1	135.23	162.36	82.1	16256.5	-0.860379	0.511744	-1.68127	0.0927107	0.658269
DDB_G0291436	DDB_G0291436	DDB0308186	1263	1551.12	901	611	1508	1076	2698.02	32.84	19.64	18.76	29.8	25.24	44.7	1458.74	-0.983787	0.586344	-1.67783	0.09338	0.658269
DDB_G0291474	DDB_G0291474	DDB0347640	3480	27	123	317	40	63	61	0.19	0.88	3.21	0.26	0.49	0.33	95.9032	1.17737	0.701729	1.67781	0.0933847	0.658269
DDB_G0276661	DDB_G0276661	DDB0306858	1377	215.09	660.04	1899.06	250	562	204	4.12	13.03	52.79	4.47	11.93	3.06	577.198	1.1265	0.671745	1.67697	0.093548	0.658829
DDB_G0271374	DDB_G0271374	DDB0307777	1245	671	1640	1311	1421.76	3547	984.99	14.44	36.36	40.94	28.56	84.59	16.59	1602.12	-0.959865	0.572613	-1.67629	0.0936816	0.659081
DDB_G0279633	psmD7	DDB0232987	978	129	243	888.99	129	234.2	101	3.69	7.18	36.99	3.45	7.44	2.26	264.219	1.10294	0.65799	1.67622	0.0936949	0.659081
DDB_G0288037	DDB_G0288037	DDB0187749	447	294	210	150	344	245	472	24.53	18.31	18.4	26.63	22.87	30.82	300.683	-0.931065	0.555663	-1.67559	0.0938177	0.659306
DDB_G0293388	DDB_G0293388	DDB0304811	2304	441	1147	1032	311.56	601	231	4.78	12.78	16.2	3.16	7.21	1.96	597.647	0.922142	0.550371	1.67549	0.0938377	0.659306
DDB_G0294224	DDB_G0294224_TE	DDB0215105	921	0	0	0	0	0	11.22	0	0	0	0	0	0.27	1.81818	-4.43826	2.64956	-1.67509	0.0939165	0.659469
DDB_G0272124	kdelr	DDB0304415	657	851.99	577	499.29	863	692	1560	40.47	28.4	34.6	38.16	36.57	57.99	872.979	-0.905994	0.541461	-1.67324	0.0942801	0.659731
DDB_G0276631	DDB_G0276631	DDB0306857	948	1702.26	820	501	1406.99	1069	3132.73	50.62	25.17	21.65	39.02	35.27	72.91	1505.01	-1.0553	0.630474	-1.67383	0.0941649	0.659731
DDB_G0283421	DDB_G0283421	DDB0308408	174	100.23	260.42	147.56	71.17	448.11	441.29	83.17	247.61	193.4	55.37	439.9	290.62	237.623	-1.06229	0.634707	-1.67366	0.0941966	0.659731
DDB_G0289277	nek4	DDB0302692	1494	111	146	331.01	52	134	66	1.94	2.63	8.39	0.85	2.59	0.9	130.834	0.963551	0.575417	1.67453	0.094027	0.659731
DDB_G0291740	DDB_G0291740	DDB0308208	1125	323.03	279.02	1188.8	244.13	201.58	246	7.83	6.97	41.81	5.52	5.41	4.66	389.994	1.00655	0.601484	1.67345	0.0942386	0.659731
DDB_G0294052	nad11	DDB0201618	2067	478.32	1059.99	4668.18	471.93	833.01	972.78	5.83	13.29	82.44	5.38	11.24	9.29	1282.27	1.12397	0.671746	1.6732	0.094287	0.659731
DDB_G0284061	DDB_G0284061	DDB0347743	846	199	83	72	86	223	392	6.81	2.93	3.58	2.74	8.47	10.5	177.335	-1.07982	0.645585	-1.67261	0.0944032	0.660155
DDB_G0267908	DDB_G0267908	DDB0307382	300	223	262	234	420	238	408	38.81	48.63	60.88	67.63	46.93	55.61	313.674	-0.879412	0.526003	-1.67188	0.0945486	0.660693
DDB_G0269114	numA	DDB0191501,DDB0231257,DDB0302664	1316.55	1341.72	2025.01	2023.37	717	1232.7	618.74	27.08	36.29	49.79	12.03	21.82	10.2	1281.61	0.810027	0.484809	1.67082	0.094758	0.660693
DDB_G0269738	desA	DDB0232045	1086	9925.01	8848.93	5762.74	13445.6	9571.97	14532.9	250.7	230.43	211.34	316.88	268.07	287.3	10915.5	-0.873048	0.522474	-1.67099	0.0947236	0.660693
DDB_G0275023	act22	DDB0220460	1131	7	39.95	52.02	8.3	15.01	8	0.17	0.99	1.82	0.19	0.4	0.15	19.9321	1.37031	0.820099	1.67091	0.0947388	0.660693
DDB_G0278205	eIF1a	DDB0234174	426	15020	14544.9	8756.03	21770.6	18010.8	18229.8	1355.44	1374.18	1163.27	1822.1	1820.46	1287.6	16968.6	-0.865276	0.517824	-1.67098	0.0947248	0.660693
DDB_G0284907	DDB_G0284907	DDB0231350	288	8831.11	8582.35	4785.02	11495.9	7229.41	16816	1679.97	1746.89	1364.3	2023.53	1561.28	2506.09	10101.6	-0.921188	0.551537	-1.67022	0.0948759	0.661127
DDB_G0271708	ddx31	DDB0234202	2727	2037.05	1545.95	1095.97	2772.63	1789.61	2693.78	18.44	14.37	14.35	23.45	17.91	19.08	2115.17	-0.898785	0.53962	-1.66559	0.095795	0.661325
DDB_G0271778	cyp516B1	DDB0232991	1479	1220	3326	2179	672	1762.01	449	21.57	60.5	55.83	11.09	34.49	6.21	1524.38	0.987921	0.591992	1.66881	0.0951554	0.661325
DDB_G0273039	iptC-1	DDB0233671	1242	379	206.5	171	303.5	280	745.67	8.18	4.59	5.35	6.11	6.7	12.6	359.253	-0.987162	0.592205	-1.66692	0.0955294	0.661325
DDB_G0273473	DDB_G0273473	DDB0237526	2964	70	129	181	205.24	163.5	189	0.58	1.1	2.17	1.59	1.5	1.23	161.512	-0.895632	0.537726	-1.66559	0.0957949	0.661325
DDB_G0273559	DDB_G0273559	DDB0304860	2964	70	129	181	205.24	163.5	189	0.58	1.1	2.17	1.59	1.5	1.23	161.512	-0.895632	0.537726	-1.66559	0.0957949	0.661325
DDB_G0274017	iptC-2	DDB0266927	1242	379	206.5	171	303.5	280	745.67	8.18	4.59	5.35	6.11	6.7	12.6	359.253	-0.987162	0.592205	-1.66692	0.0955294	0.661325
DDB_G0274363	DDB_G0274363	DDB0349368	1536	1379.11	2678.84	1842.01	3231.19	3232.63	2139.27	23.36	46.69	45.22	51.11	60.63	28.36	2518.29	-0.853465	0.511255	-1.66935	0.0950472	0.661325
DDB_G0274887	DDB_G0274887	DDB0349457	1044	58	93	165	30	46	59	1.54	2.54	6.34	0.74	1.35	1.22	70.7133	0.955321	0.573331	1.66626	0.0956609	0.661325
DDB_G0277287	DDB_G0277287	DDB0349353	2502	61	38	11	78	55	81	0.61	0.39	0.16	0.72	0.6	0.63	58.2139	-1.17681	0.70614	-1.66653	0.0956073	0.661325
DDB_G0279415	limE	DDB0214939	600	185.22	662.78	2280.7	149	576.99	416	9.96	37.01	179.23	7.46	34.57	17.51	638.239	1.18215	0.709546	1.66606	0.0957013	0.661325
DDB_G0282243	nhp2l1	DDB0233512	390	1687	1734	1331	2616	1629	2829	176.9	191.02	206.08	254.19	191.74	232.19	2074.79	-0.857228	0.514481	-1.6662	0.0956734	0.661325
DDB_G0282391	DDB_G0282391	DDB0348262	2262	28	51	131	14	26	39	0.31	0.58	2.1	0.14	0.32	0.34	44.2751	1.13414	0.67949	1.6691	0.0950976	0.661325
DDB_G0282897	tom7	DDB0231398	168	8	3	9	17	7	23	7.64	3.31	13.66	15.26	7.95	17.48	11.9535	-1.52677	0.915255	-1.66814	0.0952876	0.661325
DDB_G0288381	DDB_G0288381	DDB0306438	1650	103	111	182	227	248.01	121	1.61	1.79	4.12	3.31	4.29	1.48	171.905	-0.914161	0.548567	-1.66645	0.0956233	0.661325
DDB_G0290213	vps45	DDB0234175	1692	23534.7	21915.1	12452.4	28984.6	23211.6	38009.3	357.81	342.68	274.28	411.56	390.62	452.26	25851.5	-0.876066	0.525809	-1.66613	0.0956876	0.661325
DDB_G0290945	DDB_G0290945	DDB0266562	258	27	19	21	37	26	58	6.64	5.05	7.8	8.43	7.31	11.19	32.793	-1.09971	0.660148	-1.66586	0.0957421	0.661325
DDB_G0269376	DDB_G0269376	DDB0308367	852	37	103	43	26	25	18	1.26	3.61	2.12	0.82	0.94	0.48	40.9327	1.11042	0.66691	1.66503	0.0959078	0.661335
DDB_G0277651	DDB_G0277651_ps	DDB0305525	2518	218	285	197	391.09	260.36	390.68	2.15	2.89	2.81	3.6	2.84	3.01	305.177	-0.867719	0.521135	-1.66505	0.0959019	0.661335
DDB_G0269390	DDB_G0269390	DDB0266540	246	229	2002.51	702	2089.78	1524.98	1400.51	63.53	603.44	295.35	537.13	484.63	304.88	1400.79	-1.13013	0.679151	-1.66404	0.0961042	0.662045
DDB_G0281747	DDB_G0281747	DDB0305029	654	593	419	310	647.01	464	1034	28.34	20.76	21.62	28.79	24.68	38.68	604.622	-0.920767	0.553362	-1.66395	0.0961221	0.662045
DDB_G0268584	DDB_G0268584	DDB0306545	1623	8071.65	6424.03	3808.27	8976.53	8867.28	10800.6	128.54	105.24	87.88	133.5	156.33	134.62	8187.27	-0.867678	0.521694	-1.66319	0.0962734	0.662076
DDB_G0276959	DDB_G0276959	DDB0308676	3459	4.64	14.99	23.01	4.2	4.83	0	0.03	0.11	0.23	0.03	0.04	0	8.00245	1.89703	1.14066	1.66309	0.0962939	0.662076
DDB_G0292628	DDB_G0292628	DDB0346622	540	84	60	67	92	79	175	5.25	3.9	6.13	5.35	5.51	8.56	95.7911	-0.939866	0.56501	-1.66345	0.0962222	0.662076
DDB_G0283845	DDB_G0283845	DDB0305795	540	8353.75	5260.97	3087	7840.11	6481.94	14113.5	522.17	342.03	282.42	455.57	451.9	690.47	7865.28	-0.957877	0.576441	-1.66171	0.096571	0.663598
DDB_G0268424	DDB_G0268424	DDB0346706	1752	34	88	382	54	64	51	0.5	1.32	8.09	0.74	1.04	0.58	102.427	1.19468	0.72154	1.65573	0.0977763	0.66387
DDB_G0269240	racH	DDB0191221	603	467	751.96	1448.01	308	543	348.8	24.95	41.69	112.99	15.31	32.31	14.58	608.191	0.862614	0.520733	1.65654	0.0976132	0.66387
DDB_G0270704	DDB_G0270704_ps	DDB0347820	4137	5.05	33.22	97	9.1	20	11	0.03	0.2	0.82	0.05	0.13	0.05	26.1658	1.42815	0.862616	1.6556	0.0978025	0.66387
DDB_G0272370	DDB_G0272370	DDB0307159	3543	83	62	53	92	121	104	0.57	0.44	0.53	0.59	0.92	0.56	88.9529	-0.899578	0.5422	-1.65912	0.0970908	0.66387
DDB_G0272530	DDB_G0272530	DDB0229929	906	7195.95	22940.2	11281.3	6655.05	7039.11	1328.9	226.21	744.53	515.58	195.07	245.58	32.69	9158.72	1.1165	0.674363	1.65563	0.0977971	0.66387
DDB_G0273049	DDB_G0273049	DDB0348495	939	12.5	26.5	62	26.5	117.5	47.5	0.38	0.82	2.71	0.74	3.92	1.12	47.2143	-1.17632	0.709638	-1.65764	0.097391	0.66387
DDB_G0273269	DDB_G0273269_ps	DDB0347700	463	21.5	11.5	20.5	22.5	25.5	56.5	1.7	0.95	2.38	1.65	2.25	3.49	26.8932	-1.15164	0.694457	-1.65834	0.0972497	0.66387
DDB_G0273889	DDB_G0273889_ps	DDB0347701	463	21.5	11.5	20.5	22.5	25.5	56.5	1.7	0.95	2.38	1.65	2.25	3.49	26.8932	-1.15164	0.694457	-1.65834	0.0972497	0.66387
DDB_G0273933	DDB_G0273933	DDB0348496	939	12.5	26.5	62	26.5	117.5	47.5	0.38	0.82	2.71	0.74	3.92	1.12	47.2143	-1.17632	0.709638	-1.65764	0.097391	0.66387
DDB_G0274629	DDB_G0274629	DDB0233284	210	69	82	29	109	61	145.29	29.88	39.37	19.34	43.89	30.63	49.54	87.4963	-1.05766	0.637804	-1.65829	0.0972588	0.66387
DDB_G0274865	DDB_G0274865	DDB0349386	690	5188.07	3832	2080.93	1260.09	1321.58	2582.06	230.8	176.55	134.97	52.2	65.39	89.9	2698.85	0.925464	0.559552	1.65394	0.0981402	0.66387
DDB_G0275773	DDB_G0275773	DDB0348628	1488	4995.03	5973	3450.15	6810.32	6443.07	8180.36	87.69	107.91	87.8	111.64	125.26	112.4	6210.2	-0.820284	0.49477	-1.65791	0.0973357	0.66387
DDB_G0281875	DDB_G0281875	DDB0349264	612	736.25	564.16	443.18	604.79	795.38	1390.45	38.53	30.63	33.87	29.45	46.35	56.95	771.242	-0.8602	0.519921	-1.65448	0.0980296	0.66387
DDB_G0282067	DDB_G0282067	DDB0229454	1722	476.96	683	807	214	411	354	7.11	10.47	17.43	2.98	6.78	4.13	470.203	0.770491	0.465375	1.65563	0.0977958	0.66387
DDB_G0282737	DDB_G0282737	DDB0305862	855	1	0	33.69	1	3	0	0.03	0	1.66	0.03	0.11	0	5.50851	2.75886	1.66774	1.65425	0.0980766	0.66387
DDB_G0282883	DDB_G0282883	DDB0307738	777	184.02	1101.64	437.3	1206.24	984.5	642.45	7.01	43.42	24.27	42.84	41.69	19.16	802.531	-1.07168	0.647959	-1.65394	0.0981398	0.66387
DDB_G0283469	DDB_G0283469	DDB0348092	444	6	4	50	5	2	6	0.51	0.35	6.2	0.39	0.19	0.4	10.9287	1.79923	1.08497	1.65833	0.0972516	0.66387
DDB_G0284415	psmC3	DDB0232967	1266	547	806	1778	388	663	280	11.55	17.53	54.45	7.65	15.51	4.63	701.528	0.924183	0.558896	1.65359	0.0982117	0.66387
DDB_G0284585	fslL	DDB0232047	1860	1	1	1	3	5	7	0.01	0.01	0.02	0.04	0.08	0.08	3.11332	-2.53374	1.53131	-1.65462	0.0980014	0.66387
DDB_G0284847	DDB_G0284847	DDB0305818	639	154	204	271	84	120	90	7.6	10.43	19.51	3.86	6.59	3.47	148.172	0.823086	0.495759	1.66025	0.0968633	0.66387
DDB_G0286839	gtaW	DDB0220468	888	60	95	268.02	48	77	39	1.93	3.16	12.56	1.44	2.75	0.98	91.1937	1.04013	0.628567	1.65477	0.0979715	0.66387
DDB_G0290309	DDB_G0290309	DDB0347146	486	2186.02	8907.43	4345.62	10461.7	7301.62	6167.18	159.95	679.59	466.44	710.9	596.86	353.18	6943.85	-0.992028	0.598518	-1.65748	0.0974234	0.66387
DDB_G0291680	DDB_G0291680_ps	DDB0349399	1046	977.2	613.09	362.49	1015.41	789.99	1456.89	25.81	16.7	13.9	25.02	23.14	30.12	915.594	-0.949482	0.573092	-1.65677	0.0975659	0.66387
DDB_G0292862	ppt3	DDB0233893	870	49	192	885.35	122	106	130	1.62	6.55	42.56	3.76	3.89	3.36	224.829	1.24432	0.751189	1.65647	0.0976273	0.66387
DDB_G0292894	DDB_G0292894	DDB0305175	1107	348	675	552	202	356	173	8.59	17.18	19.79	4.65	9.75	3.34	370.382	0.848132	0.512031	1.65641	0.0976392	0.66387
DDB_G0293038	DDB_G0293038	DDB0306784	372	333	860.08	3034.82	677.01	436	227	37.98	103.28	512.01	71.52	55.89	20.27	866.03	1.18427	0.716227	1.65349	0.0982311	0.66387
DDB_G0293946	DDB_G0293946	DDB0266372	426	287	80	68	187	159	554	25.9	7.56	9.03	15.65	16.07	39.13	231.843	-1.17094	0.706754	-1.65679	0.0975629	0.66387
DDB_G0294062	mrps14	DDB0201612	306	98.98	194	766.13	93	137	166.88	16.52	34.48	190.9	14.36	25.88	21.81	221.929	1.08653	0.656076	1.6561	0.0977011	0.66387
DDB_G0294078	cytB	DDB0201593	1170	136	142.65	333.05	70	94	107.93	3.15	3.4	11.18	1.51	2.41	1.95	139.793	0.885441	0.534325	1.65712	0.0974953	0.66387
DDB_G0268180	DDB_G0268180	DDB0308353	1902	2	9	35	0	8	1	0.03	0.12	0.68	0	0.12	0.01	7.91027	2.12626	1.2869	1.65224	0.098486	0.664649
DDB_G0278725	p17	DDB0215014	525	356	1273	5844	1046	859	281	23.19	86.31	557.52	63.33	62.44	14.33	1476.98	1.29852	0.785983	1.6521	0.0985142	0.664649
DDB_G0281563	mybC	DDB0214816	1743	4422.03	6434.24	3982.69	2186.01	2998.68	1959.02	65.05	97.34	84.87	30.04	48.82	22.55	3598.37	0.804187	0.486711	1.65229	0.0984758	0.664649
DDB_G0268570	DDB_G0268570	DDB0347943	1911	6	13	92	11	13	4	0.08	0.18	1.77	0.14	0.19	0.04	20.8236	1.57052	0.951195	1.6511	0.0987187	0.665444
DDB_G0269440	DDB_G0269440	DDB0307417	2166	5	8	56	4	11	1	0.06	0.1	0.94	0.04	0.14	0.01	12.5474	1.77267	1.07407	1.65042	0.0988561	0.665444
DDB_G0269900	gnt10	DDB0231845	2034	17963.4	11263	6541.35	15411.8	15354.7	29974.9	223	143.71	117.58	178.74	210.9	291.23	16717.5	-0.940394	0.569725	-1.65061	0.0988181	0.665444
DDB_G0279179	DDB_G0279179	DDB0349217	2779	432.1	285	542	141	275	194.01	3.83	2.6	6.96	1.17	2.7	1.35	300.857	0.822199	0.498089	1.65071	0.0987987	0.665444
DDB_G0282995	DDB_G0282995	DDB0307741	1077	16.03	14.19	13	22.15	38.02	22.02	0.41	0.37	0.48	0.53	1.08	0.44	21.486	-1.15347	0.699299	-1.64947	0.0990511	0.666002
DDB_G0291035	DDB_G0291035_ps	DDB0348165	679	83	82	159	78	112	382.74	3.77	3.86	10.54	3.3	5.66	13.61	147.823	-1.03377	0.62671	-1.64952	0.0990415	0.666002
DDB_G0276343	gpaK	DDB0230130	1080	988	1323.93	876.43	1438	1394.62	1783.93	25.12	34.7	32.36	34.11	39.32	35.5	1344.15	-0.791988	0.480503	-1.64825	0.0993019	0.666699
DDB_G0278169	DDB_G0278169	DDB0348136	825	65	69	124	30	46	37	2.3	2.52	6.37	0.99	1.8	1.02	59.0789	0.922083	0.559729	1.64737	0.0994812	0.666699
DDB_G0278879	gdt9	DDB0232936	4734	142	183	588	86	129	164	0.72	0.95	4.31	0.41	0.72	0.65	200.14	0.969494	0.588564	1.64722	0.0995133	0.666699
DDB_G0280551	DDB_G0280551	DDB0347143	1038	2709	2151	1218.08	3047	2784.18	3733.99	72.21	59.13	47.16	75.77	82.3	77.9	2734.35	-0.877385	0.532442	-1.64785	0.0993835	0.666699
DDB_G0283187	DDB_G0283187	DDB0234188	939	233	495.65	691	162	287	198	7.01	15.39	30.22	4.55	9.58	4.66	325.938	0.85377	0.518363	1.64705	0.0995475	0.666699
DDB_G0287923	wimA_ps2	DDB0347598	5452	61.69	18.6	22.99	43.54	20.29	170.32	0.27	0.08	0.15	0.18	0.1	0.58	58.3542	-1.31146	0.796019	-1.64752	0.0994516	0.666699
DDB_G0289923	agxt	DDB0237978	1224	9992.89	11757.2	7452.06	13725	16747.9	12367.9	219.37	265.88	237.35	281.22	407.41	212.49	12445.5	-0.801312	0.486304	-1.64776	0.0994019	0.666699
DDB_G0269802	DDB_G0269802	DDB0308379	1854	116	133	183	59	91	42	1.59	1.88	3.64	0.76	1.38	0.45	100.439	0.894578	0.543347	1.64642	0.0996772	0.667053
DDB_G0271326	DDB_G0271326	DDB0348523	321	3912.02	5027.67	2399.93	7087.99	4131.91	6093.95	591.39	806.82	540.33	991.51	705.68	721.3	5088.34	-0.905946	0.550309	-1.64625	0.0997127	0.667053
DDB_G0267870	rnf113	DDB0233743	1068	1688.71	1795.7	1109	1886.27	1874.29	3273.49	43.51	47.7	41.49	45.34	53.55	66.01	1996.31	-0.833881	0.506856	-1.6452	0.0999277	0.66738
DDB_G0280755	ubqB	DDB0214925	387	97	856	3475.68	199	962.01	224	10.31	95.62	545.65	19.6	114.8	18.64	855.818	1.39039	0.845123	1.64519	0.0999301	0.66738
DDB_G0289827	rab18	DDB0229409	609	6269.12	6250.02	3924.88	8055.01	6031.66	10959.2	330.32	341.72	302.04	394.92	353.92	451.94	7223.31	-0.853074	0.518473	-1.64536	0.0998957	0.66738
DDB_G0274357	DDB_G0274357	DDB0237509	558	18	25	27.03	23	43.75	56.01	1.07	1.55	2.36	1.27	2.91	2.61	32.2136	-1.0305	0.626713	-1.6443	0.100115	0.667489
DDB_G0288729	DDB_G0288729	DDB0266417	1059	96	109	116	23	43	80	2.5	2.93	4.38	0.56	1.24	1.63	74.4558	0.942174	0.572976	1.64435	0.100104	0.667489
DDB_G0292140	DDB_G0292140	DDB0220711	1566	35	60	231	25	51	45	0.58	1.02	5.55	0.39	0.94	0.58	67.9911	1.12523	0.68427	1.64442	0.100089	0.667489
DDB_G0273373	DDB_G0273373	DDB0217135	189	4	6	5.5	14.5	6.5	17.5	2.45	4.14	5.25	8.28	4.66	8.46	9.61843	-1.55798	0.948188	-1.64311	0.10036	0.667687
DDB_G0273667	DDB_G0273667	DDB0217247	189	4	6	5.5	14.5	6.5	17.5	2.45	4.14	5.25	8.28	4.66	8.46	9.61843	-1.55798	0.948188	-1.64311	0.10036	0.667687
DDB_G0276473	DDB_G0276473	DDB0234265	1092	461	1366	2730.21	481.92	1001	273	11.57	35.34	99.47	11.28	27.85	5.36	975.459	1.05734	0.643262	1.64371	0.100236	0.667687
DDB_G0282589	DDB_G0282589	DDB0307732	675	177	439	140	135	69	87	8.11	20.83	9.35	5.76	3.52	3.12	173.314	1.03885	0.632266	1.64307	0.100369	0.667687
DDB_G0272911	DDB_G0272911	DDB0203784	519	276.96	363.19	228.98	476.14	510.6	311.45	18.35	25.05	22.23	29.32	37.76	16.15	378.126	-0.857282	0.52209	-1.64202	0.100586	0.668753
DDB_G0280505	tmem144A	DDB0304988	1077	73	265.91	349	49	176	49	1.86	6.99	12.93	1.17	4.98	0.98	148.03	1.08057	0.658286	1.64149	0.100696	0.669112
DDB_G0269762	DDB_G0269762	DDB0306589	2475	28	85	270	16	87	33	0.28	0.88	3.92	0.15	0.97	0.26	77.5042	1.24009	0.756057	1.64021	0.100961	0.670495
DDB_G0269226	cas1	DDB0191311	2112	8	67	181	12	56	10	0.1	0.82	3.12	0.13	0.74	0.09	49.5251	1.43492	0.875209	1.63952	0.101105	0.670734
DDB_G0292494	DDB_G0292494	DDB0305348	2388	4418.14	7450.47	4340.98	9418.75	7783.04	6370.92	46.09	79.86	65.55	91.82	89.81	52.02	6977.65	-0.849641	0.518233	-1.6395	0.10111	0.670734
DDB_G0292160	DDB_G0292160	DDB0231625	525	3138.12	2539.99	2023	3504.94	3137.11	4937.22	204.43	172.21	193	212.2	228.03	251.73	3339.37	-0.820966	0.500864	-1.6391	0.101192	0.670908
DDB_G0270962	DDB_G0270962	DDB0252751	9597	0	14.64	33.76	0	7.49	1.76	0	0.04	0.12	0	0.02	0	8.34253	2.21654	1.35294	1.63832	0.101355	0.671608
DDB_G0275941	DDB_G0275941_RTE	DDB0217736	435	0	0	0	0	10.9	0	0	0	0	0	1.06	0	1.7475	-4.38485	2.67775	-1.63751	0.101523	0.671994
DDB_G0289177	myoF	DDB0220021	3216	31	94.09	226	47	51	23	0.24	0.73	2.48	0.33	0.43	0.14	73.2698	1.14726	0.700731	1.63723	0.101582	0.671994
DDB_G0293904	redA	DDB0215407	1896	10	63	239	18	58	22	0.13	0.87	4.64	0.23	0.86	0.23	60.8566	1.36031	0.830804	1.63735	0.101558	0.671994
DDB_G0268520	DDB_G0268520	DDB0307396	3921	1401	1905	1252	2227	2239	2061.5	8.64	12.06	11.17	12.84	15.27	9.95	1919.52	-0.790093	0.483221	-1.63506	0.102037	0.672097
DDB_G0268808	DDB_G0268808	DDB0346756	2874	112	141	134	160	229	173.69	0.96	1.24	1.66	1.28	2.17	1.16	161.602	-0.793143	0.485294	-1.63436	0.102184	0.672097
DDB_G0269328	DDB_G0269328	DDB0307411	3423	1426.16	1316.83	1068	1527.99	1747.68	2307.07	10.15	9.62	10.99	10.16	13.74	12.84	1609.03	-0.775262	0.475316	-1.63105	0.102881	0.672097
DDB_G0270624	DDB_G0270624	DDB0347094	339	4	5	4	13	8	11	0.54	0.72	0.81	1.63	1.22	1.17	8.12205	-1.6052	0.985179	-1.62935	0.103239	0.672097
DDB_G0271034	DDB_G0271034	DDB0346815	3264	48	73	66	110	127	55	0.36	0.56	0.71	0.77	1.05	0.32	83.3479	-0.94799	0.580634	-1.63268	0.102536	0.672097
DDB_G0271912	DDB_G0271912	DDB0308441	1608	55	108	316	60	77.01	42.04	0.89	1.79	7.37	0.9	1.37	0.53	102.12	1.05956	0.649982	1.63014	0.103072	0.672097
DDB_G0272104	acpB	DDB0191243	846	123.02	395.55	868	83	346	113	4.21	13.99	43.22	2.65	13.15	3.03	292.569	1.10046	0.67452	1.63147	0.102791	0.672097
DDB_G0274325	ddx52	DDB0234211	2007	79	114	191	59	60	42	1	1.48	3.48	0.69	0.84	0.41	87.2747	0.921672	0.564291	1.63333	0.1024	0.672097
DDB_G0274441	psiL	DDB0232400	2193	15	171	431	47	63	90	0.17	2.01	7.14	0.5	0.8	0.81	123.027	1.28281	0.783974	1.63629	0.101779	0.672097
DDB_G0274801	DDB_G0274801	DDB0349484	2562	205.02	168	175.98	102	934.21	116	1.98	1.67	2.46	0.92	9.99	0.88	276.486	-1.16991	0.717524	-1.63048	0.103	0.672097
DDB_G0275097	DDB_G0275097	DDB0307565	2256	14	48.01	132	22	25	17	0.16	0.55	2.12	0.23	0.31	0.15	39.5891	1.22552	0.750496	1.63295	0.10248	0.672097
DDB_G0275741	dio3	DDB0234079	774	3375.1	8407.23	5420.11	9916.58	13234.4	3882.2	129.27	333.01	302.27	353.93	563.22	116.38	7658.69	-0.959874	0.58685	-1.63564	0.101916	0.672097
DDB_G0276867	DDB_G0276867	DDB0232947	495	3	2	3	11	3	10	0.21	0.15	0.31	0.73	0.24	0.56	5.93042	-1.91737	1.17142	-1.63679	0.101675	0.672097
DDB_G0278051	elmoA	DDB0233912	2934	241	392	307	117	212	124	2.02	3.37	3.72	0.92	1.96	0.81	224.679	0.813476	0.498805	1.63085	0.102922	0.672097
DDB_G0279005	DDB_G0279005	DDB0232148	1929	96	145	255	60	104	52	1.26	1.96	4.86	0.74	1.51	0.54	112.52	0.909692	0.557895	1.63058	0.102979	0.672097
DDB_G0280161	mcfK	DDB0237596	972	63	66	107	107	103	140	1.82	1.96	4.49	2.88	3.3	3.16	100.012	-0.856795	0.524066	-1.6349	0.10207	0.672097
DDB_G0280827	trappc4	DDB0252669	408	684	404	387	608	505	1326	66.36	41.1	55.35	54.68	54.93	100.69	674.347	-0.921425	0.564025	-1.63366	0.10233	0.672097
DDB_G0283483	srfD	DDB0220493	1341	228	743	708	248	314	113	4.51	15.12	20.29	4.57	6.87	1.75	375.158	0.977538	0.599796	1.62978	0.103147	0.672097
DDB_G0284003	ndc80	DDB0304896	2568	4	0	3	2	22	5	0.04	0	0.04	0.02	0.23	0.04	5.89294	-2.14739	1.31562	-1.63223	0.102631	0.672097
DDB_G0284075	elp1	DDB0231757	4173	256.09	195	337	99	144	139	1.48	1.16	2.82	0.54	0.92	0.63	188.962	0.799448	0.490368	1.6303	0.103038	0.672097
DDB_G0284923	cyp554A1	DDB0233047	1509	15	18	14	28	20	38	0.26	0.32	0.35	0.45	0.38	0.51	23.2399	-1.13986	0.697235	-1.63483	0.102085	0.672097
DDB_G0285597	rps28	DDB0231067	219	179	458	1359.58	263	323	133	68.36	192.73	796.08	93.27	142.49	39.94	420.303	1.08601	0.666128	1.63033	0.103031	0.672097
DDB_G0287315	DDB_G0287315	DDB0306469	4677	1068.95	1212.99	1703.01	480	909	605.83	5.49	6.39	12.64	2.3	5.16	2.43	958.427	0.755062	0.463376	1.62948	0.103211	0.672097
DDB_G0287829	ecd	DDB0238063	2460	420	677	366	833.99	721.05	601.98	4.24	7.03	5.35	7.87	8.06	4.76	634.306	-0.856522	0.524126	-1.63419	0.102219	0.672097
DDB_G0289131	DDB_G0289131	DDB0347465	1101	3	9	64	3	7	9	0.07	0.23	2.31	0.07	0.19	0.18	13.8923	1.67815	1.02767	1.63297	0.102474	0.672097
DDB_G0289321	DDB_G0289321	DDB0349420	2571	1724.14	2146.7	1228.82	2632.33	2453.78	2399.11	16.62	21.25	17.14	23.71	26.15	18.1	2193.74	-0.820319	0.501232	-1.63661	0.101713	0.672097
DDB_G0289869	DDB_G0289869	DDB0348406	3852	221.24	334	383.64	393.99	615	343.9	1.39	2.15	3.49	2.31	4.27	1.69	387.896	-0.801349	0.489922	-1.63567	0.101909	0.672097
DDB_G0290161	miox	DDB0235367	879	9853.73	8740.71	5544.62	11223.1	10012.1	15494.5	321.55	294.57	263.11	341.45	362.67	395.72	10567.1	-0.834575	0.512171	-1.62948	0.103211	0.672097
DDB_G0293530	pefB	DDB0215364	618	121	405	1345	221	313	101	6.25	21.69	101.4	10.62	17.99	4.08	383.441	1.1709	0.717295	1.63238	0.102599	0.672097
DDB_G0271742	DDB_G0271742	DDB0305139	651	3533	2653.24	1681.06	3247.9	3202.99	6218	169.91	132.26	117.96	145.41	171.42	234.04	3541.05	-0.880445	0.540585	-1.62869	0.103379	0.672274
DDB_G0277099	uduE	DDB0305697	294	382	282	135	535	269	523	69.45	54.76	36.74	89.99	55.46	74.48	381.707	-0.99262	0.609385	-1.62889	0.103337	0.672274
DDB_G0282987	hcpB	DDB0220645	735	26	43	29	12	12	13	1.06	1.82	1.73	0.46	0.55	0.42	21.8517	1.1379	0.699049	1.62778	0.103571	0.673157
DDB_G0267982	copA	DDB0233797	3666	192	823	1116	135	583	97	1.27	5.59	10.68	0.84	4.27	0.5	450.236	1.14511	0.704371	1.62572	0.104008	0.674466
DDB_G0274301	DDB_G0274301	DDB0233289	2697	158	205	288	60	171	71	1.45	1.93	3.82	0.51	1.73	0.51	150.694	0.884627	0.544059	1.62598	0.103955	0.674466
DDB_G0289263	DDB_G0289263	DDB0348203	2799	218	412	768.01	94	348.96	176	1.92	3.72	9.78	0.77	3.4	1.21	311.4	0.943574	0.580305	1.62599	0.103951	0.674466
DDB_G0289925	fmoG	DDB0238631	1611	1485.42	1565.87	727	508.99	777	518	23.85	25.87	16.92	7.63	13.81	6.51	922.943	0.8601	0.52913	1.6255	0.104057	0.674466
DDB_G0294236	DDB_G0294236_RTE	DDB0215111	4162	4.55	6.14	25.94	1	5.79	0.69	0.03	0.04	0.22	0.01	0.04	0	6.66924	1.95047	1.19971	1.62578	0.103997	0.674466
DDB_G0291410	DDB_G0291410	DDB0346644	858	161.99	115.25	117.05	219.62	153	226.11	5.45	4	5.73	6.88	5.71	5.95	174.577	-0.875553	0.538812	-1.62497	0.104169	0.674829
DDB_G0292104	tkrA	DDB0231445	1005	72	72	147	114	137	183	2	2.06	5.92	2.95	4.21	3.97	122.073	-0.853528	0.525767	-1.6234	0.104505	0.676631
DDB_G0271740	DDB_G0271740	DDB0238201	1008	10	10	25	4	6	2	0.28	0.28	1	0.1	0.18	0.04	8.87632	1.60372	0.988207	1.62286	0.104619	0.676634
DDB_G0289167	DDB_G0289167	DDB0305610	972	814	721	493	823.97	740	1629.65	23.48	21.46	20.67	22.17	23.68	36.79	897.484	-0.8645	0.532699	-1.62287	0.104617	0.676634
DDB_G0294066	mrpl14	DDB0201610	390	186	342	1406.22	155	257	335	19.5	37.68	217.73	15.06	30.25	27.5	407.882	1.05765	0.651885	1.62246	0.104706	0.676827
DDB_G0267794	DDB_G0267794	DDB0306128	1923	6	18	25	0	8	5	0.08	0.24	0.48	0	0.12	0.05	9.27336	1.72938	1.06682	1.62105	0.105006	0.676926
DDB_G0267878	DDB_G0267878	DDB0307380	2850	156	73	72	134	146	226	1.35	0.65	0.9	1.08	1.39	1.53	139.859	-0.93708	0.577943	-1.62141	0.104931	0.676926
DDB_G0270774	DDB_G0270774	DDB0346779	5223	19	117	299.75	51	57	35	0.09	0.55	1.98	0.22	0.29	0.13	88.6036	1.21493	0.74905	1.62196	0.104812	0.676926
DDB_G0284211	DDB_G0284211_ps	DDB0238026	956	5	9	45.61	7	4	3	0.15	0.27	1.95	0.19	0.13	0.07	11.2576	1.66187	1.02473	1.62176	0.104855	0.676926
DDB_G0286897	DDB_G0286897	DDB0304437	4215	100	430	864.01	137	213	195	0.57	2.52	7.15	0.73	1.35	0.87	298.203	1.03037	0.635614	1.62106	0.105005	0.676926
DDB_G0271816	DDB_G0271816	DDB0307132	3726	325.99	490.01	447	294.54	1417	441	2.12	3.27	4.21	1.79	10.19	2.25	558.758	-0.935225	0.577325	-1.61993	0.105248	0.678119
DDB_G0273009	DDB_G0273009	DDB0349441	1701	1701.2	1160.26	1103.52	1518.98	1408.66	3385.05	25.71	18.04	24.16	21.44	23.57	40.04	1760.23	-0.870486	0.537568	-1.6193	0.105382	0.678283
DDB_G0284321	DDB_G0284321	DDB0233645	2679	79	119	175.54	37	92	35	0.73	1.13	2.34	0.32	0.94	0.25	84.7858	0.940216	0.580639	1.61928	0.105388	0.678283
DDB_G0267604	mserS	DDB0231306	1578	3	14	44	2	8	6	0.05	0.24	1.05	0.03	0.15	0.08	11.3602	1.6478	1.01831	1.61818	0.105623	0.679067
DDB_G0282743	haao	DDB0231359	549	1820.68	1052	727	1717	1061.88	3430	111.11	66.75	64.91	97.42	72.26	163.82	1711.99	-0.981281	0.60641	-1.61818	0.105624	0.679067
DDB_G0287961	DDB_G0287961	DDB0235363	5595	16	99.99	289	20	82	36	0.07	0.44	1.78	0.08	0.39	0.12	80.9088	1.27394	0.787458	1.61778	0.10571	0.679252
DDB_G0293560	rpa2	DDB0216278	3393	26	55	190	17	56	26	0.19	0.41	1.97	0.11	0.44	0.15	55.8755	1.17158	0.724319	1.61749	0.105773	0.67929
DDB_G0275353	DDB_G0275353	DDB0307260	1443	13568.9	14237.4	8134.08	19527.5	17190.4	16501	246.64	266.35	214.34	331.41	346.03	234.74	15644.9	-0.831112	0.51406	-1.61676	0.10593	0.679353
DDB_G0278885	sec61a	DDB0235193	1428	61	327	898	36	344	54	1.12	6.19	23.95	0.62	7.01	0.78	254.345	1.33973	0.828708	1.61665	0.105954	0.679353
DDB_G0287855	pirA	DDB0216270	4011	301	445	1316.93	121	436	328	1.81	2.75	11.47	0.68	2.9	1.55	450.779	0.978339	0.60515	1.61669	0.105946	0.679353
DDB_G0277613	DDB_G0277613	DDB0348699	468	1107	574.78	309	1009	686	1857.19	85.88	46.54	35.2	72.67	59.49	112.77	973.458	-1.01647	0.628887	-1.61629	0.106031	0.67948
DDB_G0291586	DDB_G0291586_ps	DDB0349407	1033	574.59	296.94	190.02	482.06	420.41	947.35	15.4	8.21	7.4	12.06	12.5	19.88	506.783	-0.973642	0.602735	-1.61537	0.10623	0.680388
DDB_G0269930	DDB_G0269930	DDB0308383	297	0	2	14	0	0	1	0	0.38	3.72	0	0	0.14	2.37285	3.50081	2.16785	1.61488	0.106337	0.68056
DDB_G0290765	jcdA	DDB0238075	759	847	814.44	1059.05	846.03	993.7	2310.48	33.27	33.09	60.58	30.96	43.37	71.03	1152.2	-0.828792	0.513273	-1.61472	0.106372	0.68056
DDB_G0347658	DDB_G0347658	DDB0347661	1257	28	192	841	61	222	52	0.6	4.21	25.97	1.21	5.24	0.87	206.487	1.35249	0.837977	1.61399	0.106529	0.681203
DDB_G0288377	gxcH	DDB0233496	2787	7127.76	7164.7	4369.8	2297.13	3512.46	3635.89	63.03	65.06	55.9	18.98	34.34	25.16	4617.83	0.786098	0.487274	1.61326	0.106689	0.681855
DDB_G0280445	DDB_G0280445	DDB0237827	432	68	50	116	78	69	253.39	6	4.61	15.05	6.38	6.81	17.49	106.189	-1.01173	0.627435	-1.61248	0.106857	0.682566
DDB_G0267548	elmoF	DDB0233911	3558	9	46	182	10	49	16	0.06	0.32	1.8	0.06	0.37	0.09	46.0625	1.37946	0.856714	1.61017	0.10736	0.682588
DDB_G0269340	DDB_G0269340	DDB0238029	834	70	157	563.98	114	96	64	2.44	5.65	28.59	3.7	3.71	1.75	165.153	1.10831	0.688248	1.61033	0.107326	0.682588
DDB_G0272684	qdpr	DDB0237752	696	24	148	587	69	126.72	45	1.06	6.74	37.63	2.83	6.2	1.55	150.186	1.28574	0.797868	1.61147	0.107076	0.682588
DDB_G0274475	DDB_G0274475	DDB0307235	1098	32	84	97	22	47	15	0.8	2.16	3.51	0.51	1.3	0.29	46.5897	1.06485	0.660522	1.61213	0.106934	0.682588
DDB_G0276093	DDB_G0276093	DDB0348447	2487	24	41	18	7	5	17.02	0.24	0.42	0.26	0.07	0.06	0.13	18.0861	1.29262	0.803085	1.60957	0.107493	0.682588
DDB_G0276907	DDB_G0276907	DDB0307612	1137	1091	727	618.94	477	1703.04	2086.02	26.1	17.93	21.5	10.65	45.17	39.06	1111.16	-0.918814	0.57082	-1.60964	0.107477	0.682588
DDB_G0277399	piaA	DDB0185055	3447	2035.01	2568.97	3408.34	843	1891	1340	14.37	18.62	34.81	5.56	14.76	7.41	1926.33	0.74883	0.464985	1.61044	0.107302	0.682588
DDB_G0278935	rad18	DDB0304878	2007	23	13.07	18	3	7.02	8	0.29	0.17	0.33	0.04	0.1	0.08	11.561	1.40637	0.872592	1.61171	0.107024	0.682588
DDB_G0286123	tagD	DDB0191427	5478	20.03	131.12	636.76	72.09	96.11	77.08	0.09	0.59	4.01	0.29	0.46	0.26	154.776	1.29827	0.805951	1.61085	0.107212	0.682588
DDB_G0286593	DDB_G0286593	DDB0233852	1425	2954	1980	1231.99	3240.53	2346.85	4260.43	54.46	37.58	32.93	55.78	47.92	61.48	2815.77	-0.900029	0.559153	-1.60963	0.107479	0.682588
DDB_G0292968	DDB_G0292968	DDB0230166	2268	8453.95	17028.7	8751.67	3579.98	8652.09	4308	93.25	192.98	139.72	36.89	105.56	37.19	8168.22	0.844302	0.524051	1.61111	0.107157	0.682588
DDB_G0270368	DDB_G0270368	DDB0231734	1113	9.73	222.52	1283.87	48.54	153.96	21.32	0.24	5.63	45.73	1.11	4.19	0.41	249.58	2.4165	1.5024	1.60843	0.107742	0.682789
DDB_G0282967	acadsb	DDB0237707	1242	3969	3548.04	2389	4432.7	4263	6076.37	85.67	78.88	74.81	89.3	101.96	102.65	4270.52	-0.805079	0.500556	-1.60837	0.107754	0.682789
DDB_G0284383	DDB_G0284383	DDB0307054	2409	44	90	166	33	63	24	0.45	0.96	2.48	0.32	0.72	0.19	65.5713	1.0206	0.634508	1.60849	0.107729	0.682789
DDB_G0287131	gtf2f2	DDB0349767	726	3554.73	2366.46	1869.17	3179.04	2840.08	6503.23	147.9	101.9	113.32	123.21	131.37	211.77	3500.25	-0.880035	0.54712	-1.60849	0.107729	0.682789
DDB_G0267772	DDB_G0267772	DDB0307343	237	76	36	33	122	44	85	23.26	12.02	15.37	34.61	15.46	20.42	72.697	-1.09383	0.680266	-1.60794	0.107849	0.683023
DDB_G0275981	DDB_G0275981	DDB0235171	1635	420	480.01	818	308.99	280	124	6.63	7.8	18.72	4.56	4.9	1.53	394.316	0.909965	0.566332	1.60677	0.108105	0.683575
DDB_G0284845	gxcC	DDB0191188	3648	578	829	2365	187	898	541.76	3.85	5.66	22.76	1.16	6.6	2.82	823.989	0.989849	0.616055	1.60675	0.108108	0.683575
DDB_G0289061	DDB_G0289061	DDB0304901	1002	102	194	362.99	60	161	61	2.84	5.57	14.66	1.56	4.97	1.33	146.23	0.958961	0.59669	1.60713	0.108025	0.683575
DDB_G0272859	pks14	DDB0235176	8997	698	570	611	768	996.68	912	1.83	1.53	2.31	1.88	2.89	1.87	779.503	-0.746265	0.464732	-1.6058	0.108319	0.684215
DDB_G0275309	DDB_G0275309	DDB0346823	1851	37	25	28	44	53	52	0.51	0.35	0.56	0.57	0.81	0.56	41.3283	-0.960353	0.598519	-1.60455	0.108593	0.684215
DDB_G0276457	rps15a	DDB0185069	393	72	382	1719.91	104	498.96	110	7.45	41.51	262.69	9.97	57.94	8.91	426.155	1.32208	0.823607	1.60523	0.108443	0.684215
DDB_G0283587	csn1	DDB0233099	1377	185	332.57	948.4	161	299	134	3.55	6.56	26.36	2.88	6.35	2.01	318.899	0.982011	0.611926	1.60479	0.108541	0.684215
DDB_G0284077	DDB_G0284077	DDB0302643	1272	1149.41	8494.4	3726.28	9313.49	6915.74	5325.99	24.13	183.69	113.49	182.53	160.88	87.52	6147.78	-1.05711	0.658394	-1.60559	0.108363	0.684215
DDB_G0289045	DDB_G0289045	DDB0308088	654	701	568	362.02	755.49	578.07	1243	33.5	28.14	25.24	33.61	30.74	46.5	730.969	-0.878927	0.547747	-1.60462	0.108577	0.684215
DDB_G0347686	DDB_G0347686	DDB0347688	2184	1810	1799	1300.06	2189.5	2212.95	2686.75	20.8	21.24	21.62	23.5	28.13	24.16	2071.75	-0.772493	0.481466	-1.60446	0.108613	0.684215
DDB_G0277831	carD	DDB0216256	1332	1231	2213.8	1247.06	767.06	915	434	24.51	45.39	36.01	14.26	20.18	6.76	1115.97	0.862367	0.537929	1.60313	0.108907	0.685704
DDB_G0284219	ase1B	DDB0305121	2298	25	81	95.03	11	44	26	0.27	0.9	1.5	0.11	0.53	0.22	43.4179	1.08617	0.677722	1.60268	0.109006	0.685965
DDB_G0286729	DDB_G0286729	DDB0308554	786	997	1644.25	2047.01	499	1277.05	341.73	37.44	63.85	111.92	17.46	53.28	10.04	1077.32	0.900181	0.561919	1.60198	0.109161	0.686573
DDB_G0269566	DDB_G0269566	DDB0305225	462	15672.3	11924.3	6808.29	18747.3	12150.4	23355.4	1240.71	985.71	791.66	1377.64	1075.59	1447.14	15630	-0.895464	0.560323	-1.59812	0.110016	0.686708
DDB_G0272614	DDB_G0272614	DDB0238174	480	22	38	116.5	24	23.5	12.5	1.64	2.96	12.75	1.66	1.96	0.73	36.7708	1.16875	0.732156	1.59632	0.110418	0.686708
DDB_G0273195	DDB_G0273195	DDB0231384	1764	733.5	1314	721	1182.22	1638.99	1206.76	10.65	19.62	15.16	16.03	26.33	13.71	1160.96	-0.790793	0.494613	-1.59881	0.109863	0.686708
DDB_G0273735	DDB_G0273735	DDB0304855	1764	733.5	1314	721	1182.22	1638.99	1206.76	10.65	19.62	15.16	16.03	26.33	13.71	1160.96	-0.790793	0.494613	-1.59881	0.109863	0.686708
DDB_G0274025	DDB_G0274025	DDB0238175	480	22	38	116.5	24	23.5	12.5	1.64	2.96	12.75	1.66	1.96	0.73	36.7708	1.16875	0.732156	1.59632	0.110418	0.686708
DDB_G0275679	gxcJJ	DDB0233356	3522	977	1054	1643.11	387.94	754	725.89	6.74	7.47	16.4	2.5	5.75	3.92	883.863	0.744515	0.465548	1.59922	0.109771	0.686708
DDB_G0275913	DDB_G0275913	DDB0305472	573	322	203	314	490	310	424	18.48	12.1	26.35	26.16	19.83	19.05	363.266	-0.849899	0.532175	-1.59703	0.110259	0.686708
DDB_G0277165	DDB_G0277165	DDB0229364	2502	88	228.79	773.92	113.51	217.05	60.03	0.87	2.33	11.11	1.05	2.38	0.47	226.334	1.13081	0.707055	1.59932	0.10975	0.686708
DDB_G0277989	DDB_G0277989	DDB0230037	4302	225	326	623	99	160	278.88	1.26	1.87	5.04	0.52	0.99	1.22	268.017	0.872856	0.546669	1.59668	0.110337	0.686708
DDB_G0278387	bloc1s2	DDB0349781	705	158.02	197.11	227.01	73.08	122.15	90.08	6.83	8.82	14.31	2.94	5.87	3.05	139.573	0.783378	0.489907	1.59903	0.109814	0.686708
DDB_G0284243	DDB_G0284243	DDB0233767	1212	817.99	1954	2339.1	564	1293	397.17	18.16	44.7	75.36	11.69	31.82	6.9	1159.68	0.910893	0.570313	1.59718	0.110225	0.686708
DDB_G0284303	DDB_G0284303	DDB0231133	423	1470.41	1918.48	1040	2757.09	1668	2088	134.26	183.44	139.83	233.46	170.61	149.22	1941.95	-0.86436	0.540439	-1.59937	0.109739	0.686708
DDB_G0285587	DDB_G0285587	DDB0307086	1170	12526.5	8647.37	4953.72	14374.5	10795.2	16060.8	289.84	206.17	166.34	310.39	276.84	290.84	11891.3	-0.890214	0.557259	-1.59749	0.110157	0.686708
DDB_G0288081	DDB_G0288081	DDB0306431	399	124	166	728	111	154	132	12.5	17.56	108.25	10.37	17.41	10.41	217.983	1.0155	0.636214	1.59616	0.110454	0.686708
DDB_G0288371	DDB_G0288371	DDB0234232	789	2298.44	13019.3	6131.04	13577.2	11510	8468.21	85.9	503.09	333.57	472.89	477.89	247.71	9605.68	-0.995044	0.621355	-1.60141	0.109286	0.686708
DDB_G0289429	lmnB	DDB0304833	2151	266	314.19	282	89	218	123.31	3.11	3.77	4.77	0.97	2.82	1.13	208.054	0.803393	0.502016	1.60033	0.109525	0.686708
DDB_G0290439	gacW	DDB0233787	3348	182	354.44	660.02	88	283	165.64	1.33	2.65	6.95	0.6	2.28	0.94	268.103	0.913485	0.570908	1.60006	0.109586	0.686708
DDB_G0290703	pks31	DDB0235264	7872	313.95	408.01	267.95	344.7	734.96	415.66	0.94	1.26	1.16	0.97	2.44	0.98	419.073	-0.798287	0.499914	-1.59685	0.1103	0.686708
DDB_G0290921	bloc1s6	DDB0306710	624	907	627.97	531	1039.68	767	1334.66	46.21	33.19	39.5	49.3	43.51	53.22	910.678	-0.846504	0.529055	-1.60003	0.109592	0.686708
DDB_G0291580	DDB_G0291580	DDB0302628	1047	1791.2	997.13	619.71	1631.62	1329.73	2753.1	47.26	27.13	23.74	40.16	38.9	56.85	1594.71	-0.93569	0.585298	-1.59866	0.109897	0.686708
DDB_G0293048	DDB_G0293048	DDB0305652	291	1821.02	6056.35	2645.79	6526.01	4291.17	5002.65	338.57	1203.82	736.8	1122.68	905.29	728.61	4627.31	-0.925699	0.578327	-1.60065	0.109454	0.686708
DDB_G0293876	sf3a2	DDB0233181	648	866	553.02	561.01	761.13	749.88	1592.13	41.91	27.74	39.62	34.29	40.39	60.3	870.91	-0.848366	0.531313	-1.59674	0.110325	0.686708
DDB_G0283129	DDB_G0283129	DDB0348352	2652	3792.97	4838.93	3106.13	1909.04	2368.99	1304.01	35.36	46.34	41.9	16.63	24.42	9.52	2854.58	0.808908	0.507078	1.59524	0.110659	0.687268
DDB_G0284401	DDB_G0284401	DDB0233483	879	29	24	20	16	40	87	0.95	0.81	0.95	0.49	1.45	2.22	35.8808	-1.11056	0.696068	-1.59547	0.110606	0.687268
DDB_G0270954	DDB_G0270954_RTE	DDB0216704	3969	0	4.09	0	0	86.36	19.72	0	0.03	0	0	0.58	0.09	17.5749	-4.80428	3.01402	-1.59398	0.11094	0.687576
DDB_G0279435	DDB_G0279435	DDB0306916	1461	4449.03	4084.01	2414.01	7844.29	4622.93	4088.27	79.74	75.33	62.72	131.28	91.76	57.35	4963.42	-0.911449	0.571778	-1.59406	0.110922	0.687576
DDB_G0284485	DDB_G0284485	DDB0267104	846	3332.08	6312.96	5297.04	2743.03	2519.36	840	114.04	223.22	263.72	87.51	95.74	22.5	3437.65	0.93788	0.5883	1.59422	0.110887	0.687576
DDB_G0287203	elof1	DDB0266346	243	986.41	818	516	1245.84	924	1343	282.53	254.84	224.37	330.66	303.4	301.89	1025.56	-0.849593	0.53279	-1.59461	0.110799	0.687576
DDB_G0286767	DDB_G0286767	DDB0347746	255	1145.9	801	541.01	1185.73	893.02	1868.67	290.21	219.5	207.16	278.09	258.48	371.18	1122.26	-0.882467	0.553774	-1.59355	0.111036	0.687812
DDB_G0277315	DDB_G0277315	DDB0307624	849	640	2002.92	1209	1959.25	3341.53	870.2	21.81	70.5	59.92	62.23	126.42	23.21	1711.65	-0.965031	0.60575	-1.59312	0.111134	0.687988
DDB_G0283539	crtA	DDB0191384	1275	297.01	1609	2286.98	286	1117	158	6.22	34.7	69.47	5.59	25.91	2.59	877.185	1.16663	0.732619	1.59241	0.111292	0.687988
DDB_G0286347	DDB_G0286347	DDB0305136	1293	137	128	190	119	225	359	2.82	2.72	5.68	2.29	5.14	5.79	191.976	-0.830842	0.521757	-1.59239	0.111296	0.687988
DDB_G0292032	DDB_G0292032	DDB0349419	4944	772.01	499.51	433	594.98	830.96	1252.18	3.74	2.48	3.03	2.7	4.45	4.75	747.02	-0.828257	0.520032	-1.5927	0.111227	0.687988
DDB_G0282059	DDB_G0282059	DDB0347528	3462	1520.04	1705.21	1084.71	2001.95	1883.49	2336	10.69	12.3	11.03	13.15	14.64	12.85	1823.42	-0.780352	0.490511	-1.5909	0.111633	0.688984
DDB_G0285045	DDB_G0285045	DDB0238789	4140	342	202	128	399.02	242	458.99	1.99	1.21	1.08	2.17	1.56	2.09	315.047	-0.947062	0.59534	-1.59079	0.111656	0.688984
DDB_G0286343	DDB_G0286343	DDB0349179	282	79	48	75.57	79	58.01	208.45	15.76	10.26	22.62	14.58	13.15	32.57	93.4086	-0.984675	0.618855	-1.59112	0.111581	0.688984
DDB_G0293058	DDB_G0293058	DDB0347438	3030	559	518	327	568.02	630.99	929	4.52	4.3	3.83	4.3	5.64	5.88	606.77	-0.810005	0.509231	-1.59064	0.11169	0.688984
DDB_G0270284	DDB_G0270284	DDB0234092	1173	4117.07	2504.95	1114.02	3147.83	4138.49	6046.55	94.98	59.54	37.29	67.77	105.81	109.17	3640.14	-0.93769	0.58963	-1.5903	0.111767	0.689103
DDB_G0275359	DDB_G0275359	DDB0307261	1389	20	85	308	22	95	22	0.38	1.66	8.48	0.39	2	0.33	82.1321	1.28622	0.808955	1.58997	0.111841	0.689204
DDB_G0282197	DDB_G0282197	DDB0238278	1443	21602.4	15909.1	10194.6	21236.9	19840.3	33119.9	392.66	297.62	268.63	360.42	399.37	471.16	21144.8	-0.844736	0.531598	-1.58905	0.112049	0.690088
DDB_G0289901	DDB_G0289901	DDB0302663	3432	29117.1	40526.9	31812.6	30848.7	110796	26956.8	206.56	295.13	326.39	204.56	868.88	149.67	44802.7	-0.912142	0.5741	-1.58882	0.112101	0.690088
DDB_G0269482	DDB_G0269482	DDB0234033	2211	1253.01	3551.84	8135.41	1475	2115	1757.11	14.21	41.38	133.52	15.62	26.53	15.59	2834.16	0.941185	0.592517	1.58845	0.112184	0.690244
DDB_G0270936	DDB_G0270936	DDB0307115	663	3652.14	1862.63	1184.99	3246	2400.16	5806.01	171.37	90.57	81.11	141.8	125.3	213.22	3178.34	-0.958509	0.60406	-1.58678	0.112563	0.692217
DDB_G0289709	drkB	DDB0229954	2073	123.97	144.94	136.63	28.97	85.35	84.03	1.51	1.81	2.41	0.33	1.15	0.8	96.384	0.859655	0.542016	1.58603	0.112732	0.692874
DDB_G0291780	wbp1	DDB0233148	1281	139	309	1233	218	206	186	2.89	6.63	37.25	4.24	4.75	3.03	353.131	1.06391	0.670903	1.58579	0.112787	0.692874
DDB_G0277105	DDB_G0277105	DDB0307312	2595	1148	612.85	568.74	846.98	977	1997.23	10.95	6.01	7.85	7.55	10.31	14.92	1053.29	-0.883316	0.557144	-1.58544	0.112867	0.693011
DDB_G0277493	cct6	DDB0233995	1620	1430.81	1320.98	2054.02	759	1016	484	22.83	21.69	47.5	11.31	17.95	6.04	1147.55	0.800985	0.505362	1.58497	0.112973	0.693302
DDB_G0284223	DDB_G0284223	DDB0238056	1641	70	184	283	42	128	62	1.1	2.98	6.45	0.62	2.23	0.76	118.981	0.959187	0.605411	1.58436	0.113113	0.693801
DDB_G0274261	DDB_G0274261	DDB0308111	1104	6677.02	2562	1262.01	3827.96	4670	12045.3	165.41	65.42	45.39	88.48	128.26	233.54	5349.43	-1.07333	0.677709	-1.58376	0.113247	0.694158
DDB_G0287507	limD1	DDB0191401	597	12	124	227	45	49	22	0.65	6.97	17.97	2.27	2.96	0.93	73.6976	1.24617	0.786931	1.58359	0.113288	0.694158
DDB_G0275717	thoc1	DDB0233560	2181	20	26	113	7	31	19	0.23	0.31	1.88	0.08	0.39	0.17	32.4959	1.22536	0.774328	1.58249	0.113538	0.695122
DDB_G0288645	DDB_G0288645	DDB0348175	1650	2937.02	5756.52	3352.8	2187.78	2015.51	1077.08	45.92	92.58	75.95	31.95	34.88	13.18	2849.84	0.867946	0.548595	1.58213	0.113621	0.695122
DDB_G0289991	DDB_G0289991	DDB0306684	1203	17	85	175	35	39	21	0.38	1.96	5.69	0.73	0.97	0.37	57.4921	1.16091	0.733661	1.58235	0.11357	0.695122
DDB_G0269164	egeB	DDB0191319	1278	537	783	1160	413	472	177	11.21	16.84	35.14	8.05	10.92	2.89	570.709	0.884534	0.55918	1.58184	0.113686	0.695165
DDB_G0283171	DDB_G0283171	DDB0309003	330	28	25	13	28	14	94	4.01	3.79	2.77	3.71	2.26	10.53	34.7331	-1.22528	0.774801	-1.58141	0.113784	0.695403
DDB_G0279377	gtf2f1	DDB0302526	1671	371.18	682	791	185	483.02	213.28	5.72	10.81	17.67	2.66	8.24	2.57	430.776	0.82922	0.524549	1.58082	0.113918	0.695869
DDB_G0276389	DDB_G0276389	DDB0307588	3864	163.01	216.2	277	65	150.73	108.04	1.02	1.39	2.51	0.38	1.04	0.53	155.842	0.792176	0.501376	1.58	0.114106	0.696298
DDB_G0284349	gdap2	DDB0237523	1707	45	72	116	89	129	126	0.68	1.11	2.53	1.25	2.15	1.48	96.6269	-0.843509	0.533813	-1.58016	0.114071	0.696298
DDB_G0284371	DDB_G0284371	DDB0307793	825	488.66	425.77	287.94	670	503.38	607.02	17.26	15.54	14.8	22.06	19.75	16.78	525.561	-0.832738	0.527489	-1.57868	0.114408	0.697427
DDB_G0287801	ncstn	DDB0237950	1980	574	1169	959	339.03	652.91	301	7.34	15.36	17.75	4.05	9.24	3.01	640.354	0.809929	0.513	1.57881	0.11438	0.697427
DDB_G0285999	cnbB	DDB0235276	552	1895.94	1066.09	856.3	1552	1375	3370.48	114.79	67.1	75.85	87.37	92.82	159.72	1746.03	-0.903183	0.572584	-1.57738	0.114708	0.698897
DDB_G0282685	DDB_G0282685	DDB0307734	1233	16	100	242	39	47	37	0.35	2.24	7.64	0.79	1.13	0.63	73.5551	1.16985	0.741872	1.57689	0.114821	0.698957
DDB_G0289221	DDB_G0289221	DDB0347767	2382	5.8	14.85	51.74	6.79	7.62	5.5	0.06	0.16	0.78	0.07	0.09	0.04	14.2894	1.43352	0.909117	1.57682	0.114836	0.698957
DDB_G0282411	DDB_G0282411	DDB0308398	2376	3349.91	4264.38	2776	1364	2236.98	1738.99	35.14	45.96	42.14	13.37	25.95	14.28	2569.05	0.742373	0.471041	1.57603	0.11502	0.699718
DDB_G0282131	DDB_G0282131	DDB0306274	2568	8	19	146	13	18	21	0.08	0.19	2.04	0.12	0.19	0.16	33.4977	1.37015	0.869631	1.57555	0.11513	0.700029
DDB_G0269200	cplA	DDB0191171	1950	459	876	1091.96	183	707	232	5.97	11.71	20.56	2.22	10.17	2.36	554.733	0.901419	0.572334	1.57499	0.115259	0.700459
DDB_G0287483	cnrG	DDB0238610	984	13	20.66	34	50	35	26	0.37	0.61	1.4	1.33	1.1	0.58	31.6002	-1.08103	0.686683	-1.57428	0.115423	0.701094
DDB_G0268522	psmG3	DDB0304545	438	1398.93	963	665	1590.99	913	2303.98	120.62	86.85	84.34	127.27	88.12	155.49	1377.36	-0.901753	0.573409	-1.57262	0.115808	0.702262
DDB_G0268856	DDB_G0268856	DDB0306555	1941	2337	3656.02	2040.36	1008	1561.06	1515.8	30.54	49.11	38.61	12.3	22.57	15.5	1972.94	0.755841	0.481074	1.57115	0.116147	0.702262
DDB_G0270268	DDB_G0270268	DDB0307462	1617	214	184	189	224	238	403	3.42	3.03	4.38	3.35	4.21	5.04	247.588	-0.786254	0.500333	-1.57146	0.116075	0.702262
DDB_G0278717	rsmG	DDB0229991	609	1772	1053	670.03	450	372.83	806	93.37	57.57	51.56	22.06	21.88	33.24	857.012	0.911233	0.579802	1.57163	0.116037	0.702262
DDB_G0280577	DDB_G0280577	DDB0347580	615	616.94	398	394.41	454.99	501.45	1354	32.07	21.46	29.94	22.01	29.02	55.08	631.007	-0.887825	0.564556	-1.57261	0.11581	0.702262
DDB_G0282943	DDB_G0282943	DDB0233730	3210	1827	2441.95	1911	653	1325	1263	13.91	19.08	21.04	4.65	11.15	7.52	1520.24	0.730442	0.464611	1.57216	0.115914	0.702262
DDB_G0286031	ubqP	DDB0238757	939	11	3	3	17	2	27	0.33	0.09	0.13	0.48	0.07	0.64	11.5268	-1.66759	1.06123	-1.57138	0.116094	0.702262
DDB_G0288101	rpl22	DDB0230146	351	8	42.03	298.05	7	84	6	1.02	5.64	56.12	0.82	12.01	0.6	64.2661	1.59162	1.01287	1.5714	0.11609	0.702262
DDB_G0291614	pks40	DDB0235302	7659	600.88	1589.57	861.08	1680.3	1887.84	951.92	1.86	5.04	3.84	4.86	6.44	2.3	1312.33	-0.875091	0.556485	-1.57253	0.115827	0.702262
DDB_G0286189	sumo	DDB0191257	297	4878	2700	2105	4124.76	3055	9042.58	867.47	512.5	559.98	678.69	615.85	1259.53	4488.21	-0.92906	0.591652	-1.57028	0.11635	0.703128
DDB_G0285851	DDB_G0285851	DDB0306384	708	9251.21	7168.97	4415.01	9138.71	8261.91	14889.2	397.8	319.14	276.69	365.99	395.02	501.07	9205.6	-0.840053	0.535099	-1.5699	0.116438	0.703304
DDB_G0271968	DDB_G0271968	DDB0305389	1710	1602.97	2183.53	1828.38	771.08	1159.66	976.42	24.09	33.74	39.8	10.82	19.29	11.48	1384.68	0.709178	0.451971	1.56908	0.11663	0.703389
DDB_G0275695	ampA	DDB0185088	855	4629.85	5962.92	4729.91	941.94	4174.55	2642.02	156.37	208.05	232.37	29.66	156.54	69.84	3674.17	0.834853	0.531994	1.56929	0.11658	0.703389
DDB_G0279053	DDB_G0279053	DDB0230202	1779	248	1230.59	1214	177.06	769.85	95	3.57	18.2	25.29	2.38	12.25	1.07	574.392	1.13903	0.725759	1.56944	0.116546	0.703389
DDB_G0268846	DDB_G0268846	DDB0307678	1746	24	86	392	44	46	80	0.35	1.3	8.34	0.6	0.75	0.92	101.342	1.19773	0.763856	1.56801	0.11688	0.704182
DDB_G0292492	DDB_G0292492	DDB0346678	678	70	28	27	52	50	130	3.19	1.32	1.79	2.2	2.53	4.63	61.6782	-1.05344	0.671738	-1.56823	0.116826	0.704182
DDB_G0288963	DDB_G0288963	DDB0307362	1500	3676.93	5295.74	3111.21	5508.42	6285.01	5321.11	63.97	94.81	78.46	89.49	121.08	72.45	5030.32	-0.760688	0.485337	-1.56734	0.117035	0.704762
DDB_G0280969	psmA4	DDB0214953	753	946	779.02	1560	480	561	563	37.54	31.98	90.16	17.75	24.74	17.49	789.323	0.751425	0.479574	1.56686	0.117147	0.70508
DDB_G0267586	DDB_G0267586	DDB0308321	1389	1167.05	950	602	1223.93	1105	1804.96	22.15	18.56	16.57	21.69	23.23	26.81	1188.79	-0.823393	0.525777	-1.56605	0.117337	0.705507
DDB_G0291562	osbL	DDB0237803	1209	4533.9	7125.09	4069.24	9217.53	7064.1	6099.98	100.97	163.47	131.49	191.58	174.33	106.32	6705.64	-0.82068	0.524011	-1.56615	0.117313	0.705507
DDB_G0287859	DDB_G0287859	DDB0238507	4743	50	173.44	444.92	33.12	167.77	54.88	0.25	0.9	3.25	0.16	0.94	0.22	138.959	1.1328	0.723623	1.56546	0.117476	0.705986
DDB_G0271360	DDB_G0271360	DDB0348600	1698	396	459	383.38	546.01	511.74	672.37	6	7.15	8.41	7.72	8.58	7.97	510.527	-0.745801	0.476555	-1.56498	0.117587	0.706292
DDB_G0270086	DDB_G0270086	DDB0305329	540	1535	824	2099.51	1013.99	1954.95	4375.5	95.95	53.57	192.08	58.92	136.29	214.06	1948.51	-0.906193	0.579939	-1.56256	0.118155	0.708274
DDB_G0279131	DDB_G0279131	DDB0237831	465	404	255	222	300.2	291	890	31.66	20.86	25.55	21.84	25.5	54.59	402.593	-0.920237	0.588787	-1.56294	0.118068	0.708274
DDB_G0285439	DDB_G0285439	DDB0307840	2421	3259.18	2554.55	2272.3	3441.99	3346.99	4919.71	33.5	26.98	33.81	33.06	38.05	39.58	3412.44	-0.764834	0.489287	-1.56316	0.118015	0.708274
DDB_G0292928	DDB_G0292928	DDB0305420	483	138	64	60	116	85	257	10.19	4.93	6.5	7.96	7.02	14.86	124.959	-0.989422	0.63315	-1.5627	0.118124	0.708274
DDB_G0276465	sepA	DDB0229896	3504	1096.99	1750	1956	434.95	1355	574.97	7.61	12.47	19.63	2.82	10.4	3.12	1134.41	0.810875	0.519471	1.56096	0.118532	0.708392
DDB_G0281181	DDB_G0281181	DDB0308048	1131	3050.6	2776.76	1732.58	3625	2953.99	4627.06	73.45	68.9	60.55	81.44	78.84	87.19	3268.42	-0.807577	0.51729	-1.56117	0.118484	0.708392
DDB_G0284857	cdipt	DDB0305820	624	567	701	898.07	336	345	391	28.89	37.05	66.8	15.93	19.57	15.59	525.087	0.72675	0.465484	1.56128	0.118458	0.708392
DDB_G0285245	DDB_G0285245	DDB0237733	846	987	3282.16	2097.78	472	1918	255.97	33.78	116.05	104.44	15.06	72.89	6.86	1412.32	1.06283	0.68045	1.56196	0.118298	0.708392
DDB_G0285693	DDB_G0285693	DDB0237748	2736	71	105	360.93	41	110	71	0.64	0.97	4.71	0.35	1.1	0.5	116.174	0.996192	0.638042	1.56133	0.118447	0.708392
DDB_G0288367	DDB_G0288367	DDB0347755	3597	35	48	82	9	47.02	8	0.24	0.33	0.8	0.06	0.35	0.04	35.4201	1.16236	0.744139	1.56202	0.118282	0.708392
DDB_G0276543	DDB_G0276543	DDB0306872	2451	39	66	207	23	71.25	29	0.4	0.69	3.04	0.22	0.8	0.23	66.3997	1.06687	0.683669	1.56051	0.11864	0.708647
DDB_G0293082	DDB_G0293082	DDB0308295	1092	2464.93	3157.97	1774	2954.02	3301.81	4489.12	61.86	81.7	64.63	69.17	91.86	88.17	3105.61	-0.76659	0.491316	-1.56028	0.118694	0.708647
DDB_G0290153	DDB_G0290153	DDB0305950	1545	2982.98	6366.54	3556.01	1565.81	3185.64	1497	50.2	110.23	86.73	24.61	59.36	19.72	3088.15	0.815299	0.522657	1.55991	0.118781	0.708692
DDB_G0293976	DDB_G0293976	DDB0346726	1347	71.01	42	46	59	85	113.98	1.4	0.85	1.31	1.08	1.85	1.75	71.1096	-0.888042	0.569352	-1.55974	0.118821	0.708692
DDB_G0281259	DDB_G0281259	DDB0233502	1230	239	104	191	145	235	522	5.22	2.34	6.05	2.95	5.68	8.92	240.836	-0.918707	0.589337	-1.55888	0.119024	0.709205
DDB_G0283655	DDB_G0283655	DDB0307018	1524	2576	1962	1644	2407.5	2465.98	4383.01	44.02	34.5	40.72	38.42	46.66	58.62	2648.09	-0.791011	0.507425	-1.55887	0.119027	0.709205
DDB_G0271668	rpl36	DDB0185019	318	9	89	585	13	158	29	1.39	14.57	134.31	1.85	27.51	3.5	127.563	1.52048	0.975624	1.55847	0.119122	0.709418
DDB_G0267414	repD	DDB0191272	2331	17	68	239	24	54	37	0.18	0.75	3.7	0.24	0.64	0.31	66.0785	1.17425	0.753722	1.55793	0.119249	0.709462
DDB_G0292196	DDB_G0292196	DDB0349244	1959	73.46	131.19	97.81	80.49	229.16	161.17	0.95	1.74	1.83	0.97	3.28	1.63	127.578	-0.832357	0.534202	-1.55813	0.119202	0.709462
DDB_G0272260	sppA	DDB0216187	1221	7548.34	8222.03	4952.99	8663.24	8963.72	12496	166.18	186.47	158.21	178.01	218.68	215.31	8746.79	-0.768286	0.49326	-1.55757	0.119336	0.709524
DDB_G0283971	DDB_G0283971	DDB0306981	2565	286.97	443	599.91	107	377	151	2.77	4.4	8.39	0.97	4.03	1.14	308.621	0.854952	0.548966	1.55739	0.119379	0.709524
[truncated: 10,909 more rows]

## Sheet: DEG_FDR<0.05
gene_id	gene_name	transcript_id(s)	length	cdl1a_1_count	cdl1a_2_count	cdl1a_3_count	WT_1_count	WT_2_count	WT_3_count	cdl1a_1_TPM	cdl1a_2_TPM	cdl1a_3_TPM	WT_1_TPM	WT_2_TPM	WT_3_TPM	baseMean	log2FoldChange	lfcSE	stat	pvalue	padj
DDB_G0282127	DDB_G0282127	DDB0307713	1038	4	4	1	1648.39	1228	1498.97	0.11	0.11	0.04	40.99	36.3	31.27	828.87	-9.20854	0.720631	-12.7784	2.16363e-37	8.56871e-34
DDB_G0278519	DDB_G0278519	DDB0307961	606	6	14	16	5127	5810.93	3409.06	0.32	0.77	1.24	253.09	343.34	141.55	2688.41	-8.95945	0.574919	-15.5839	9.37196e-55	1.11348e-50
DDB_G0276075	DDB_G0276075	DDB0348742	1113	2	7	5	2236.15	1962	859.01	0.05	0.18	0.18	51.2	53.37	16.5	977.557	-8.85116	0.707395	-12.5123	6.39242e-36	1.89871e-32
DDB_G0288185	DDB_G0288185	DDB0266556	276	7	18	4	2988.16	2070.83	1356	1.47	4.05	1.26	579.29	493.54	222.6	1254.91	-8.1254	0.672358	-12.0849	1.26872e-33	3.01474e-30
DDB_G0286351	DDB_G0286351	DDB0191143	1824	12	22	26	3700.95	4536.85	3207.14	0.17	0.32	0.53	48.36	70.24	35.12	2123.48	-7.87507	0.522912	-15.06	2.96664e-51	1.76233e-47
DDB_G0288573	DDB_G0288573	DDB0308870	684	7	24	75	3860.03	4044.94	9742.78	0.32	1.12	4.92	161.77	202.49	343.18	3168.85	-7.70103	0.677782	-11.3621	6.45707e-30	1.09595e-26
DDB_G0269082	DDB_G0269082	DDB0305231	570	1	4	0	212	277	198	0.06	0.24	0	11.4	17.85	8.96	126.986	-7.35927	0.860216	-8.55514	1.1773e-17	8.74215e-15
DDB_G0290419	DDB_G0290419	DDB0348028	315	8	4	7	896	963	604.87	1.26	0.67	1.64	130.25	171.05	74.41	465.029	-7.30275	0.623597	-11.7107	1.12362e-31	2.22495e-28
DDB_G0290521	DDB_G0290521	DDB0348410	1293	0	2	9	125	822.01	104	0	0.04	0.27	2.4	18.76	1.68	178.474	-6.8029	0.909474	-7.48004	7.42976e-14	4.16745e-11
DDB_G0267358	DDB_G0267358_RTE	DDB0216521	1149	0	1.01	0	2.73	102.31	5.31	0	0.02	0	0.06	2.68	0.1	17.8824	-6.75739	1.6059	-4.20785	2.57813e-05	0.00348077
DDB_G0270952	DDB_G0270952_RTE	DDB0216703	1149	0	1.01	0	2.73	102.31	5.31	0	0.02	0	0.06	2.68	0.1	17.8824	-6.75739	1.6059	-4.20785	2.57813e-05	0.00348077
DDB_G0271780	DDB_G0271780	DDB0238202	1026	2	5	1	300	204.95	125.01	0.05	0.14	0.04	7.56	6.14	2.64	124.479	-6.64386	0.811145	-8.19072	2.59676e-16	1.714e-13
DDB_G0278537	DDB_G0278537	DDB0307962	543	20	64	45	3974	4665.8	1603.99	1.24	4.13	4.08	229.07	322.65	77.84	1953.07	-6.64306	0.606299	-10.9567	6.16864e-28	9.16121e-25
DDB_G0279545	DDB_G0279545	DDB0305667	879	0	2	0	44	40.11	22	0	0.07	0	1.34	1.45	0.56	20.5622	-6.04777	1.27965	-4.72611	2.28866e-06	0.000438574
DDB_G0272298	DDB_G0272298	DDB0346864	918	13	40	24	1652.04	1741.11	387	0.4	1.28	1.08	47.65	59.76	9.37	737.656	-5.96563	0.67239	-8.87227	7.16701e-19	5.67675e-16
DDB_G0282013	DDB_G0282013	DDB0205087	300	0	0	0	3	20	8	0	0	0	0.48	3.94	1.09	5.19967	-5.9539	1.6986	-3.50518	0.000456295	0.0338828
DDB_G0286873	DDB_G0286873	DDB0347116	1077	10	7	5	323	431	363	0.26	0.18	0.19	7.69	12.19	7.25	207.329	-5.89343	0.597423	-9.86476	5.91767e-23	7.03079e-20
DDB_G0292826	DDB_G0292826	DDB0252870	1785	49	104	74	3707.01	5271.59	1497	0.7	1.53	1.54	49.61	83.59	16.79	1984.41	-5.82523	0.585109	-9.95581	2.3788e-23	3.14028e-20
DDB_G0275819	DDB_G0275819	DDB0252809	291	111	473	242	15234	10243.2	9704.69	20.64	94.02	67.39	2620.74	2160.96	1413.44	6910.38	-5.77376	0.598756	-9.64292	5.26666e-22	5.21443e-19
DDB_G0273211	aslD-1	DDB0231691	1941	7.04	27.69	16.09	814.82	858.97	487.77	0.09	0.37	0.3	9.95	12.42	4.99	414.957	-5.72963	0.606672	-9.44438	3.57524e-21	3.0341e-18
DDB_G0273717	aslD-2	DDB0266907	1941	7.04	27.69	16.09	814.82	858.97	487.77	0.09	0.37	0.3	9.95	12.42	4.99	414.957	-5.72963	0.606672	-9.44438	3.57524e-21	3.0341e-18
DDB_G0281513	DDB_G0281513	DDB0237815	1449	31	65	22	1834.76	1409.98	1559	0.56	1.21	0.58	30.99	28.25	22.07	928.152	-5.6411	0.574112	-9.82578	8.71993e-23	9.41832e-20
DDB_G0276687	DDB_G0276687	DDB0304976	222	0	1	0	4	37	6.48	0	0.4	0	1.36	15.67	1.87	7.95485	-5.57711	1.61024	-3.46353	0.000533141	0.0383894
DDB_G0271588	DDB_G0271588	DDB0348847	186	3	2	0	81	55	56	1.94	1.46	0	48.95	41.76	28.65	37.7218	-5.55078	0.930085	-5.96803	2.40132e-09	8.39121e-07
DDB_G0285443	DDB_G0285443	DDB0304974	219	0	0	1	3	31.99	10	0	0	0.59	1.06	14.11	3	7.57263	-5.50922	1.60231	-3.43829	0.000585402	0.0413998
DDB_G0275051	DDB_G0275051_ps	DDB0252834	300	3	1	1	51	46	37	0.52	0.19	0.26	8.21	9.07	5.04	26.1351	-5.01861	0.938686	-5.34642	8.97105e-08	2.47872e-05
DDB_G0268058	alrC	DDB0231284	966	7	26	11	265	347	351	0.2	0.78	0.46	7.18	11.19	7.98	181.642	-4.712	0.591622	-7.96454	1.65845e-15	9.85204e-13
DDB_G0277903	cotE	DDB0214991	1395	88	94	109	761.97	5137	563	1.66	1.83	2.99	13.44	107.47	8.32	1131.38	-4.6134	0.696175	-6.62678	3.43082e-11	1.45577e-08
DDB_G0279541	DDB_G0279541	DDB0348397	657	42	128	80	1910	1816.06	1111	1.99	6.3	5.54	84.46	95.99	41.3	955.465	-4.60751	0.564996	-8.15495	3.49337e-16	2.18446e-13
DDB_G0269530	DDB_G0269530	DDB0308176	714	523	568	242	13162.6	5781.93	6518.88	22.24	25	15	521.36	273.38	216.96	5277.96	-4.59198	0.614307	-7.47506	7.71686e-14	4.16745e-11
DDB_G0291702	cyp520B1	DDB0252692	1446	40.99	48	24	694.18	547.99	1018	0.74	0.9	0.63	11.75	11	14.45	434.961	-4.56414	0.551479	-8.27618	1.27187e-16	8.88887e-14
DDB_G0271438	DDB_G0271438	DDB0308428	2832	3	5	3	63	87	55	0.03	0.04	0.04	0.51	0.84	0.37	39.3028	-4.4804	0.744709	-6.01631	1.78442e-09	6.83892e-07
DDB_G0276113	DDB_G0276113	DDB0308656	717	1	5	4	12	143	26	0.04	0.22	0.25	0.47	6.72	0.86	31.2921	-4.32215	0.947432	-4.56197	5.06767e-06	0.000860129
DDB_G0292822	DDB_G0292822	DDB0252868	1800	8	20	10	202	269	111.99	0.11	0.29	0.21	2.68	4.23	1.24	114.173	-4.22504	0.632526	-6.67963	2.39542e-11	1.05407e-08
DDB_G0267252	DDB_G0267252	DDB0307670	771	3	0	0.64	28.32	21.18	7.07	0.12	0	0.04	1.02	0.91	0.21	11.6858	-4.11655	1.18286	-3.48017	0.000501094	0.0365245
DDB_G0271614	pks7	DDB0235169	7542	2046.55	2190.66	1240.83	23746.1	23898.8	18151.6	6.42	7.05	5.63	69.7	82.88	44.59	13196.1	-3.84659	0.5153	-7.46476	8.34489e-14	4.31068e-11
DDB_G0273103	DDB_G0273103	DDB0308456	717	1.5	4	4	5.45	111.5	13	0.06	0.18	0.25	0.21	5.24	0.43	22.6075	-3.81431	1.0269	-3.71439	0.000203698	0.0190562
DDB_G0273835	DDB_G0273835	DDB0308533	717	1.5	4	4	5.45	111.5	13	0.06	0.18	0.25	0.21	5.24	0.43	22.6075	-3.81431	1.0269	-3.71439	0.000203698	0.0190562
DDB_G0274867	DDB_G0274867	DDB0307555	693	14	27	40	368	336	177.99	0.62	1.24	2.58	15.16	16.53	6.16	180.651	-3.80859	0.597	-6.37954	1.77624e-10	7.27708e-08
DDB_G0274343	DDB_G0274343	DDB0266536	207	6	53	8	259	215	211	2.72	26.66	5.59	109.09	113.01	75.25	139.645	-3.66735	0.738073	-4.96882	6.73605e-07	0.000147936
DDB_G0281769	DDB_G0281769	DDB0347379	183	113	57	39	907	543.13	740.01	77.52	44.36	41.94	581.73	438.05	401.76	453.868	-3.64669	0.607928	-5.99855	1.99083e-09	7.16759e-07
DDB_G0282551	DDB_G0282551	DDB0266590	207	22	54	35	169	658	397	9.96	27.16	24.45	71.18	345.85	141.58	226.374	-3.64181	0.578432	-6.296	3.05426e-10	1.20959e-07
DDB_G0271526	DDB_G0271526	DDB0168383	519	18	12	8	127	102	155.96	1.19	0.83	0.78	7.82	7.54	8.09	77.6697	-3.58053	0.623371	-5.74382	9.25619e-09	2.89402e-06
DDB_G0276111	DDB_G0276111	DDB0306649	1248	3.08	21	19	36	354	44	0.07	0.46	0.59	0.72	8.42	0.74	78.204	-3.50819	0.839208	-4.18036	2.91051e-05	0.00384219
DDB_G0268740	lip2	DDB0230058	1248	205.17	263.7	146	1934.98	2218.77	1488.48	4.4	5.83	4.55	38.77	52.77	25	1145.63	-3.45758	0.513333	-6.73555	1.63313e-11	7.46277e-09
DDB_G0293854	DDB_G0293854	DDB0348292	255	6157.02	8386.48	3308.83	61111.9	32283.9	68346.5	1559.32	2298.16	1267.03	14332.6	9344.5	13575.7	33481.4	-3.45688	0.575474	-6.00701	1.88979e-09	7.01643e-07
DDB_G0283077	DDB_G0283077	DDB0231637	1806	59	135	75	879	967.65	378	0.83	1.96	1.54	11.61	15.15	4.18	462.34	-3.36229	0.585002	-5.74748	9.05852e-09	2.89402e-06
DDB_G0285697	DDB_G0285697	DDB0308544	1389	37	16	10	109	293	184	0.7	0.31	0.28	1.93	6.16	2.73	112.629	-3.33702	0.645981	-5.16582	2.39387e-07	5.92532e-05
DDB_G0292824	DDB_G0292824	DDB0252869	1794	330	516	307	3123.3	4728.91	1134	4.7	7.56	6.34	41.57	74.57	12.65	1845	-3.23173	0.593295	-5.4471	5.11982e-08	1.52071e-05
DDB_G0281887	DDB_G0281887	DDB0347185	186	19	16	6	131	80	106	12.29	11.71	6.07	79.17	60.74	54.23	67.3527	-3.22439	0.669397	-4.81685	1.4584e-06	0.00029552
DDB_G0286203	DDB_G0286203	DDB0307861	1026	24	98.98	28.01	360.99	390.54	360.72	0.65	2.76	1.1	9.1	11.71	7.63	229.035	-3.16178	0.617547	-5.11991	3.05688e-07	7.26375e-05
DDB_G0274189	ecmJ	DDB0231126	366	1820	834.08	437.99	8440.67	5333.37	9688.5	213.81	103.24	76.16	918.29	704.57	890.9	4921.44	-3.13484	0.63131	-4.96562	6.84833e-07	0.000147936
DDB_G0272692	DDB_G0272692	DDB0346802	1209	6	6	1	27	30	42	0.13	0.14	0.03	0.56	0.74	0.73	20.1001	-3.1337	0.835104	-3.75247	0.000175104	0.0170525
DDB_G0283929	cyp517A1	DDB0232394	1452	4353.36	3423.99	2094.89	26783.9	18351.3	27204.9	78.57	63.6	54.81	451.37	366.8	384.29	15224.9	-3.12825	0.542955	-5.76154	8.33506e-09	2.7508e-06
DDB_G0287849	trxD	DDB0233281	315	1019.95	541.39	225	5116.36	2164.23	6046.18	160.23	90.4	52.7	743.73	384.42	743.76	2827.33	-3.1277	0.66648	-4.69287	2.69397e-06	0.000508048
DDB_G0283931	pks23	DDB0230074	7500	1372.85	1830.03	1055.4	12165.6	11306.2	5048.77	4.33	5.93	4.81	35.92	39.43	12.47	6129.97	-3.05039	0.563111	-5.41703	6.05963e-08	1.75596e-05
DDB_G0290421	DDB_G0290421	DDB0348187	2082	38	69	170	648	657.85	467	0.46	0.86	2.98	7.33	8.81	4.42	373.148	-3.04601	0.585348	-5.20376	1.95293e-07	4.93675e-05
DDB_G0270614	DDB_G0270614	DDB0348253	615	83	15	5	151.01	160.14	491	4.31	0.81	0.38	7.3	9.27	19.98	159.225	-3.03381	0.83171	-3.64768	0.000264624	0.0227826
DDB_G0271476	DDB_G0271476	DDB0348769	1893	67.51	172.35	47.28	854.25	546.84	460.68	0.91	2.38	0.92	10.72	8.13	4.84	406.716	-3.03104	0.629419	-4.81561	1.46752e-06	0.00029552
DDB_G0280251	DDB_G0280251	DDB0305728	975	143	153	161	830.32	701	1317	4.11	4.54	6.72	22.26	22.35	29.62	592.754	-2.90045	0.493048	-5.8827	4.03616e-09	1.3701e-06
DDB_G0271110	DDB_G0271110	DDB0304830	240	348	70	52	1134	661	1273	102.99	22.56	23.39	311.04	224.45	295.72	658.359	-2.89075	0.729062	-3.96502	7.33885e-05	0.00846533
DDB_G0271930	DDB_G0271930	DDB0348580	192	123	637	233	2058.98	1575.59	2185.64	71.22	414.79	210.08	1112.14	1066.86	999.36	1241.93	-2.86622	0.615304	-4.65823	3.18946e-06	0.000582984
DDB_G0282039	DDB_G0282039	DDB0347504	192	17	135	43	294	387	492	9.84	87.91	38.77	158.8	262.04	224.96	240.7	-2.8502	0.660415	-4.31578	1.59042e-05	0.00230437
DDB_G0289057	DDB_G0289057	DDB0308090	936	282	230	122	1272	1067	1564	8.52	7.17	5.36	35.83	35.76	36.97	825.458	-2.85005	0.546676	-5.21341	1.85399e-07	4.78854e-05
DDB_G0275137	DDB_G0275137	DDB0308133	180	441.55	409	298	3632	1316	1267	321.92	339.37	341.4	2477.95	1130.3	731.71	1445.61	-2.81778	0.626546	-4.49732	6.88148e-06	0.00107777
DDB_G0272909	DDB_G0272909	DDB0307514	1080	23	29	27	124	78	263	0.58	0.76	1	2.94	2.2	5.23	96.8769	-2.81187	0.609573	-4.61286	3.97172e-06	0.000685562
DDB_G0289095	DDB_G0289095	DDB0347104	1677	130	55	28.07	366	521.13	433	2	0.87	0.62	5.25	8.86	5.2	274.544	-2.789	0.630391	-4.42423	9.67863e-06	0.0014934
DDB_G0282037	DDB_G0282037	DDB0347503	189	384	580	250	2108.32	1917.75	2928	234.78	399.92	238.52	1203.35	1373.55	1414.66	1469.47	-2.76156	0.527703	-5.23316	1.66633e-07	4.39949e-05
DDB_G0270940	DDB_G0270940	DDB0348000	987	2408.76	1553	791	9092.67	5945.64	12182.4	68.21	45.37	32.55	240.18	186.78	270.01	5842.88	-2.73566	0.591861	-4.62214	3.79797e-06	0.000673487
DDB_G0279757	DDB_G0279757	DDB0308005	978	138	629	373	1909	2018.56	2200	3.95	18.58	15.52	50.99	64.12	49.3	1300.06	-2.73045	0.567417	-4.81207	1.49376e-06	0.000295789
DDB_G0283555	DDB_G0283555	DDB0231653	1398	366	298	344	595	4497.06	1067.77	6.9	5.78	9.4	10.47	93.85	15.75	1185.54	-2.72552	0.637727	-4.27381	1.92163e-05	0.00271796
DDB_G0268858	DDB_G0268858	DDB0308224	588	8	12	12	59	60	53	0.44	0.69	0.97	3.04	3.7	2.3	36.9064	-2.71963	0.643024	-4.22944	2.34273e-05	0.00323651
DDB_G0274231	DDB_G0274231	DDB0307223	1656	232	133	112	875	650	1059.96	3.61	2.13	2.53	12.72	11.2	12.92	558.478	-2.67175	0.553921	-4.82334	1.41176e-06	0.000294265
DDB_G0292424	DDB_G0292424	DDB0306755	1017	18	30	89	328	178	131	0.49	0.85	3.53	8.36	5.39	2.8	146.264	-2.66854	0.678322	-3.93404	8.35312e-05	0.00945176
DDB_G0273167	DDB_G0273167	DDB0348740	444	4	7	21.5	47	37.5	79	0.34	0.62	2.67	3.68	3.54	5.22	34.8135	-2.64184	0.732912	-3.60457	0.000312665	0.0250998
DDB_G0273905	DDB_G0273905	DDB0348741	444	4	7	21.5	47	37.5	79	0.34	0.62	2.67	3.68	3.54	5.22	34.8135	-2.64184	0.732912	-3.60457	0.000312665	0.0250998
DDB_G0291169	DDB_G0291169	DDB0308171	894	2373.97	2454	1416.07	12338.3	9173.23	10468.3	75.86	80.97	65.8	367.63	325.37	261.81	7045.08	-2.6325	0.523936	-5.02448	5.0481e-07	0.000117601
DDB_G0285873	DDB_G0285873	DDB0348097	552	40	13	9	110	74.02	141	2.42	0.82	0.8	6.19	5	6.68	70.8948	-2.59045	0.703779	-3.68077	0.000232528	0.0207719
DDB_G0290585	DDB_G0290585	DDB0347162	171	9	9	12	55	30	54	8	9.2	16.9	45.89	31.62	38.14	31.0914	-2.53235	0.694981	-3.64376	0.000268679	0.0229653
DDB_G0347333	DDB_G0347333	DDB0347334	444	40	38	76	196.01	81	448	3.37	3.35	9.43	15.34	7.65	29.58	155.725	-2.52192	0.650963	-3.87413	0.000107006	0.0115576
DDB_G0278695	DDB_G0278695	DDB0305701	198	121	140	177	716	665	657	63.18	81.78	143.35	348.33	404.79	270.6	447.713	-2.52119	0.481079	-5.24069	1.59978e-07	4.31978e-05
DDB_G0275251	DDB_G0275251	DDB0307568	924	249	219	78	1125	639	775	7.64	6.94	3.48	32.19	21.76	18.61	579.346	-2.49742	0.617204	-4.04634	5.20236e-05	0.00643847
DDB_G0288929	DDB_G0288929	DDB0347433	1179	77	67	164	455.2	359	556	1.77	1.58	5.46	9.74	9.12	9.98	300.994	-2.47312	0.536195	-4.61235	3.98146e-06	0.000685562
DDB_G0286569	DDB_G0286569	DDB0347510	345	43	107	36	447.92	141	194	5.64	14.84	7.01	54.4	20.84	19.92	187.629	-2.47262	0.684611	-3.61172	0.000304178	0.0249237
DDB_G0281753	DDB_G0281753	DDB0347635	219	19	63	79	231	134	338	7.26	26.51	46.26	81.92	59.11	101.5	154.673	-2.46789	0.619569	-3.98324	6.79834e-05	0.00807711
DDB_G0281209	DDB_G0281209	DDB0347854	1566	184	164.53	340.01	981.51	1109.87	971.98	3.05	2.81	8.17	15.19	20.37	12.61	669.484	-2.45326	0.491529	-4.99108	6.00438e-07	0.0001346
DDB_G0269008	DDB_G0269008	DDB0238636	444	43	84	232	578.17	544	340	3.63	7.41	28.77	45.25	51.35	22.45	329.29	-2.41869	0.621357	-3.89259	9.91787e-05	0.0108105
DDB_G0275861	DDB_G0275861	DDB0234042	7551	162.04	136.11	190.06	767.04	542.07	773.32	0.51	0.44	0.86	2.25	1.88	1.9	467.551	-2.3947	0.503561	-4.75553	1.97925e-06	0.000385499
DDB_G0293608	wdr53	DDB0266374	1107	119	127	92	451	388	659	2.94	3.23	3.3	10.39	10.62	12.74	328.317	-2.394	0.511086	-4.68414	2.8114e-06	0.000521909
DDB_G0283215	DDB_G0283215	DDB0347983	1518	7	16	16	68.78	51	37.94	0.12	0.28	0.4	1.1	0.97	0.51	36.3076	-2.37523	0.683594	-3.47462	0.000511578	0.0370613
DDB_G0290943	pks39	DDB0237714	9327	61.85	75.08	47.04	223.15	231.19	344.84	0.16	0.19	0.17	0.53	0.65	0.68	174.331	-2.35278	0.521991	-4.50732	6.56529e-06	0.00105408
DDB_G0278279	DDB_G0278279	DDB0347587	1020	89	225	154	762.96	508	591	2.42	6.32	6.09	19.37	15.34	12.59	427.023	-2.33509	0.547891	-4.26195	2.02647e-05	0.00283253
DDB_G0269112	celB	DDB0191122	1599	18	31.17	43	63	288	52.27	0.29	0.52	1.01	0.95	5.16	0.66	82.7361	-2.33344	0.687269	-3.39524	0.00068569	0.0482052
DDB_G0290937	pks38	DDB0235304	9402	710.82	501.8	409.89	2287.13	2329.72	2181.19	1.78	1.29	1.48	5.36	6.45	4.28	1520.11	-2.30586	0.508434	-4.53523	5.75418e-06	0.000949519
DDB_G0272500	DDB_G0272500	DDB0307167	1239	333	674	291	1535	2349	1468	7.21	15.03	9.14	31.01	56.34	24.87	1173.85	-2.28527	0.526858	-4.33754	1.44084e-05	0.00213983
DDB_G0282567	DDB_G0282567	DDB0346905	828	367.51	326	271	890.01	761	2423.84	12.92	11.84	13.86	29.17	29.71	66.7	879.66	-2.27797	0.561479	-4.05709	4.9687e-05	0.00621402
DDB_G0272316	DDB_G0272316	DDB0231555	192	153	62	105	320	343	688.95	88.59	40.37	94.67	172.85	232.25	315.02	293.386	-2.27354	0.568102	-4.002	6.28097e-05	0.00761472
DDB_G0272672	DDB_G0272672	DDB0220660	366	187	115	34	481	509	406	21.97	14.23	5.91	52.33	67.24	37.33	314.857	-2.25379	0.646702	-3.48506	0.000492028	0.0360851
DDB_G0283947	DDB_G0283947	DDB0308482	1101	174	104	114	481	662.96	438	4.32	2.66	4.11	11.15	18.27	8.52	351.56	-2.23659	0.519291	-4.30701	1.65478e-05	0.00236873
DDB_G0287003	DDB_G0287003	DDB0238517	1254	343	628	527	2003.93	2278	1442	7.32	13.81	16.32	39.93	53.88	24.09	1294.58	-2.23566	0.497154	-4.49693	6.89425e-06	0.00107777
DDB_G0283933	cyp517A4	DDB0233016	1452	1685.66	1467.38	1195.68	5918.73	4119.94	6683.3	30.42	27.26	31.28	99.74	82.35	94.41	3819.29	-2.20977	0.509096	-4.34058	1.42106e-05	0.00213717
DDB_G0281147	DDB_G0281147	DDB0347955	360	172	83	48	393	235	590.01	20.83	10.6	8.61	44.07	32.02	55.93	275.643	-2.20911	0.640543	-3.44881	0.000563056	0.0400579
DDB_G0272654	sigN25	DDB0230165	267	956.56	1891.2	1372.36	3161.37	8386.36	5084.72	216.58	461.21	468.15	662.57	2164.27	902.48	3550.55	-2.1847	0.498861	-4.37938	1.1902e-05	0.00181292
DDB_G0286781	DDB_G0286781	DDB0266578	195	47	76	194	196.05	378	626.12	25.82	46.83	165.62	100.41	242.45	271.46	255.362	-2.1804	0.596727	-3.65392	0.000258264	0.0223973
DDB_G0292030	DDB_G0292030	DDB0347131	1038	6195.68	3226.02	2033.99	13445.2	11214.4	20676.8	165.15	88.68	78.74	334.34	331.5	431.36	10182	-2.17572	0.584584	-3.72182	0.000197791	0.0187997
DDB_G0267868	DDB_G0267868	DDB0307379	1971	52	91	33	199	322	145	0.67	1.2	0.61	2.39	4.58	1.46	148.91	-2.15323	0.591724	-3.63891	0.000273795	0.0232149
DDB_G0282107	DDB_G0282107	DDB0230194	444	10263.5	6619.2	3854	26807.2	18114.4	33575	865.68	583.69	477.98	2097.93	1709.78	2216.48	17999	-2.14661	0.573162	-3.7452	0.000180251	0.0172991
DDB_G0269176	racF1	DDB0215399	582	139	119	126	256.15	316	920	7.8	6.94	10.34	13.38	19.77	40.42	321.408	-2.14222	0.568874	-3.76572	0.00016607	0.0164423
DDB_G0291083	DDB_G0291083	DDB0306832	606	112.01	114	91	394	263	469	5.94	6.28	7.05	19.45	15.54	19.47	260.425	-2.10315	0.527148	-3.98968	6.61624e-05	0.00794016
DDB_G0275817	DDB_G0275817	DDB0252808	276	1794	2655.52	1533	8601.75	4797.92	7155.81	375.8	597.35	482.68	1667.55	1143.49	1174.7	4876.31	-2.09688	0.536609	-3.90765	9.31996e-05	0.0104463
DDB_G0289517	DDB_G0289517	DDB0231081	2139	744.39	2433.86	1591.08	3665.37	8927.51	4600.96	8.75	29.39	27.07	40.25	116.07	42.32	3749.32	-2.08474	0.546204	-3.81677	0.000135209	0.0139688
DDB_G0271178	DDB_G0271178	DDB0348524	321	2121	3673.26	1725	10539	6072.63	9032	320.64	589.47	388.38	1474.26	1037.14	1069.06	6078.31	-2.08208	0.54943	-3.78953	0.000150935	0.0154591
DDB_G0276793	DDB_G0276793	DDB0348692	1314	621.94	753	1132.96	1479.81	1846.09	5636.78	12.58	15.68	33.23	27.94	41.36	89.23	1947.04	-2.05969	0.562826	-3.65955	0.000252661	0.0222201
DDB_G0285029	sfxn	DDB0237548	990	394	391.26	388	1509.88	1289.1	1071.72	11.12	11.39	15.91	39.74	40.35	23.67	915.054	-2.02261	0.49549	-4.08204	4.46428e-05	0.00564257
DDB_G0290465	DDB_G0290465	DDB0233781	2088	43	82	76	169	192	320.98	0.52	1.02	1.33	1.9	2.56	3.03	153.264	-2.02147	0.523907	-3.85845	0.000114109	0.0122138
DDB_G0273225	aslC-1	DDB0231690	1968	2115.34	1681.73	1002.2	4798.08	4449.94	7446.32	27.22	22.25	18.68	57.69	63.37	75	3817.19	-2.00865	0.532229	-3.77404	0.000160628	0.0160371
DDB_G0273697	aslC-2	DDB0266912	1968	2115.34	1681.73	1002.2	4798.08	4449.94	7446.32	27.22	22.25	18.68	57.69	63.37	75	3817.19	-2.00865	0.532229	-3.77404	0.000160628	0.0160371
DDB_G0273213	aslA-1	DDB0229916	1956	932.77	1810.01	1085.01	4490	4217	3772	12.09	24.11	20.36	54.34	60.46	38.25	2925.85	-2.00148	0.502893	-3.97992	6.89377e-05	0.0081094
DDB_G0274509	DDB_G0274509	DDB0307551	1497	466	531	450	1407	2012.51	1470.27	8.13	9.53	11.37	22.91	38.86	20.06	1114.03	-1.99915	0.462779	-4.31988	1.56112e-05	0.00228984
DDB_G0281289	DDB_G0281289	DDB0306360	1347	223	475	302	1292	1056.84	786	4.38	9.61	8.61	23.71	23.01	12.09	751.314	-1.979	0.536901	-3.68597	0.00022783	0.0206713
DDB_G0287093	DDB_G0287093	DDB0307904	471	2059.46	3172.22	1586.88	8643.47	5501.97	7560.17	158.18	254.27	178.93	616.35	472.36	454.48	5196.27	-1.97163	0.534917	-3.68587	0.000227922	0.0206713
DDB_G0284199	DDB_G0284199	DDB0305798	669	197	135	116	392	429	697	9.13	6.48	7.84	16.92	22.13	25.29	345.407	-1.96296	0.524186	-3.74479	0.000180547	0.0172991
DDB_G0292892	DDB_G0292892	DDB0306778	327	5428.05	6456.98	3460.09	16995	11256.9	21209.6	790.62	997.19	749.87	2290.76	1851.04	2418.67	11655.7	-1.95065	0.53203	-3.66642	0.000245966	0.0218084
DDB_G0268996	DDB_G0268996	DDB0307677	1836	399	674	363.05	1562.89	1444.99	1526.08	5.54	9.63	7.3	20.28	22.21	16.59	1067.65	-1.93669	0.504773	-3.83675	0.000124674	0.0131085
DDB_G0270736	rasV	DDB0229436	690	522	746.1	489	1888	1502	2147	23.22	34.37	31.72	78.22	74.32	74.75	1304.67	-1.93406	0.495586	-3.90256	9.51795e-05	0.0105685
DDB_G0271590	omt1	DDB0266729	756	3018.53	3532	1877	8814	6233.88	11711.1	119.17	144.24	107.92	324.2	273.49	361.85	6299.85	-1.9198	0.529863	-3.62321	0.000290975	0.0243456
DDB_G0271354	DDB_G0271354	DDB0307478	765	4760.61	4264.85	2475.94	14180.2	10972.2	10934.9	185.1	171.51	140.19	513.73	474.05	332.76	8672.59	-1.91971	0.535243	-3.58662	0.000334994	0.0260135
DDB_G0271960	mccB	DDB0234167	1767	59.04	89	113	161	471	208	0.86	1.33	2.37	2.18	7.55	2.36	185.924	-1.90624	0.540513	-3.52672	0.00042074	0.0314391
DDB_G0278495	alp	DDB0231570	1680	1193	1245	1123	2687	5123.97	3677	18.28	19.62	24.93	38.46	86.92	44.1	2598.23	-1.89897	0.458811	-4.1389	3.48974e-05	0.00455621
DDB_G0272927	sigN3	DDB0232259	270	430.42	797.75	502.39	1017.77	2924.19	1683.77	94.91	189.27	166.76	207.72	734.47	291.01	1244.66	-1.89176	0.51255	-3.69089	0.000223474	0.0206713
DDB_G0278631	DDB_G0278631	DDB0252849	1149	187	117	125	434	356.03	553	4.42	2.85	4.29	9.57	9.33	10.23	316.561	-1.88935	0.526123	-3.59108	0.000329316	0.0257408
DDB_G0279125	DDB_G0279125	DDB0347114	171	1156	2359.99	1241.66	4296.06	3809	6281.94	1027.56	2412.67	1748.24	3584.28	4015	4437.05	3374.27	-1.86118	0.514689	-3.61612	0.000299051	0.0246738
DDB_G0292114	DDB_G0292114	DDB0347630	627	118	125	198	471	301	497	5.97	6.56	14.63	22.19	16.96	19.69	306.326	-1.85062	0.52103	-3.55185	0.000382531	0.0289481
DDB_G0273021	sigN5	DDB0233579	264	500.18	997.83	628.7	1599.23	3104.89	1653.1	116.36	250.29	220.54	344.4	823.8	301.49	1463.68	-1.81432	0.504155	-3.59874	0.000319763	0.0254973
DDB_G0274807	DDB_G0274807	DDB0308130	1851	144	163	104	421.93	389	341	1.98	2.31	2.07	5.43	5.93	3.67	280.594	-1.76034	0.518879	-3.39259	0.000692357	0.0483876
DDB_G0283429	DDB_G0283429	DDB0233853	756	634	991.52	767.83	1291	1887.32	3657.04	25.03	40.49	44.15	47.49	82.8	113	1570.88	-1.72229	0.508085	-3.38976	0.000699534	0.0485202
DDB_G0272146	DDB_G0272146	DDB0231564	816	7257.5	7968.01	7327.1	17610.9	17524.8	24777.2	259.91	294.93	381.86	587.84	697.05	694.48	14458.7	-1.66327	0.460912	-3.60865	0.000307793	0.0250472
DDB_G0282283	cyp515B1	DDB0232395	1482	9069.03	12644.4	8358.8	2649.28	2880.21	2359.05	159.95	229.49	213.69	43.63	56.25	32.56	6100.31	1.66107	0.480579	3.45639	0.000547468	0.0391835
DDB_G0281005	DDB_G0281005	DDB0252783	279	6652.57	4284.64	3746.35	682	1263.93	1702.99	1359.38	939.28	1149.78	128.96	293.68	272.68	2959.82	1.85347	0.520259	3.5626	0.000367204	0.0279664
DDB_G0276019	gefY	DDB0349779	4527	358	452	578	82	161	69	1.9	2.46	4.44	0.41	0.95	0.29	265.658	1.90076	0.515197	3.68938	0.000224803	0.0206713
DDB_G0285549	DDB_G0285549	DDB0347110	174	348	555.03	625	76	100	150	288.76	527.73	819.16	59.13	98.17	98.79	288.232	1.97564	0.49269	4.0099	6.07436e-05	0.00744015
DDB_G0286649	DDB_G0286649	DDB0306458	867	5406.38	13600.3	7050.79	1841.1	1994.14	1362.11	179.46	466.29	340.39	56.97	73.48	35.39	4935.3	2.02874	0.531151	3.81951	0.000133714	0.0139356
DDB_G0288715	gadB	DDB0231439	1392	3196.93	2645.39	1327	375	388	783	60.53	51.56	36.43	6.63	8.14	11.6	1417.17	2.031	0.560906	3.62093	0.000293546	0.0243889
DDB_G0275253	DDB_G0275253	DDB0229926	861	6707.44	18990.2	10130.7	2553.99	3149.96	1077	224.58	656.78	493.35	79.72	117.09	28.22	6701.42	2.09041	0.590195	3.5419	0.000397252	0.0298718
DDB_G0292496	cyp520A1	DDB0233029	1611	441	2148.13	1082	233	255	178	7.08	35.48	25.18	3.49	4.53	2.24	674.138	2.14618	0.596667	3.59694	0.000321981	0.025503
DDB_G0280931	DDB_G0280931	DDB0252788	294	4639.86	4234.81	3003.35	346	789.46	1225.94	843.51	822.39	817.27	58.2	162.77	174.57	2267.83	2.18487	0.534169	4.09023	4.30948e-05	0.00550547
DDB_G0291434	pdi2	DDB0231409	1542	2730.01	8980.36	7112.15	655	1985.68	836	46.04	155.83	173.84	10.32	37.08	11.03	3411.65	2.20921	0.566514	3.89966	9.63281e-05	0.010597
DDB_G0287229	chdh	DDB0237769	1770	594	1433.9	3765.9	250	485	262.23	8.59	21.32	78.89	3.38	7.76	2.97	1011.92	2.22128	0.610695	3.6373	0.000275507	0.0232149
DDB_G0288679	myoE	DDB0216200	3018	1521	2700.97	2365	237.02	610	352	12.36	22.53	27.8	1.8	5.48	2.24	1206.74	2.24292	0.492351	4.55553	5.22526e-06	0.000874384
DDB_G0285419	cryS	DDB0191254	1653	2963.58	5359.02	12331.7	738	1487.04	1357.66	46.24	86.01	278.78	10.75	25.68	16.58	3639.45	2.24793	0.547039	4.10927	3.96913e-05	0.00512578
DDB_G0288699	tmem120	DDB0266365	1107	4305	6083.21	4533.81	646	1029	955	106.3	154.84	162.53	14.88	28.17	18.46	2761.4	2.27777	0.456123	4.99376	5.92141e-07	0.0001346
DDB_G0270946	DDB_G0270946	DDB0304894	804	230	758	1001	111	80	122	8.39	28.59	53.16	3.77	3.24	3.48	349.976	2.31144	0.584828	3.95234	7.73912e-05	0.0088412
DDB_G0281011	DDB_G0281011	DDB0252779	294	1933.03	1056.34	504.02	144	363.99	133	351.42	205.14	137.15	24.22	75.05	18.94	678.855	2.31706	0.633449	3.65784	0.00025435	0.0222201
DDB_G0281009	DDB_G0281009_ps	DDB0252782	373	167	78.94	85	7	24	22	18.95	9.43	14.27	0.74	3.06	1.95	61.7164	2.51772	0.653215	3.85435	0.000116036	0.0123091
DDB_G0281019	DDB_G0281019	DDB0232104	276	3065.41	2305.45	1981.74	155.92	409.03	598.94	642.14	518.6	623.97	30.23	97.49	98.32	1353.5	2.52356	0.543975	4.63911	3.49905e-06	0.000629883
DDB_G0284535	cyp508A4	DDB0232355	1506	1466.08	3315.88	6653.03	247	806	511	25.39	59.1	167.01	3.99	15.46	6.93	1933.42	2.62169	0.579575	4.52348	6.08314e-06	0.000990051
DDB_G0293066	DDB_G0293066	DDB0305952	2868	155	554	2023.01	90	111	141	1.33	4.88	25.1	0.72	1.05	0.95	448.134	2.64085	0.697601	3.78561	0.000153331	0.0155703
DDB_G0280927	DDB_G0280927	DDB0252790	297	9537.7	8913.09	7557.22	656	1373	1652.02	1696.12	1691.85	2010.39	107.94	276.78	230.11	4685.57	2.64882	0.48585	5.45194	4.98225e-08	1.5178e-05
DDB_G0274115	abcG12	DDB0191233	1917	113.93	349.97	1445.3	77.99	101.89	48.7	1.51	4.77	27.72	0.97	1.49	0.5	311.994	2.66665	0.724004	3.6832	0.000230321	0.0207306
DDB_G0280925	DDB_G0280925	DDB0252785	294	11143	5665.17	4980.99	582	1041	1403	2025.75	1100.16	1355.42	97.9	214.63	199.79	4010.87	2.70547	0.54921	4.92611	8.38812e-07	0.000177963
DDB_G0288707	DDB_G0288707	DDB0308081	2958	52	153	475.99	35	23	18	0.43	1.3	5.72	0.27	0.21	0.12	111.806	2.72557	0.724948	3.75968	0.000170134	0.0167055
DDB_G0281015	DDB_G0281015	DDB0252774	297	727	778	907	50	170	65	129.29	147.68	241.28	8.23	34.27	9.05	417.435	2.89334	0.534936	5.40876	6.34628e-08	1.79524e-05
DDB_G0283493	DDB_G0283493	DDB0266580	189	6017.04	2878.3	2665	228.37	506	668.98	3678.92	1984.62	2542.63	130.34	362.41	323.22	2091.29	2.91865	0.566468	5.15236	2.57224e-07	6.23689e-05
DDB_G0280543	lmcA	DDB0216253	483	10.64	67.73	207.92	5.98	12.65	9.61	0.79	5.22	22.53	0.41	1.04	0.56	45.6403	2.98107	0.833741	3.57554	0.000349511	0.0267906
DDB_G0288511	sadA	DDB0191090	2859	38	345	3260	64	193	73	0.33	3.05	40.59	0.51	1.84	0.49	560.014	3.12246	0.921453	3.38863	0.000702422	0.0485202
DDB_G0280533	lmcB	DDB0215343	483	53.36	503.67	1861.96	74.02	118.35	14.39	3.94	38.8	201.79	5.08	9.77	0.83	377.271	3.14624	0.879861	3.57584	0.000349103	0.0267906
DDB_G0269040	DDB_G0269040	DDB0238331	5493	8	51	848	11	22	32	0.03	0.23	5.33	0.04	0.11	0.11	135.819	3.45199	0.986405	3.49957	0.000466008	0.0343891
DDB_G0268144	vwkA	DDB0216405	1878	26	248	1544.94	35	60	31	0.35	3.45	30.31	0.44	0.9	0.33	275.111	3.46734	0.874057	3.96694	7.28001e-05	0.00846533
DDB_G0279573	DDB_G0279573	DDB0347586	5220	6.38	20.95	251.58	5.29	5.99	6.74	0.03	0.1	1.67	0.02	0.03	0.02	41.7826	3.56041	0.990597	3.59421	0.000325379	0.0256015
DDB_G0283395	DDB_G0283395	DDB0266579	189	320	496	571	8	26	38	195.65	342	544.78	4.57	18.62	18.36	220.923	4.0707	0.569593	7.14669	8.88927e-13	4.40056e-10
DDB_G0271770	DDB_G0271770	DDB0237898	180	11	18	199.53	4	3	1	8.02	14.94	228.58	2.73	2.58	0.58	33.4242	4.39152	1.04457	4.20415	2.6206e-05	0.00349836
DDB_G0283085	D2	DDB0220022	1608	110.22	646.3	1488.78	11.23	33.45	14.06	1.77	10.7	34.71	0.17	0.6	0.18	329.803	4.97459	0.736806	6.75156	1.46267e-11	6.95118e-09

## Sheet: DEG%Max_clustered+annot.
clustered_spearman_av.linkage		percentage of maximum value							percentage of maximum value											percentage of maximum value							developmental time (h)							% of sum
gene_id	gene_name	cdl1a_1	cdl1a_2	cdl1a_3	WT_1	WT_2	WT_3		veg 1	veg 2	spore 1	spore 2	spore 3	stalk 1	stalk 2	stalk 3	cup 1	cup 2	cup 3	0	0	4	4	8	8	12	12	16	16	20	20	24	24	prespore	prespore	prestalk	prestalk		gene_name	synonym	gene products
DDB_G0292424	DDB_G0292424	5.86124	10.1675	42.2249	100	64.4737	33.4928		100	93.3256	0	3.25015	0.406268	0.406268	0.580383	0	0.638421	0	0.406268	13.2454	36.8762	0	15.0413	3.66671	10.497	2.3536	5.62813	14.3416	6.60165	100	22.932	42.094	33.4418	0	18.6034	46.255	35.1416		DDB_G0292424
DDB_G0269008	DDB_G0269008	7.06913	14.4304	56.0273	88.1207	100	43.7196		0	0	4.22421	3.9805	1.78716	100	39.5613	69.9431	37.9366	55.5646	66.9374	0	0	0.284969	0.344908	59.8595	100	27.4855	42.896	5.06222	10.1477	3.62939	8.7383	2.86721	4.34987	11.4973	0	79.5558	8.94691		DDB_G0269008		unknown
DDB_G0269112	celB	5.62016	10.0775	19.5736	18.4109	100	12.7907		0.0495787	0.0359935	56.1523	100	82.4784	2.9194	2.11536	3.05945	30.9315	31.7525	37.4703	0.341535	0.577309	0.992309	1.25587	1.43171	0.489779	0.814955	0.469921	0.972048	0.76196	12.5243	12.7169	95.0282	100	7.63386	0.745435	84.2281	7.39261		celB	spore germination protein 270-11	cellulose-binding protein
DDB_G0271960	mccB	11.3907	17.6159	31.3907	28.8742	100	31.2583		93.7684	100	0.869137	2.67301	1.4513	2.58281	1.31191	2.39423	1.82027	0.565759	1.01673	100	68.9531	39.968	22.2841	50.0639	56.8631	59.5118	39.6345	16.4433	31.2845	7.93369	17.9534	8.23359	12.5051	1.98586	5.74328	31.7184	60.5524		mccB	MCCC2	methylcrotonyl-CoA carboxylase, 3-methylcrotonyl-CoA:carbon dioxide ligase beta subunit
DDB_G0291083	DDB_G0291083	30.5085	32.2548	36.2096	99.8973	79.8151	100		0	100	0	0	0	0	0	0	0	42.8571	0	0	0	14.1017	22.0117	25.567	0	7.2938	4.36039	100	22.1634	80.0574	19.3817	53.5773	15.8333	24.7681	2.33219	9.02021	63.8795		DDB_G0291083	tirC
DDB_G0281753	DDB_G0281753	7.15271	26.1182	45.5764	80.7094	58.2365	100		0	0	0	0	0	100	23.4177	27.1652	0.423107	0.673517	0	0	4.64569	91.7225	77.4809	14.7819	3.52645	9.48826	5.67229	8.67245	2.21782	90.7062	69.3357	100	50.5563	0	0	9.45835	90.5416		DDB_G0281753
DDB_G0273905	DDB_G0273905	6.51341	11.8774	51.1494	70.4981	67.8161	100		90.9091	63.6364	0	0	0	100	0	0	0	0	0	#N/A	#N/A	#N/A	#N/A	#N/A	#N/A	#N/A	#N/A	#N/A	#N/A	#N/A	#N/A	#N/A	#N/A	#N/A	#N/A	#N/A	#N/A		DDB_G0273905
DDB_G0272909	DDB_G0272909	11.0899	14.5315	19.1205	56.2141	42.065	100		0	0	0	0	0	0	83.3333	0	0	100	0	3.14662	0	0	0	0	0	15.6556	8.9136	16.3538	0	50.6803	45.5634	100	58.2601	42.217	3.47829	34.5934	19.7114		DDB_G0272909
DDB_G0273167	DDB_G0273167	6.51341	11.8774	51.1494	70.4981	67.8161	100		90.9091	63.6364	0	0	0	100	0	0	0	0	0	4.50307	0	49.5047	100	39.8907	23.7913	70.4141	66.3316	35.1054	2.99251	45.3297	11.34	20.444	20.2121	13.1759	0	4.79849	82.0256		DDB_G0273167
DDB_G0279125	sigN183	23.1586	54.3755	39.401	80.7807	90.488	100		0	0	6.16647	12.0985	5.01758	100	68.8863	42.3212	4.43142	0	14.6307	0	0	0	0	0.246088	0	0	0.125909	10.0102	5.31676	100	69.0477	25.0223	25.312	0	0	6.8142	93.1858		sigN183	sigN183
DDB_G0282037	DDB_G0282037	16.5962	28.2697	16.8606	85.0628	97.094	100		1.78453	1.40119	7.16457	27.7991	7.83873	27.4157	6.72835	11.8572	78.2419	63.8467	100	0	0.267087	0.21093	0	1.91212	0.60822	0.545493	0.543512	4.65351	3.82515	77.2565	47.5928	100	74.0631	75.3509	21.5218	0	3.12727		DDB_G0282037
DDB_G0290943	pks39	23.5294	27.9412	25	77.9412	95.5882	100		9.09091	0	18.1818	18.1818	27.2727	90.9091	45.4545	36.3636	27.2727	45.4545	100	0	0.992006	1.56686	1.43867	15.7821	9.03615	21.2736	37.1441	100	72.9307	74.6055	48.4541	77.0012	36.7844	0	20.0145	13.8232	66.1624		pks39	dipks39, PKS	putative polyketide synthase, beta-ketoacyl synthase family protein
DDB_G0283429	DDB_G0283429	22.1504	35.8319	39.0708	42.0265	73.2743	100		2.59306	5.12249	81.6417	100	79.3191	11.0086	5.3293	5.79065	3.65892	12.5199	8.89278	0.174415	0.485584	28.9533	100	48.09	52.3408	40.9096	57.3125	21.4533	21.5587	22.8245	14.0552	11.4026	8.61149	43.0195	5.23482	13.0157	38.73		DDB_G0283429
DDB_G0290465	DDB_G0290465	17.1617	33.6634	43.8944	62.7063	84.4884	100		78.2484	100	0.717875	0.201005	0.272793	0.646088	0.387653	0.502513	0.17229	0.22972	0.301508	0	10.8805	0	0	60.5857	33.0368	100	70.8529	60.9346	51.9429	23.6045	49.2089	70.972	61.396	3.22567	57.4054	15.2717	24.0973		DDB_G0290465		unknown
DDB_G0293608	wdr53	23.0769	25.3532	25.9027	81.5542	83.3595	100		100	72.2222	0	19.4444	19.4444	8.33333	0	0	0	0	0	0	0	0	27.7921	38.1097	21.8199	19.5695	35.0973	89.4347	41.1682	97.0052	56.3352	100	92.6865	28.6796	6.30117	17.4079	47.6113		wdr53		WD40 repeat-containing protein
DDB_G0288573	DDB_G0288573	0.0932455	0.326359	1.43365	47.1385	59.004	100		100	75.8993	5.03597	4.67626	0	15.2878	13.3094	4.67626	7.73381	8.99281	10.0719	19.8389	18.2152	50.3486	48.3599	81.5622	58.6523	67.8043	60.0251	100	72.7922	28.4688	27.9032	23.5713	21.4329	42.596	20.3284	9.83329	27.2423		DDB_G0288573
DDB_G0280251	DDB_G0280251	13.8758	15.3275	22.6874	75.1519	75.4558	100		100	92.9035	3.5982	4.64768	2.29885	63.5682	30.8846	56.2219	21.3893	54.023	39.7301	14.4617	6.19425	12.2297	8.42184	11.0864	16.4568	24.5114	20.7984	16.3813	15.5247	59.3509	35.018	100	73.6499	63.6014	0	36.3986	0		DDB_G0280251	ribonuclease PH family	putative exosome complex exonuclease
DDB_G0272146	DDB_G0272146	37.2871	42.3112	54.7823	84.3325	100	99.6313		0.100378	0.0597997	1.01019	0.75134	1.02172	68.735	100	69.9703	69.7392	76.1254	82.7756	0.164747	0.0655241	0.206989	0.332595	10.7372	6.06804	45.0656	30.7347	28.7653	24.4302	73.6334	92.6662	91.5923	100	7.17941	2.43487	22.4112	67.9745		DDB_G0272146		unknown
DDB_G0278495	alp	21.0308	22.5725	28.6815	44.2476	100	50.7363		15.2682	15.9956	78.6142	97.3148	100	20.5499	17.1816	27.4048	59.6326	39.2923	50.4599	42.3286	26.8011	53.1329	33.1956	73.3324	95.9768	81.9865	68.2063	49.5657	74.5289	66.9785	100	47.9982	77.6809	21.2359	5.61008	57.8408	15.3132		alp	alpA	alkaline phosphatase
DDB_G0272654	sigN25	10.0071	21.3102	21.6309	30.614	100	41.699		0	0.050648	1.17529	2.97784	4.06223	100	27.3395	38.1302	6.00504	3.58432	7.32838	0	0	0	0	8.1368	9.50769	57.0252	100	19.2251	28.2032	22.04	29.1734	19.6081	29.7011	3.96509	1.5681	31.7687	62.6982		sigN25		SrfA-induced protein N25
DDB_G0276113	DDB_G0276113	0.595238	3.27381	3.72024	6.99405	100	12.7976		0	0	0	11.6505	0	100	30.0971	7.76699	0	0	0	0	0	0	0	100	0	21.3961	0	26.0752	40.0095	0	75.8072	27.3334	67.5583	23.5399	0	47.151	29.3091		DDB_G0276113
DDB_G0276111	DDB_G0276111	0.831354	5.46318	7.00713	8.55107	100	8.7886		1.09562	0.398406	1.39442	0	0	30.1793	16.3347	6.1753	32.6693	93.2271	100	4.30039	11.9726	4.72765	13.0226	100	31.8086	76.4146	38.9822	22.3502	57.1564	43.2895	46.0258	39.0477	45.8431	13.9009	28.897	22.5866	34.6155		DDB_G0276111
DDB_G0285443	DDB_G0285443	0	0	4.18143	7.5124	100	21.2615		0.0173028	0.0120147	2.97914	1.20875	1.99477	0.620936	0.906169	0.331448	100	89.0966	89.739	0	0	0	0	0.994259	0	0	0	0	0	0	0.211984	90.4977	100	#DIV/0!	#DIV/0!	#DIV/0!	#DIV/0!		DDB_G0285443		unknown
DDB_G0283555	DDB_G0283555	7.35216	6.15876	10.016	11.1561	100	16.7821		0	0.0104062	2.00493	26.7751	6.39287	100	28.0863	64.723	80.7243	73.048	83.0726	0.24897	0.0630138	0.335912	0.30843	100	87.0672	61.7028	62.0702	28.9768	33.8351	30.3482	38.0746	93.3035	94.6959	12.2766	79.2241	2.50835	5.99092		DDB_G0283555		putative spore coat protein
DDB_G0273103	DDB_G0273103	1.14504	3.43511	4.77099	4.00763	100	8.20611		0	0	0	0	0	100	90.9091	20.7792	0	0	0	0	12.7756	50.4474	32.4241	0	38.7909	32.6159	31.1976	71.5477	91.4849	46.1929	75.1136	100	61.791	0	34.6142	0	65.3858		DDB_G0273103
DDB_G0273835	DDB_G0273835	1.14504	3.43511	4.77099	4.00763	100	8.20611		0	0	0	0	0	100	90.9091	20.7792	0	0	0	#N/A	#N/A	#N/A	#N/A	#N/A	#N/A	#N/A	#N/A	#N/A	#N/A	#N/A	#N/A	#N/A	#N/A	#N/A	#N/A	#N/A	#N/A		DDB_G0273835
DDB_G0286781	DDB_G0286781	9.51153	17.2512	61.0108	36.9889	89.3133	100		0	0	0	5.22463	0	100	33.6106	33.5108	6.48918	7.42097	4.25957	0	0	0	0.0935629	55.6298	100	32.4796	67.4803	15.4958	17.1241	8.86407	14.3554	5.38645	7.48877	12.1369	0.888859	78.5791	8.39521		sigN173	sigN173	hssA/2C/7E family protein
DDB_G0276793	DDB_G0276793	14.0984	17.5726	37.2408	31.3123	46.3521	100		0	0	4	20	3.33333	100	45.3333	31.3333	0	0	3.33333	0.0793442	0.2209	11.2523	19.9827	35.6709	32.7816	71.6785	92.7369	100	48.0353	8.78582	7.49291	3.09793	2.80458	29.1133	69.5614	1.32533	0		DDB_G0276793
DDB_G0290585	DDB_G0290585	17.433	20.0479	36.8272	100	68.9039	83.1118		0	0	0	0	0	100	0	0	0	0	0	0	0	20.6253	4.73448	20.7748	9.91226	0	0	0	0	37.7718	41.3405	93.6945	100	0	0	100	0		DDB_G0290585
DDB_G0292114	DDB_G0292114	26.904	29.5629	65.9306	100	76.4308	88.7337		100	97.3893	0	8.39955	0	27.1283	10.5562	13.1669	1.13507	0	1.4756	29.8662	64.9609	14.3647	11.3053	14.4688	1.97242	17.2477	20.0934	11.3183	21.088	48.8549	39.9561	100	71.2167	5.37387	0	41.0988	53.5273		DDB_G0292114
DDB_G0275137	DDB_G0275137	12.9914	13.6956	13.7775	100	45.6143	29.5288		0	0	0	0	0	0	0	0	0	0	100	0	0	0	0	0	0.347582	0.233801	0	4.27397	1.53018	100	53.0155	71.3845	50.7533	38.2961	37.863	0	23.8409		DDB_G0275137
DDB_G0283215	DDB_G0283215	10.9091	25.4545	36.3636	100	88.1818	46.3636		0	0	0	0	0	100	66.6667	33.3333	33.3333	88.8889	44.4444	0	0	15.1342	3.47401	0	7.2733	0	7.7994	5.96231	0	48.5026	30.3344	100	88.8245	0	0	100	0		DDB_G0283215
DDB_G0287093	DDB_G0287093	25.664	41.2542	29.0306	100	76.6383	73.7373		0	0	0.202757	0.337273	0.248689	85.6653	100	88.643	5.97904	11.237	8.87211	0	0	0	0	0	0	0.815398	0	7.94975	1.52475	58.896	36.1123	100	45.0559	0	0	5.52668	94.4733		DDB_G0287093
DDB_G0281289	DDB_G0281289	18.4732	40.5314	36.3138	100	97.0477	50.9911		3.47434	2.26746	0.231623	0.707058	0.256004	100	85.3224	82.4089	20.0049	34.4752	34.2436	2.9447	1.22974	3.56099	1.93207	3.58679	1.55579	6.0697	3.33664	7.90723	5.28362	82.1098	52.6506	100	74.1822	18.9596	23.6051	20.7145	36.7209		DDB_G0281289
DDB_G0278279	tps9	12.4935	32.6278	31.4404	100	79.1946	64.9974		0	0	0.0576	0.256	0.0896	100	54.5472	54.592	1.3888	5.1392	3.6928	0	0	0	0.246493	0.540802	0.516066	0.347132	0.138349	13.326	4.05698	50.1465	20.1396	100	59.0508	0	0	21.6454	78.3546		tps9	DdTPS9, beta-barbatene synthase	terpene synthase 9
DDB_G0286569	DDB_G0286569	10.3676	27.2794	12.886	100	38.3088	36.6176		#DIV/0!	#DIV/0!	#DIV/0!	#DIV/0!	#DIV/0!	#DIV/0!	#DIV/0!	#DIV/0!	#DIV/0!	#DIV/0!	#DIV/0!	0	0	0	0	0	0	0	0	0	0	100	10.4236	33.8255	9.28939	53.2244	46.7756	0	0		DDB_G0286569
DDB_G0271930	DDB_G0271930	6.40387	37.2966	18.8897	100	95.9286	89.8592		0	0	12.6479	12.2781	0	51.997	42.8994	7.84024	75	86.8343	100	0	0	0	0	0.830199	0	0	0.212382	0.649429	0.249119	100	88.9744	59.5669	79.2928	10.5669	27.8598	61.5733	0		DDB_G0271930
DDB_G0271476	DDB_G0271476	8.48881	22.2015	8.58209	100	75.8396	45.1493		0	0.10084	2.55462	0.268908	1.78151	0.840336	1.51261	1.04202	95.6639	91.7311	100	#N/A	#N/A	#N/A	#N/A	#N/A	#N/A	#N/A	#N/A	#N/A	#N/A	#N/A	#N/A	#N/A	#N/A	#N/A	#N/A	#N/A	#N/A		DDB_G0271476
DDB_G0275819	DDB_G0275819	0.787564	3.58754	2.57141	100	82.4561	53.9329		1.0344	0	0	11.4987	3.39187	100	28.0972	18.2102	42.675	32.1867	72.432	0	0.0673498	0.0531891	0	0.107149	0	0	0	2.13736	1.73622	69.1588	100	24.4257	45.333	0	0	0	100		DDB_G0275819		unknown
DDB_G0281513	DDB_G0281513	1.80703	3.90449	1.87157	100	91.1584	71.2165		0	0	3.12105	1.34964	1.01223	34.2472	67.1025	58.0768	60.6495	100	87.5158	0	0	0	0	0.255127	0.243458	0	0	0.598726	0.765564	27.3679	16.8262	100	48.4762	3.07834	8.11606	4.48435	84.3212		DDB_G0281513		equilibrative nucleoside transporter (ENT) family protein
DDB_G0270736	rasV	29.6855	43.9402	40.5523	100	95.0141	95.5638		0.66285	0.723109	0	1.95842	0	7.442	5.42332	3.85658	40.4941	100	80.7171	0	0	1.49603	1.37363	3.01374	1.43794	22.2464	13.8776	76.6193	47.9298	100	53.1176	82.7875	56.4998	13.1503	0	13.1702	73.6795		rasV	Ras superfamily GTPase	Ras GTPase RasV
DDB_G0275817	DDB_G0275817	22.5361	35.822	28.9455	100	68.5731	70.4447		0	0	0	12.5261	0	100	15.2401	8.14196	0	45.929	0	0	0	0	0	1.50002	0	0	0.255824	3.12907	0.300075	100	73.3444	79.9512	76.5108	0	100	0	0		DDB_G0275817		unknown
DDB_G0271178	DDB_G0271178	21.7492	39.9841	26.3441	100	70.3499	72.515		0.00866706	0.00369935	0.744169	0.364827	0.488561	90.03	100	93.0059	47.8217	55.0703	53.8796	0	0.101327	0	0.0367377	0.0806021	0.0769153	0	0.0412394	0.945773	0.725591	38.542	34.9199	100	89.6847	0	1.30312	10.0801	88.6167		DDB_G0271178
DDB_G0282013	DDB_G0282013	0	0	0	12.1827	100	27.665		0	0	0	22.5225	0	20.2703	0	0	85.5856	100	56.3063	0	0	0	0	1.93573	0	0	1.9808	0	0	1.75973	3.3017	100	31.3859	#DIV/0!	#DIV/0!	#DIV/0!	#DIV/0!		DDB_G0282013
DDB_G0272927	sigN3	12.9222	25.7696	22.7048	28.2816	100	39.6218		0	0	1.93583	2.40882	3.22698	100	29.7861	37.0985	7.9588	4.73547	10.2087	0	0	0	0.193661	28.6801	42.7755	47.4549	100	14.7075	31.3005	6.46983	15.9438	7.83923	14.3165	3.76067	0.867567	26.7754	68.5964		sigN3		SrfA-induced protein N3
DDB_G0289517	DDB_G0289517	7.53855	25.3209	23.3221	34.6773	100	36.4608		0.179319	0	0.239091	8.96593	1.13568	100	22.0562	20.8607	2.33114	4.60251	1.25523	0	0.0383807	0.545596	1.0715	83.104	67.4452	37.3911	32.0536	57.2707	27.8687	100	81.4448	57.2802	56.9893	14.1368	1.68778	54.884	29.2914		DDB_G0289517		unknown
DDB_G0282039	DDB_G0282039	3.75515	33.5483	14.7955	60.6014	100	85.8495		3.63327	0	4.85382	9.3954	11.9784	39.8808	8.23162	6.0176	44.1385	100	65.2285	0	0	1.22297	0	2.46366	0	0	1.89076	2.89082	1.47854	95.1855	51.8267	100	71.7774	88.3529	11.6471	0	0		DDB_G0282039
DDB_G0268058	alrC	1.78731	6.97051	4.11081	64.1644	100	71.3137		0	0	0	100	0	0	0	0	0	0	0	0	0	0	0	0	0	0	0	12.5079	0	72.6788	100	52.4458	56.7118	#DIV/0!	#DIV/0!	#DIV/0!	#DIV/0!		alrC		aldo-keto reductase
DDB_G0282551	DDB_G0282551	2.87986	7.85312	7.06954	20.5812	100	40.9368		0	0	0	0	0	100	0	0	0	0	0	0	0	0	0	7.04322	3.36053	67.8138	100	97.7955	64.4607	43.2192	35.0389	33.2088	22.3044	31.1317	0	44.6423	24.226		DDB_G0282551
DDB_G0272692	DDB_G0272692	17.5676	18.9189	4.05405	75.6757	100	98.6486		100	0	0	0	0	0	0	0	0	0	0	0	0	0	0	25.567	0	16.411	0	100	5.11462	92.9699	9.69083	0	0	#DIV/0!	#DIV/0!	#DIV/0!	#DIV/0!		DDB_G0272692
DDB_G0276687	beiE	0	2.55265	0	8.679	100	11.9336		0.0164262	0.0158021	2.21452	0.974837	1.65558	0.304034	0.341056	0.160942	100	95.2071	91.0426	0.161005	0	0	0	0.713136	0	0	0	0	0.213992	0	1.115	44.7351	100	49.4239	32.5766	17.9995	0		beiE		cup-specific protein E
DDB_G0267358	DDB_G0267358_RTE	0	0.746269	0	2.23881	100	3.73134		63.6838	70.6561	53.143	100	74.5814	24.5677	28.6851	30.3596	6.78013	7.46637	6.12133	#N/A	#N/A	#N/A	#N/A	#N/A	#N/A	#N/A	#N/A	#N/A	#N/A	#N/A	#N/A	#N/A	#N/A	#N/A	#N/A	#N/A	#N/A		DDB_G0267358_RTE		Skipper GAG-PRO
DDB_G0270952	DDB_G0270952_RTE	0	0.746269	0	2.23881	100	3.73134		63.6838	70.6561	53.143	100	74.5814	24.5677	28.6851	30.3596	6.78013	7.46637	6.12133	#N/A	#N/A	#N/A	#N/A	#N/A	#N/A	#N/A	#N/A	#N/A	#N/A	#N/A	#N/A	#N/A	#N/A	#N/A	#N/A	#N/A	#N/A		DDB_G0270952_RTE		Skipper GAG-PRO
DDB_G0276075	DDB_G0276075	0.0936856	0.337268	0.337268	95.934	100	30.9162		0	0	0	12.5	5.60345	5.60345	2.15517	2.15517	67.6724	100	92.2414	0	0	0	1.25378	0	0	1.17712	2.34568	0	0	95.0255	37.5351	100	88.7374	67.7885	1.65486	27.4307	3.12601		DDB_G0276075
DDB_G0271438	DDB_G0271438	3.57143	4.7619	4.7619	60.7143	100	44.0476		40	0	0	0	0	100	40	60	40	80	40	0	0	8.46105	11.6532	76.7011	24.3976	32.8221	26.1623	100	35.8024	54.2324	14.5362	20.965	12.9545	6.62371	87.3173	0.904598	5.15441		DDB_G0271438
DDB_G0274509	DDB_G0274509	20.9213	24.5239	29.2589	58.9552	100	51.6212		0	0	0	100	0	40	0	0	0	80	0	0	0	0	0	0	1.96755	5.29389	9.4944	100	35.8848	88.0965	26.9624	89.6086	51.1912	5.32016	94.6798	0	0		DDB_G0274509
DDB_G0285029	sfxn	27.5589	28.228	39.43	98.4882	100	58.6617		100	93.4102	4.44811	9.55519	3.62438	27.3476	12.8501	18.7809	3.62438	4.11862	9.2257	8.13715	12.7431	3.3546	5.90362	8.44726	16.1218	20.6042	27.3725	100	62.8625	75.7684	69.7996	82.6595	68.7673	2.67841	8.53283	7.64094	81.1478		sfxn		sideroflexin, tricarboxylate carrier (MTC) family protein
DDB_G0287003	DDB_G0287003	13.5857	25.631	30.2895	74.1091	100	44.7105		29.5765	29.6627	0.905476	0.852776	0.427586	53.9597	100	91.8028	17.2915	16.7932	16.18	95.0335	65.8956	7.88494	7.23985	3.57393	3.41046	8.41149	6.09524	5.28083	4.76637	21.6599	20.7713	82.3833	100	0	0.931902	42.7369	56.3312		DDB_G0287003		putative transmembrane protein, solute carrier family 35 member protein, DUF914 family protein
DDB_G0278695	DDB_G0278695	15.6081	20.2031	35.4134	86.052	100	66.8495		0.100771	0	2.8181	3.4983	3.09261	18.5574	5.23659	2.90758	95.0362	100	77.7419	0	0	0	0	0.616693	0.294242	0.494805	1.34098	1.08543	1.38789	9.11011	3.59388	100	50.3858	52.2205	43.025	4.7545	0		DDB_G0278695		unknown
DDB_G0268858	DDB_G0268858	11.8919	18.6486	26.2162	82.1622	100	62.1622		0.0397235	0.0873918	4.34079	3.34273	2.30396	1.02089	1.84019	0.934496	76.4886	100	83.5286	0.0879647	0	0.0967042	0.0443963	1.16886	0.185899	0.0625225	0.0498364	0.0761957	0.350741	0.70839	1.3845	100	83.1118	5.58349	51.5232	8.13372	34.7595		DDB_G0268858		unknown
DDB_G0290421	DDB_G0290421	5.22134	9.76163	33.8252	83.2009	100	50.1703		100	98.8077	0.596125	1.63934	0	1.78838	1.34128	1.04322	1.04322	0.447094	0.447094	6.40905	0	3.52291	3.23469	0	6.77225	9.11071	7.2621	11.1031	6.38869	100	52.4543	46.5555	28.7671	12.4895	32.9286	54.5819	0		DDB_G0290421		Leucine-rich repeat-containing protein 50
DDB_G0274867	DDB_G0274867	3.75076	7.50151	15.608	91.712	100	37.2656		0	0	0	0	0	0	2.88809	2.88809	67.509	100	87.0036	0	0	0	0	3.81097	1.21222	6.52318	1.2999	4.96859	0.762374	28.8706	12.2782	100	18.0224	81.2183	8.92219	9.85952	0		DDB_G0274867
DDB_G0277903	cotE	1.54462	1.7028	2.78217	12.5058	100	7.7417		0.0157085	0.0138688	3.57333	5.77592	2.67356	1.58741	1.1746	0.940671	100	70.3876	79.8007	0.00614458	0.00427675	0.0439079	0.0170566	0.687205	0.123363	0.369043	0.370749	0.242173	0.487963	4.52151	3.85684	83.6671	100	66.6163	24.5071	5.50098	3.37558		cotE	SP65	spore coat protein SP65
DDB_G0292826	DDB_G0292826	0.837421	1.83036	1.84233	59.3492	100	20.0861		0.0113712	0.00812229	5.97476	8.63074	2.66411	1.01854	1.41653	0.555565	66.9991	100	70.2009	0	0	0.0139438	0.00640149	0.589881	0.254645	0.162272	0.323366	0.362559	0.413015	4.25169	4.71128	100	88.4985	3.96765	78.0197	0.722481	17.2902		DDB_G0292826
DDB_G0290521	DDB_G0290521	0	0.21322	1.43923	12.7932	100	8.95522		1.32798	1.75681	2.21331	5.80993	1.43865	2.17181	1.82598	1.45248	75.1833	100	78.9597	1.473	1.11844	2.57623	2.33167	0.741399	0.990481	0.285535	0.417264	0.521968	0.533934	16.2432	18.1256	73.8657	100	16.8547	8.33205	69.5668	5.24638		DDB_G0290521
DDB_G0278519	DDB_G0278519	0.0932021	0.224267	0.361158	73.7141	100	41.2274		0	0.0237242	0.656369	7.93969	1.39445	7.40985	1.58952	2.35133	60.1091	100	83.6646	0	0	0	0.0223589	0.588661	0	0.0314876	0.0752959	0.0383737	0.0883201	6.91222	7.44675	100	72.6777	4.91768	58.3448	0	36.7375		DDB_G0278519
DDB_G0286351	DDB_G0286351	0.242027	0.455581	0.754556	68.8497	100	50		0.374351	0.483033	0.265668	0.905688	0.265668	42.3379	26.277	33.5467	56.6115	100	72.9984	0.148226	0.343893	0.488858	0.62342	6.4559	3.70681	15.2764	15.2839	94.0702	43.5384	86.0445	59.4128	100	61.8464	2.01054	4.20496	21.6706	72.1139		DDB_G0286351	DG1062	putative transcriptional regulator
DDB_G0274807	DDB_G0274807	33.3895	38.9545	34.9073	91.5683	100	61.8887		87.5	62.5	0	50	0	0	100	0	0	37.5	0	0	6.66555	5.26407	12.0835	53.0221	5.05969	47.6476	46.1182	49.7723	31.8208	53.0215	54.2627	100	77.9104	8.40883	60.9674	30.6238	0		DDB_G0274807		Monocarboxylate transporter 14
DDB_G0273021	sigN5	14.1248	30.3824	26.7711	41.8063	100	36.5975		0	0	1.21384	4.66821	3.6857	100	31.3934	33.0284	9.19606	4.41868	13.7213	0	0	0	0	7.0815	6.30708	58.1823	100	29.5443	42.499	24.463	28.1835	17.0334	28.7048	2.09379	1.38007	24.4009	72.1253		sigN5		SrfA-induced protein N5
DDB_G0268996	DDB_G0268996	24.9437	43.3588	32.8681	91.3102	100	74.6961		10.1876	10.0735	0.153925	0.239439	0.108318	100	56.3252	64.62	1.72168	4.15598	3.0956	1.21357	0.84467	1.66768	1.83749	6.04715	3.20586	6.03799	5.15663	30.7478	16.936	52.2248	56.7292	100	66.5572	3.42224	26.8879	18.0469	51.643		DDB_G0268996		major facilitator superfamily 1 transporter (MFS-1)
DDB_G0273213	aslA-1	19.9967	39.8776	33.6752	89.8776	100	63.265		0	0	0.560287	1.03093	0.313761	100	56.6786	51.8826	7.19408	19.7669	7.79919	0	0	0	0.0708078	1.03568	0.691813	0.265913	0.953812	13.8538	6.09122	73.5321	38.5394	100	57.9864	0	7.18025	29.935	62.8848		aslA-1	aslA	putative acetyl-CoA synthetase
DDB_G0272500	DDB_G0272500	12.7973	26.6773	16.2229	55.0408	100	44.1427		0.00353982	0.0106195	2.39717	2.63363	1.33876	1.26655	1.86407	0.897699	63.275	100	65.8634	0.0985078	0	0	0.273446	1.14534	1.35317	0.665155	0.446477	0.0426641	0.0654632	3.61941	4.96141	100	75.4425	12.046	41.6843	8.77398	37.4957		DDB_G0272500
DDB_G0279757	DDB_G0279757	6.16032	28.9769	24.2046	79.5228	100	76.8871		0	0	1.64234	3.10219	2.73723	4.92701	0	0	34.3066	100	58.5766	0	0	0	0	0	0	0	1.45105	2.21853	1.70204	61.8771	20.4245	100	35.925	33.6309	0	24.4958	41.8733		DDB_G0279757
DDB_G0283931	pks23	10.9815	15.0393	12.1988	91.0981	100	31.6257		1.38298	1.34752	5.88652	4.85816	3.04965	2.02128	3.36879	3.65248	49.4681	100	77.9787	0.280055	0.194924	0	0.176682	1.31797	0.665833	2.28913	3.33197	3.57814	2.00069	15.1529	8.2427	100	52.6382	0.288066	26.0125	3.04237	70.6571		pks23	dipks23, PKS	putative polyketide synthase, beta-ketoacyl synthase family protein
DDB_G0286203	DDB_G0286203	5.55081	23.5696	9.39368	77.7114	100	65.158		0	0	0.0473659	0.252618	0.226304	100	82.3115	62.423	2.43671	9.71002	4.01032	0	0	0	0	1.13973	0	0	0	0.89156	0	5.18052	0.647997	100	41.579	#DIV/0!	#DIV/0!	#DIV/0!	#DIV/0!		DDB_G0286203
DDB_G0292824	DDB_G0292824	6.3028	10.1381	8.50208	55.7463	100	16.9639		0.0275195	0.00786272	7.30152	6.15847	2.82665	2.4512	3.06449	2.02858	96.3989	100	89.0679	0.0135731	0	0.0149216	0.0890552	0.99196	0.545005	0.945435	1.24575	1.18747	1.35299	2.97857	3.15317	100	76.3592	4.61248	42.183	7.97906	45.2255		DDB_G0292824
DDB_G0283077	DDB_G0283077	5.47855	12.9373	10.165	76.6337	100	27.5908		0	0	4.74207	7.4976	2.78757	1.76226	2.46716	1.21756	27.5873	100	49.8879	0	0	0	0	0.55749	0.53199	1.52083	1.49748	9.81226	4.34945	45.4855	24.8024	100	64.2626	8.8319	40.7494	6.43291	43.9858		DDB_G0283077		putative glycoside hydrolase
DDB_G0268740	lip2	8.33807	11.0479	8.62232	73.4698	100	47.3754		0.0810671	0.0589579	2.04879	2.61626	1.00965	2.64574	2.20355	2.41727	55.5163	100	78.3109	0	0	0	0.0686224	0.301113	0	0	0	1.53106	0.903554	9.8545	4.02318	100	56.6036	12.3395	56.9331	0	30.7274		lip2		lipase family member 2
DDB_G0274343	sigN137	2.40687	23.5908	4.94646	96.5313	100	66.587		0	0	4.72608	10.616	5.20809	5.86645	2.68046	3.89137	91.6647	100	89.5603	0	0	0	0.101616	0.44589	0	0	0	0	0.133799	3.44547	2.15486	100	49.478	100	0	0	0		sigN137	sigN137	unknown
DDB_G0292822	DDB_G0292822	2.60047	6.85579	4.96454	63.357	100	29.3144		0	0.0293513	3.258	3.53194	1.29146	0.59681	2.02524	0.508756	47.0111	100	70.5606	0.128508	0	0	0	0.853799	0	0.0913398	0.0728065	0.89052	0.1708	5.69192	5.33974	100	80.1048	3.54131	79.3619	3.86909	13.2277		DDB_G0292822
DDB_G0279541	DDB_G0279541	2.07313	6.56318	5.77143	87.9883	100	43.0253		0	0	4.42473	6.44803	3.24731	0.72043	0.917563	0.501792	98.4032	100	79.2133	0	0	0	0	0.36041	0	0	0.0368801	0.112773	0.216297	6.35624	5.65558	79.2629	100	0	97.2175	0	2.78246		DDB_G0279541
DDB_G0273211	aslD-1	0.724638	2.97907	2.41546	80.1127	100	40.1771		8.50595	6.74306	4.75981	5.77347	2.20361	4.9361	9.21111	5.15646	30.8947	100	53.7241	0.0368087	0	0.0809316	0.0371552	0.203795	0.0388947	0.0261625	0.041708	0.15942	0.0733836	2.40846	1.73803	100	53.7986	0	82.6523	0	17.3477		aslD-1	aslD	putative acetyl-CoA synthetase
DDB_G0278537	beiB	0.384317	1.28002	1.26453	70.9964	100	24.1252		0.0356876	0.00676296	1.06491	2.81714	1.08769	4.9817	3.6339	2.26559	69.6795	97.9376	100	0	0	0.0141872	0.0130265	0.4287	0.0136364	0.018345	0.0292455	0.111785	0.120065	3.26068	3.63171	100	77.0613	18.4093	0	48.8463	32.7444		beiB	cupB	cup-specific protein B
DDB_G0272298	DDB_G0272298	0.669344	2.1419	1.80723	79.7356	100	15.6794		0.00783814	0.0107774	6.74864	7.08666	3.80052	1.33542	2.62088	1.18552	81.6166	100	82.178	0	0	0.158404	0.0484816	0.372288	0.0507513	0.102414	0.136056	0.0208018	0.143631	1.52298	1.73868	100	67.2614	58.249	19.9646	10.1825	11.604		DDB_G0272298
DDB_G0279545	DDB_G0279545	0	4.82759	0	92.4138	100	38.6207		0	0	7.173	1.40647	4.92264	1.82841	5.06329	2.67229	40.647	100	54.8523	0	0	0	0	0	0	0	0	0	0	1.99753	1.87394	100	50.1008	23.6829	46.83	0	29.4871		DDB_G0279545	0	short-chain dehydrogenase/reductase (SDR) family protein, glucose/ribitol dehydrogenase family protein
DDB_G0267868	DDB_G0267868	14.6288	26.2009	13.3188	52.1834	100	31.8777		0.0361345	0.0248425	100	10.9871	49.0978	71.1285	49.423	75.7312	15.2465	24.3366	14.8151	0	0.851709	0	1.85281	0	0	1.30464	1.38656	2.11993	2.033	12.934	11.1707	100	91.6566	32.255	2.36224	43.0716	22.3112		DDB_G0267868
DDB_G0269082	DDB_G0269082	0.336134	1.34454	0	63.8655	100	50.1961		0	0	0	0	0	61.5385	0	0	0	100	0	0	0	0	0	0	0	0	0	1.73449	1.33069	18.1412	11.3458	100	35.9511	#DIV/0!	#DIV/0!	#DIV/0!	#DIV/0!		DDB_G0269082		unknown
DDB_G0271614	pks7	7.74614	8.50627	6.79295	84.0975	100	53.8007		0.842266	0.918836	2.5268	3.13936	0.842266	76.7228	100	84.4564	20.3675	48.7749	36.9066	0.0682564	0.0475078	0	0.0861236	1.17152	0.360622	0.970291	1.21813	12.2683	3.65146	63.419	31.3912	100	56.1423	1.85867	40.4282	1.01535	56.6977		pks7	dipks7, PKS	putative polyketide synthase, beta-ketoacyl synthase family protein
DDB_G0285697	DDB_G0285697	11.3636	5.03247	4.54545	31.3312	100	44.3182		0	0	0	20.6897	0	72.4138	24.1379	100	13.7931	0	34.4828	0.0465047	0	0.10225	0.281654	49.0237	100	44.5238	25.8203	32.5887	48.8293	6.22619	12.5017	0.886754	0.965408	0	59.7144	0	40.2856		DDB_G0285697
DDB_G0289095	DDB_G0289095	22.5734	9.81941	6.99774	59.2551	100	58.6907		0	0	0	0	0.78125	5.85938	2.73438	3.51562	31.25	95.8984	100	0.803881	1.11903	0	0	0	0	0	0	4.17797	2.13687	6.47376	6.5793	100	47.3581	#DIV/0!	#DIV/0!	#DIV/0!	#DIV/0!		DDB_G0289095
DDB_G0272672	DDB_G0272672	32.674	21.163	8.78941	77.8257	100	55.5175		0	0	10.8015	37.7197	12.9018	59.9228	68.1526	100	8.52979	5.44363	14.6164	0	0	1.58403	0	4.78651	13.7027	81.4181	100	49.9238	80.4325	57.2924	73.024	18.9706	23.4442	13.8255	80.8758	3.14691	2.15174		DDB_G0272672		C2H2-type zinc finger-containing protein
DDB_G0290419	DDB_G0290419	0.736627	0.391698	0.958784	76.1473	100	43.5019		0	0.190698	7.91044	8.4225	3.52085	6.86513	1.5609	0.826359	37.6417	100	64.5513	0	0	0	0	0.556219	0	0	0.142292	0	0	3.41312	2.21368	100	62.2137	0	0	100	0		DDB_G0290419
DDB_G0281209	DDB_G0281209	14.973	13.7948	40.108	74.5704	100	61.9048		4.20168	10.5042	14.0056	13.0252	10.4342	9.94398	4.13165	9.2437	71.4286	100	87.535	16.0715	12.9523	21.2018	24.8464	15.9229	14.6583	14.1887	13.8017	10.4043	11.9169	22.8197	26.6266	100	69.5742	9.50887	12.5351	16.3915	61.5645		DDB_G0281209		Kelch domain-containing protein 10
DDB_G0283947	DDB_G0283947	23.6453	14.5594	22.4959	61.029	100	46.6338		23.5062	23.6092	42.1703	35.2507	23.3173	54.4299	70.0549	69.7974	29.8764	100	52.8503	0.805057	0.448268	0.531025	0.812634	1.78291	2.04163	2.7466	2.82785	3.34726	3.531	3.24161	3.85198	100	88.8923	14.5036	42.4877	12.9116	30.097		DDB_G0283947		Cat eye syndrome critical region protein 5
DDB_G0290937	pks38	27.5969	20	22.9457	83.1008	100	66.3566		0	0	0	1.44928	1.44928	2.89855	1.44928	1.44928	62.3188	100	95.6522	0	0	0	0.183446	2.81735	1.53627	4.1335	13.591	43.4481	22.2221	80.4946	43.9355	100	57.1006	14.4296	71.3322	5.25507	8.98304		pks38	dipks38, PKS	putative polyketide synthase, beta-ketoacyl synthase family protein
DDB_G0286873	DDB_G0286873	2.1329	1.47662	1.55865	63.0845	100	59.475		0	0.168805	8.98042	10.6685	2.97097	2.46455	4.1526	1.65429	73.0925	100	95.2397	0	0	0	0.552161	1.21143	0	0.259199	1.23964	0.315884	0.727032	4.03806	2.06629	100	65.4739	0	100	0	0		DDB_G0286873
DDB_G0275051	DDB_G0275051_ps	5.73319	2.09482	2.86659	90.5182	100	55.5678		#N/A	#N/A	#N/A	#N/A	#N/A	#N/A	#N/A	#N/A	#N/A	#N/A	#N/A	61.0917	17.0084	0	0	13.5296	12.9107	0	20.7669	42.3345	8.11969	73.7969	100	11.0943	54.8422	2.17851	97.8215	0	0		DDB_G0275051_ps		pseudogene
DDB_G0267252	DDB_G0267252	11.7647	0	3.92157	100	89.2157	20.5882		100	81.6327	9.18367	1.53061	3.57143	1.02041	1.02041	3.57143	0	0	1.02041	0	0	0	75.9472	0	0	0	0	0	100	0	0	0	0	#DIV/0!	#DIV/0!	#DIV/0!	#DIV/0!		DDB_G0267252
DDB_G0271110	DDB_G0271110	33.1115	7.25309	7.51993	100	72.1611	95.0746		0.0169865	0.0111066	4.55097	1.19708	3.39821	14.5963	22.6424	9.68978	100	72.2773	70.5122	0	0	0	0.0241199	0.555647	0.353487	1.91917	0.690423	2.15259	2.30251	9.09228	10.7712	97.5051	100	5.62583	88.5154	0.337457	5.52129		DDB_G0271110		unknown
DDB_G0271354	DDB_G0271354	36.0306	33.3852	27.2887	100	92.2761	64.7733		0.021264	0.0165387	2.85647	3.67159	1.54991	3.20614	3.03367	2.71943	56.482	100	76.4536	0.291933	0.406382	0.401172	0.257846	0.969789	1.38814	5.60241	4.05217	16.3104	4.70459	50.1051	26.6958	100	65.3944	57.3833	32.6944	2.65655	7.26579		DDB_G0271354
DDB_G0275251	DDB_G0275251	23.7341	21.5595	10.8108	100	67.5986	57.813		0	0	9.56399	8.86076	8.01688	17.7215	5.62588	2.53165	29.8172	100	83.8256	0	0	1.35278	0	1.36258	0	5.68501	3.48576	5.32944	2.8621	50.1671	34.8615	100	47.2925	68.2464	1.36312	9.79112	20.5994		DDB_G0275251
DDB_G0281887	DDB_G0281887	15.5236	14.791	7.66705	100	76.721	68.4982		#DIV/0!	#DIV/0!	#DIV/0!	#DIV/0!	#DIV/0!	#DIV/0!	#DIV/0!	#DIV/0!	#DIV/0!	#DIV/0!	#DIV/0!	0	0	0	0	100	0	64.1883	25.5821	78.2257	22.5053	68.1809	56.8554	82.0002	0	49.5194	5.02147	2.7745	42.6847		DDB_G0281887
DDB_G0271588	DDB_G0271588	3.96323	2.98264	0	100	85.3115	58.5291		0	0	0	0	0	0	0	0	64.7059	100	0	0	0	0	0	2.37567	0	0.5083	0	0	0	8.63868	5.40278	100	36.1116	#DIV/0!	#DIV/0!	#DIV/0!	#DIV/0!		DDB_G0271588
DDB_G0281769	DDB_G0281769	13.3258	7.62553	7.20953	100	75.3013	69.063		0	0	1.58789	0.308647	1.69051	7.84934	2.49973	2.7645	64.8526	91.7175	100	0	0.140392	0	0	1.4518	0.959117	1.7204	0.799938	0.786239	0.469153	13.9086	14.2227	100	73.787	64.7764	4.74398	17.0377	13.442		DDB_G0281769
DDB_G0282127	DDB_G0282127	0.268358	0.268358	0.0975848	100	88.5582	76.2869		0	0	2.15054	0	0	4.03226	0	2.68817	25.8065	87.0968	100	0	0	0	0	0.673762	0	0	0	0	0	18.3751	5.74605	100	37.5525	0	0	36.9085	63.0915		DDB_G0282127
DDB_G0291169	DDB_G0291169	20.6349	22.0249	17.8984	100	88.5047	71.2156		3.96152	3.22581	1.69779	9.0549	4.30108	16.0158	6.67799	4.52745	49.5756	100	63.0447	0	0.205506	0.162297	0.372548	2.12515	3.5879	3.88243	4.34926	35.9337	17.365	86.0452	50.84	100	66.181	11.9844	18.8563	2.25268	66.9066		DDB_G0291169
DDB_G0269530	DDB_G0269530	4.26577	4.79515	2.87709	100	52.4359	41.6142		1.42779	1.231	7.42788	2.87652	4.26663	6.92962	39.1785	23.5733	73.0394	100	82.7534	0.782927	0.726577	0.573809	0.263432	2.31187	2.06824	1.57669	2.58748	10.9639	6.07009	35.3343	22.5916	100	63.182	0.409292	2.94055	2.22097	94.4292		DDB_G0269530		unknown
DDB_G0288185	sigN139	0.253759	0.699132	0.217508	100	85.1974	38.4263		0	0	1.70086	12.095	5.66955	24.0551	1.95734	5.73704	74.0821	100	60.3807	0	0	0	0	0.614362	0.146565	0.0985871	0.0785834	0.240295	0.0921762	20.525	16.155	100	78.445	47.7884	0	52.2116	0		sigN139	sigN139	hssA/2C/7E family protein
DDB_G0271780	beiF	0.661376	1.85185	0.529101	100	81.2169	34.9206		0	0.0121308	3.51671	2.91988	2.08528	0.645357	1.25917	0.373628	50.1413	100	43.4888	0	0.0841425	0	0	0.468527	0	0	0.0342454	0	0.040169	2.19049	1.44608	100	60.7057	75.2127	24.7873	0	0		beiF		zinc-containing alcohol dehydrogenase (ADH)
DDB_G0293854	beiD	10.8795	16.0345	8.84018	100	65.1974	94.7192		0.147386	0.0797273	16.9165	9.59215	7.49912	46.5867	82.7471	100	81.1346	59.8514	59.9681	0	0	0.256392	0.457754	0.573889	0.164292	0.165766	0.249582	0.516268	0.413298	31.72	31.8456	98.1651	100	1.15395	11.5611	0.504304	86.7806		beiD	cupD	cup-specific protein D
DDB_G0274189	ecmJ	23.2835	11.2426	8.29368	100	76.7263	97.0173		27.5	0	0	84.5	45	100	83.5	88	69.5	89	28.5	0	0	0.385902	0.177165	0.777395	0	0.249498	0.397748	22.5005	13.9964	100	78.2324	43.3476	57.3119	6.35787	1.79599	3.63856	88.2076		ecmJ		cellulose-binding domain-containing protein, putative extracellular matrix protein
DDB_G0283929	cyp517A1	17.407	14.0904	12.143	100	81.2637	85.1386		0.347459	0.415652	5.15019	3.32197	2.35103	2.05878	5.24761	4.68907	76.8924	100	80.9839	0	0	0.0993222	0.0911963	1.50063	0.286397	0.834796	1.27964	3.05208	1.20079	8.82175	7.33741	100	66.5051	1.31507	17.336	1.11751	80.2314		cyp517A1	ostA	cytochrome P450 family protein
DDB_G0271590	omt1	32.9335	39.8618	29.8245	89.5951	75.581	100		0	0	0.0761035	0.145865	0.329782	64.3899	100	93.9815	0.437595	0.951294	0.621512	0.335609	0	0	0.169384	5.20277	3.19165	17.1749	22.6266	92.4449	23.418	100	40.5676	94.7724	50.6523	8.55849	3.62644	21.5955	66.2195		omt1		O-methyltransferase family 3 protein
DDB_G0291702	cyp520B1	5.12111	6.22837	4.35986	81.3149	76.1246	100		0	0	100	57.8512	23.9669	18.1818	72.7273	43.8017	3.30579	0	0	0	0	5.46051	32.5895	11.0001	5.24849	3.5304	11.2563	4.30247	3.30082	100	34.3979	31.5705	41.8022	12.722	0	55.5981	31.6799		cyp520B1		cytochrome P450 family protein
DDB_G0292892	DDB_G0292892	32.6882	41.2289	31.0034	94.7116	76.5313	100		95.3504	100	13.9017	12.0188	14.9268	26.1192	12.9027	14.1841	5.68515	10.7636	10.2406	28.3639	9.26847	2.6351	3.29322	6.04565	6.61338	5.39498	6.86541	41.1791	24.7783	100	79.1413	79.561	75.0124	4.7695	1.3473	6.07944	87.8038		DDB_G0292892
DDB_G0282107	DDB_G0282107	39.0565	26.3341	21.5648	94.6514	77.1394	100		20.4436	15.9472	9.35252	86.5707	18.3453	100	64.8082	75.5396	13.5492	35.4317	34.5923	0.753292	0.524306	45.0298	83.9746	87.5841	71.2402	33.4635	38.0899	62.1513	41.6123	100	66.1579	71.0496	54.1514	5.59556	1.39553	10.6297	82.3792		DDB_G0282107		putative phospholipid transfer protein
DDB_G0292030	DDB_G0292030	38.2859	20.5582	18.2539	77.5083	76.85	100		0	0	20.0477	28.1623	21.957	100	49.642	56.5632	15.2745	10.0239	17.4224	0	0	0.28589	0.13125	9.50274	7.69413	20.3321	23.1313	59.4687	30.7616	100	43.3863	72.2555	44.5015	72.168	22.1246	1.52806	4.17931		DDB_G0292030
DDB_G0281147	DDB_G0281147	37.243	18.9523	15.3942	78.7949	57.2501	100		0	0	0	0	0	0	0	0	100	76.4706	28.4314	0	0	1.58645	0	1.59794	3.0497	7.17983	16.3515	100	30.6877	82.8013	22.7129	24.896	13.7642	13.0211	0	22.1297	64.8492		DDB_G0281147
DDB_G0285873	DDB_G0285873	36.2275	12.2754	11.976	92.6647	74.8503	100		0	0	5.78387	0	2.43531	33.4855	21.9178	12.3288	24.0487	100	38.6606	0	0	0	0	0	0	0	0	0	2.21782	6.71897	0	100	35.5766	47.7884	0	52.2116	0		DDB_G0285873
DDB_G0270940	DDB_G0270940	25.262	16.8031	12.0551	88.9523	69.1752	100		63.6364	45.4545	81.8182	100	66.6667	36.3636	33.3333	0	18.1818	39.3939	0	0	0.488642	1.1577	1.06299	1.94349	1.85459	1.49699	2.78423	56.2513	10.4973	100	32.7073	90.8388	34.269	2.45168	5.11724	2.38098	90.0501		DDB_G0270940
DDB_G0289057	DDB_G0289057	23.0457	19.3941	14.4982	96.9164	96.7271	100		0	0	0	9.83607	0	31.694	6.01093	3.27869	36.0656	100	86.3388	0	0	0	4.05153	47.7784	13.7839	65.6155	54.0073	32.1599	18.0045	100	54.3292	50.1119	34.3426	16.5455	21.2216	4.88564	57.3472		DDB_G0289057
DDB_G0271526	DDB_G0271526	14.7095	10.2596	9.64153	96.6625	93.2015	100		0	12.2449	0	19.3878	0	100	98.9796	38.7755	37.7551	60.2041	50	0	0	0	0	2.77161	10.5793	8.89525	15.5988	15.1768	9.98017	68.0296	25.213	100	58.9823	0	0	36.9085	63.0915		DDB_G0271526
DDB_G0287849	trxD	21.5432	12.1545	7.08562	99.996	51.686	100		0	0	4.31047	4.06933	4.20497	10.3693	7.08365	5.27506	48.3798	100	78.2216	0	0	0	0.141796	2.48879	2.37496	6.78943	8.43608	19.2254	7.46815	39.3111	11.6739	100	38.777	13.2344	2.61695	14.9413	69.2073		trxD		thioredoxin
DDB_G0270614	DDB_G0270614	21.5716	4.05405	1.9019	36.5365	46.3964	100		0	0	0	0	0	73.6842	100	0	0	0	0	0	0	0	0	100	79.0672	11.0037	17.542	10.0576	12.0028	0	3.24888	0	0.723839	0	0	100	0		DDB_G0270614
DDB_G0273225	aslC-1	36.2933	29.6667	24.9067	76.92	84.4933	100		7.01187	7.44337	2.37325	2.04962	1.51025	8.84574	3.66775	2.48112	29.6656	100	50.9169	0.215522	0.150008	1.42161	1.90357	11.2166	5.92112	38.0668	37.547	66.6472	50.5584	72.6793	40.9094	100	59.7353	9.30567	59.9098	7.88138	22.9032		aslC-1	aslC	putative acetyl-CoA synthetase
DDB_G0347333	DDB_G0347333	11.3928	11.3252	31.8796	51.8594	25.8621	100		#N/A	#N/A	#N/A	#N/A	#N/A	#N/A	#N/A	#N/A	#N/A	#N/A	#N/A	#N/A	#N/A	#N/A	#N/A	#N/A	#N/A	#N/A	#N/A	#N/A	#N/A	#N/A	#N/A	#N/A	#N/A	#N/A	#N/A	#N/A	#N/A		DDB_G0347333
DDB_G0288929	DDB_G0288929	17.7355	15.8317	54.7094	97.5952	91.3828	100		98.4177	100	0	3.16456	0	4.43038	1.89873	0	0	0	5.37975	22.4304	10.408	86.3063	100	49.6752	67.1543	39.857	52.9498	38.8588	37.2652	26.3426	16.4751	33.9448	16.7799	15.5909	45.2162	15.8984	23.2944		DDB_G0288929		Solute carrier family 35 member B1
DDB_G0275861	DDB_G0275861	22.6667	19.5556	38.2222	100	83.5556	84.4444		30.1255	37.2385	63.1799	88.2845	100	62.7615	88.2845	74.8954	35.1464	35.9833	44.3515	36.5244	31.5866	100	71.275	87.2799	65.7257	43.9275	87.5642	58.3616	53.8354	65.7196	47.9316	81.0581	63.4319	29.9799	9.70385	50.9844	9.33186		DDB_G0275861		unknown
DDB_G0283933	cyp517A4	30.4993	27.3311	31.3615	100	82.5647	94.6561		3.59562	3.76238	14.1324	9.8593	8.30641	3.69984	8.11881	6.29495	29.8176	100	89.5987	0	0	6.72632	26.2481	11.8563	17.7792	52.1855	65.8616	68.8978	44.7259	26.176	15.4079	100	24.888	3.01748	3.9778	6.59354	86.4112		cyp517A4		cytochrome P450 family protein
DDB_G0269176	racF1	19.2974	17.1697	25.5814	33.1024	48.9114	100		0	0	3.82948	3.54046	1.08382	20.737	14.8121	18.5694	84.7543	100	66.0405	37.809	100	4.15654	24.8072	46.0533	47.9419	45.6848	40.6993	22.9253	15.0755	3.80601	23.8034	13.7323	6.36398	43.3826	9.2512	36.2455	11.1207		racF1		Rho GTPase RacF1
DDB_G0282567	DDB_G0282567	19.3703	17.7511	20.7796	43.7331	44.5427	100		0	0	0	0	0	34.2857	18.5714	20	10	34.2857	100	0	0	9.1119	19.7209	15.078	8.13253	21.8814	22.8082	100	19.2782	48.8688	13.7908	29.5661	12.6223	13.431	15.0181	2.271	69.2799		DDB_G0282567
DDB_G0272316	DDB_G0272316	28.122	12.8151	30.0521	54.8695	73.7255	100		0	0	0	0	0	100	0	0	0	0	0	0	0	0	0	100	85.091	62.3344	95.6788	22.0274	13.4328	6.89194	4.9261	4.44044	2.74379	77.4384	0	22.5616	0		DDB_G0272316		unknown
DDB_G0284199	DDB_G0284199	36.1012	25.6228	31.0004	66.9039	87.5049	100		23.913	0	0	30.4348	0	67.3913	0	19.5652	19.5652	45.6522	100	0	0	6.44463	7.88983	77.8959	39.2312	100	94.1015	86.324	46.7486	60.9783	41.8275	39.0346	24.1198	54.208	21.9876	3.0372	20.7672		DDB_G0284199	SctD	Sct family protein D
DDB_G0274231	DDB_G0274231	27.9412	16.4861	19.582	98.452	86.6873	100		100	63.1579	8.77193	0	0	29.8246	5.26316	21.0526	38.5965	73.6842	28.0702	10.8326	5.02648	1.98482	6.37851	7.99678	3.8155	16.6822	14.3202	26.586	7.19881	21.8091	13.6398	100	37.4798	42.9376	5.95817	37.0356	14.0686		DDB_G0274231
DDB_G0278631	DDB_G0278631	43.2063	27.8592	41.9355	93.5484	91.2023	100		8.14607	9.55056	52.5281	100	38.764	62.6404	51.6854	61.5169	23.8764	35.9551	36.5169	0	2.83903	6.72632	11.3227	15.8085	12.9303	39.1391	21.9539	44.1653	18.9746	39.0074	20.5439	100	52.6368	50.6526	20.0319	20.9066	8.40889		DDB_G0278631		solute carrier family 35 member protein, DUF250 family protein
DDB_G0269040	DDB_G0269040	0.562852	4.3152	100	0.750469	2.06379	2.06379		100	95.3894	38.6303	77.6186	62.1755	1.65622	1.47717	3.17816	0.0447628	0	0.134288	100	67.5654	72.2811	93.0362	25.92	16.3684	5.8721	15.8946	6.8581	5.03273	5.1978	5.85143	7.34529	3.66961	3.72605	9.33256	79.5186	7.42277		DDB_G0269040		IPT/TIG domain-containing protein, EGF-like domain-containing protein, C-type lectin domain-containing protein
DDB_G0288511	sadA	0.813008	7.51417	100	1.25647	4.53314	1.20719		39.5579	39.6743	100	70.7666	84.1351	1.86859	2.54235	2.52539	1.97523	0.940355	1.66259	58.4281	65.1567	99.7005	100	26.7242	19.2488	15.9376	19.6514	13.2471	16.3463	9.54551	16.3387	14.6308	17.221	2.33104	10.2635	83.8066	3.5989		sadA		substrate adhesion molecule
DDB_G0280533	lmcB	1.95252	19.2279	100	2.51747	4.84167	0.411319		99.4767	100	0.0500606	0.420152	0.0473788	0.126344	0	0.059596	0.0587021	0.0533384	0.0545303	47.3314	100	16.1859	13.0165	2.5166	2.40149	2.80933	1.95939	0.427963	0.919325	0.895223	1.05757	0.538335	0.831607	5.10895	0	94.891	0		lmcB	vspV4, V4, V4b	unknown
DDB_G0268144	vwkA	1.15473	11.3824	100	1.45167	2.96932	1.08875		98.8194	100	0.265643	4.48642	0.206612	1.32822	0.974026	0.619835	0.177096	0.265643	0.501771	10.8607	8.40816	72.245	100	4.88768	3.95836	2.95155	4.73824	1.71048	2.12278	1.43237	1.82823	1.6348	1.3686	10.5728	0.720915	86.4366	2.26966		vwkA		alpha protein kinase VwkA
DDB_G0281011	DDB_G0281011	100	58.3746	39.0274	6.89204	21.3562	5.38956		0	0	0	0	0	31.5315	100	90.991	0	0	39.1892	0	0	0.645604	0	2.27598	1.86161	32.3488	14.972	9.9194	15.6105	12.4143	66.1799	52.2567	100	0.0367834	1.17224	0.80309	97.9879		DDB_G0281011		coiled-coil family protein, hssA/2C/7E family protein
DDB_G0280927	DDB_G0280927	84.3677	84.1553	100	5.36911	13.7675	11.446		0	4.74732	0	0	13.7825	90.6585	100	40.4288	21.1332	0	32.4655	0	0	0	0.0745092	9.80833	11.3876	16.6839	8.86575	100	78.289	22.5886	43.0325	34.3162	61.7906	0.291658	2.92021	1.42129	95.3668		DDB_G0280927		coiled-coil family protein, hssA/2C/7E family protein
DDB_G0283493	DDB_G0283493	100	53.9457	69.1135	3.54289	9.85099	8.78573		0	0	48.0341	100	34.7846	5.79223	3.97874	4.38521	1.10217	3.8693	3.34558	0	0	0	0	0.810794	0.257903	0	0.414836	100	71.3668	46.1901	59.0055	54.2963	50.5308	1.72033	1.45789	4.56465	92.2571		DDB_G0283493
DDB_G0280925	DDB_G0280925	100	54.3088	66.9095	4.83278	10.5951	9.86252		0	0	0	0	0	100	45.5587	28.9398	96.5616	66.1891	49.5702	0	0	0	0	1.53999	1.76346	18.7814	8.03683	82.6403	100	25.4795	80.5523	42.9351	99.2535	0.0117404	0.914327	0.042757	99.0312		DDB_G0280925		coiled-coil family protein, hssA/2C/7E family protein
DDB_G0281005	DDB_G0281005	100	69.0962	84.5812	9.48668	21.604	20.0591		0	0	0	0	4.63636	42.5455	100	68.6364	2.81818	0	8.81818	0	0	0	0	4.39296	5.86884	51.6017	50.4591	100	84.2331	18.7697	32.8439	32.4201	42.7365	0.0620154	6.8314	0.237144	92.8694		DDB_G0281005		coiled-coil family protein, hssA/2C/7E family protein
DDB_G0281009	DDB_G0281009_ps	100	49.7625	75.3034	3.90501	16.1478	10.2902		#N/A	#N/A	#N/A	#N/A	#N/A	#N/A	#N/A	#N/A	#N/A	#N/A	#N/A	0	0	0	0	0	0	3.83885	3.05993	23.3919	10.7677	16.3106	85.0076	53.9453	100	0	23.5855	0.0754363	76.3391		DDB_G0281009_ps		pseudogene
DDB_G0281019	DDB_G0281019	100	80.7612	97.1704	4.7077	15.182	15.3113		0	0	0	0	0	100	32.6165	20.7885	5.55556	7.8853	8.96057	0	0	0	0	2.29644	0.730467	15.2318	9.00799	100	80.8539	27.8353	46.133	58.3757	67.4875	0.0159843	1.45393	0.264868	98.2652		DDB_G0281019		coiled-coil family protein, hssA/2C/7E family protein
DDB_G0288715	gadB	100	85.1809	60.185	10.9532	13.4479	19.1641		17.7867	18.4853	51.0355	91.1963	100	3.74652	1.52705	3.17156	0.760433	0.370943	0.525502	100	22.5268	4.33355	5.54967	23.2032	17.7573	45.4184	35.1449	36.1219	15.7175	42.3959	17.6332	19.0266	11.7567	4.25339	13.784	15.103	66.8597		gadB		glutamate decarboxylase B
DDB_G0280931	DDB_G0280931	100	97.4962	96.8892	6.89974	19.2967	20.6957		0	0	0	31.2	9.2	100	85.7	84.1	42.2	19.3	34.7	0	0	0	0.0749886	10.365	10.0479	91.9821	40.1526	100	92.6161	23.1826	49.0154	29.95	55.1025	3.59103	24.945	1.24241	70.2216		DDB_G0280931		coiled-coil family protein, hssA/2C/7E family protein
DDB_G0270946	DDB_G0270946	15.7825	53.781	100	7.0918	6.09481	6.54628		100	91.9195	1.34189	3.44224	0.554259	0.583431	0.787631	0.612602	0.612602	0.466744	1.05018	14.0712	100	3.25667	5.23291	1.64013	3.91278	4.73748	4.19581	1.92451	3.4451	2.98203	1.39876	3.36228	4.98621	4.08511	7.18029	76.8666	11.868		DDB_G0270946		C-4 methyl sterol oxidase, methylsterol monooxygenase
DDB_G0288707	DDB_G0288707	7.51748	22.7273	100	4.72028	3.67133	2.0979		92.4976	100	14.0551	5.88794	4.17854	2.37417	2.46914	0.569801	3.4188	3.60874	2.18424	100	76.0599	6.80012	27.0564	18.2651	11.9828	13.1895	13.4337	9.82297	10.2765	28.0199	18.1732	16.8495	19.6662	9.81862	0	89.07	1.11136		DDB_G0288707
DDB_G0271770	DDB_G0271770	3.50862	6.536	100	1.19433	1.12871	0.25374		4.03509	3.18296	32.406	100	13.2581	15.4135	12.1303	13.4336	26.3158	22.1053	38.396	3.71665	5.40587	100	81.5258	2.98111	2.11468	0.897492	0.37794	0.185734	0.759967	0.119914	0.404981	0.432657	0.561421	1.73628	1.14443	6.32328	90.796		DDB_G0271770		unknown
DDB_G0292496	cyp520A1	19.9549	100	70.9696	9.83653	12.7678	6.31342		0	0	0	0	0	0	100	0	0	0	0	0	0	0	0	1.06282	1.0142	0.341101	0.27189	7.06686	0.956761	100	75.8356	15.6872	21.8099	41.2002	0	7.50226	51.2976		cyp520A1		cytochrome P450 family protein
DDB_G0275253	DDB_G0275253	34.1941	100	75.1165	12.138	17.8279	4.29672		0.0405663	0.0311092	9.74177	4.40555	9.25896	100	91.4174	99.7541	29.2382	29.9218	32.1967	0.277973	0.403072	5.10591	7.71621	79.1956	73.1989	61.2811	60.2252	64.4294	94.8726	52.8042	100	73.9323	83.478	8.02031	2.18155	19.3408	70.4573		DDB_G0275253		unknown
DDB_G0282283	cyp515B1	69.698	100	93.1152	19.0117	24.5109	14.188		0.116304	0.132163	0.237894	1.54367	0.570945	100	76.0097	75.83	11.4453	19.9249	26.5701	0.583944	1.78832	5.32828	13.2624	40.6719	40.0456	31.6267	42.5452	100	51.7283	78.0627	51.0276	58.1125	38.431	15.5783	2.66629	47.1423	34.6131		cyp515B1	ostB	cytochrome P450 family protein
DDB_G0286649	DDB_G0286649	38.4868	100	72.9996	12.2177	15.7584	7.5897		0.307656	0.241193	0.0656278	0.293862	0.128329	100	36.0965	94.3222	4.26999	3.82397	4.04426	0.951129	1.32401	1.71103	2.26928	3.44685	3.01509	4.4864	3.33115	42.3172	27.8686	95.3963	100	70.739	93.8729	14.1794	4.10708	9.93477	71.7787		DDB_G0286649
DDB_G0285549	DDB_G0285549	35.2507	64.4233	100	7.21837	11.9842	12.0599		100	99.4528	0	0	0	40.9029	18.7415	20.9302	0	0	0	0	0	0	0.932172	0	0.975812	3.2819	3.66238	35.9966	28.2301	52.0583	100	6.70818	8.80824	0	0	0	100		DDB_G0285549
DDB_G0280543	lmcA	3.50644	23.1691	100	1.8198	4.61607	2.48557		100	92.4489	0.167447	0.703678	0.105651	0.235224	0.293033	0.159474	0.197349	0	0.103658	100	98.7899	21.2778	37.4459	7.14399	10.2258	9.17121	9.13791	2.79422	4.28741	3.24723	2.03087	0	5.42965	0	45.5136	54.4864	0		lmcA	vspV4, V4a	unknown
DDB_G0283085	D2	5.09939	30.8269	100	0.489772	1.72861	0.518583		92.4155	100	2.14345	5.02885	2.18467	0.329761	0.577082	0.618302	0.577082	0.824402	2.30833	24.4034	17.2492	78.5377	100	1.1201	1.7369	0.898712	1.43272	7.11915	7.05828	3.18205	5.65191	0.57405	0.780365	11.7655	17.7256	49.5817	20.9272		D2		type-B carboxylesterase/lipase family protein D2
DDB_G0283395	DDB_G0283395	35.9136	62.7776	100	0.838871	3.41789	3.37017		#DIV/0!	#DIV/0!	#DIV/0!	#DIV/0!	#DIV/0!	#DIV/0!	#DIV/0!	#DIV/0!	#DIV/0!	#DIV/0!	#DIV/0!	0	0	0	0	0	0	0	0.552086	28.6992	64.7582	27.4663	100	8.84822	10.3881	0	20.9294	0	79.0706		DDB_G0283395	sigN176
DDB_G0281015	DDB_G0281015	53.585	61.2069	100	3.41097	14.2034	3.75083		0	0	0	0	81.8182	41.8182	56.3636	60	100	0	76.3636	0	0	0	0	5.73538	0	60.1302	17.6067	52.3429	55.0727	31.2835	100	58.0039	96.8681	0.00592871	4.03282	0.0798887	95.8814		DDB_G0281015		coiled-coil family protein, hssA/2C/7E family protein
DDB_G0293066	DDB_G0293066	5.2988	19.4422	100	2.86853	4.18327	3.78486		24.9917	22.1963	100	13.5441	29.7837	0.499168	1.69717	0.765391	0.0665557	0.0665557	0.0665557	100	38.4751	37.9492	38.9755	26.9277	18.6766	17.3687	24.5976	13.9744	11.2729	10.5082	14.0402	21.3268	15.9068	7.60742	0.501426	88.1024	3.78875		DDB_G0293066		transmembrane protein
DDB_G0284535	cyp508A4	15.2027	35.3871	100	2.38908	9.25693	4.14945		100	81.1054	0.539004	3.56723	0.176401	2.14622	0.225402	0.529204	0.176401	0.235202	0.421403	44.4084	100	38.7692	71.854	14.463	5.52058	11.1403	8.87985	15.8393	18.2277	7.88881	10.6899	8.30178	7.32822	0	3.71319	47.1877	49.0991		cyp508A4		cytochrome P450 family protein
DDB_G0288699	tmem120	65.4033	95.2686	100	9.15523	17.3322	11.3579		10.5516	10.7026	40.6863	100	66.0155	26.6464	18.9518	25.6684	15.8497	19.0038	22.6555	34.9626	28.9651	29.2551	42.2214	100	86.9004	78.4747	74.3404	49.0443	62.8362	39.1845	53.2908	48.8402	46.6184	24.9618	11.2746	27.236	36.5277		tmem120		transmembrane protein, TMPIT-like family protein, TMEM120 family protein
DDB_G0285419	cryS	16.5866	30.8523	100	3.85609	9.21156	5.94734		68.2441	64.2298	6.29896	76.077	9.75849	100	32.8655	53.2963	6.62533	6.33159	5.48303	11.6607	16.9057	81.6628	100	45.4469	49.7845	71.8585	70.484	35.9074	39.8629	12.1765	29.2202	11.4337	16.0642	1.35399	3.68622	14.3697	80.5901		cryS	CP, gp70	crystal protein
DDB_G0291434	pdi2	26.4841	89.6399	100	5.93649	21.33	6.34491		33.733	32.1621	2.06752	6.62214	4.59719	3.85227	2.96344	3.76815	84.1865	91.3945	100	4.44691	10.3171	40.0347	71.4057	84.1541	100	16.8216	15.1504	18.0972	13.7443	6.634	9.33214	5.62929	6.55219	9.49238	14.7125	11.7572	64.0379		pdi2	PDI	protein disulfide isomerase
DDB_G0288679	myoE	44.4604	81.0432	100	6.47482	19.7122	8.05755		99.8027	100	25.1387	11.5276	21.4154	18.5181	20.3921	23.9798	3.71101	1.72605	3.82197	82.8327	83.6288	59.2072	68.7581	53.7566	45.8473	91.9785	83.7156	66.8881	72.1853	56.1994	100	54.8251	72.8611	17.6766	0.569893	70.9883	10.7652		myoE	myoIE, DMIE, myosin-1E, myosin IE	myosin IE heavy chain
DDB_G0279573	DDB_G0279573	1.79641	5.98802	100	1.1976	1.79641	1.1976		87.1795	100	0.512821	2.5641	0	0.512821	0	0	0	0	0	100	67.0241	65.1469	46.732	45.113	27.3951	23.6923	29.3767	22.4572	27.0742	14.9132	37.3079	26.9038	16.6241	10.8251	14.2702	74.9047	0		DDB_G0279573
DDB_G0274115	abcG12	5.44733	17.2078	100	3.49928	5.37518	1.80375		88.7107	100	0.66337	5.2949	0.132674	1.25437	0.711615	0.337716	0.132674	0.180919	0	64.3678	100	6.03779	10.8659	4.13545	1.62494	3.90363	4.48066	4.56703	2.77384	8.40347	3.7343	6.58267	6.53265	3.92558	2.06997	85.2066	8.79781		abcG12		ABC transporter G family protein
DDB_G0276019	gefY	42.7928	55.4054	100	9.23423	21.3964	6.53153		30.0223	31.5476	85.0074	100	88.2068	4.87351	3.57143	5.05952	3.53423	5.69196	3.75744	100	37.4735	28.2328	23.339	9.78391	8.9001	6.80835	12.0234	9.37021	6.53025	10.3075	7.74616	13.9462	16.2157	10.8626	1.50268	81.1227	6.51197		gefY	RasGEFY, RasGEF	Ras guanine nucleotide exchange factor Y
DDB_G0287229	chdh	10.8886	27.025	100	4.28445	9.83648	3.76474		21.7532	23.3045	0.346021	1.50519	0.224913	22.6874	26.1073	25.9862	59.2503	78.3506	100	46.4471	79.9336	88.3347	100	59.2442	27.9565	62.2653	42.8584	40.9119	36.0759	47.1501	54.4118	30.6074	34.6365	20.982	4.99873	50.7276	23.2916		chdh		choline dehydrogenase, glucose-methanol-choline oxidoreductase
