# Supplementary material for: Evolution of a novel cell type in Dictyostelia required gene duplication of a cudA-like transcription factor
Source: Curr Biol. 2022 Jan 24;32(2):428–437.e4. doi: 10.1016/j.cub.2021.11.047 (PMC8808424; doi:10.1016/j.cub.2021.11.047)
Supplement: Data S2. Zip file with the full and trimmed protein and DNA alignments that were used for the phylogenetic trees in Figure 1 [file mmc3.zip]

Archive with 4 entries (4 files):
- Alignments/cdl1_cds_full_align_Fig1B.fas
- Alignments/cdl1_cds_trimmed_align_Fig1B.fas
- Alignments/CudA-like_prot_full_align_fig1A.fas
- Alignments/CudA-like_prot_trimmed_align_fig1A.fas
