# Supplementary material for: Evolution of a novel cell type in Dictyostelia required gene duplication of a cudA-like transcription factor
Source: Curr Biol. 2022 Jan 24;32(2):428–437.e4. doi: 10.1016/j.cub.2021.11.047 (PMC8808424; doi:10.1016/j.cub.2021.11.047)
Supplement: Data S2. Zip file with the full and trimmed protein and DNA alignments that were used for the phylogenetic trees in Figure 1 [file mmc3.zip › Alignments/cdl1_cds_full_align_Fig1B.fas]

>DLA_05575
ATGAACCAGTCACTTGCCGAAATTGTCAAACAAGGTGCTGTAGCAGTTGAAGAAGTTAAAGTTGCA------------------------------------------------------------------------------------------------------------------------------------------ACAATAACTTCAAATGGGTCCAGTGACACCTACCAATACCAGTCTATGAATCCATATTATATTCAACAGACAATGCAACAACCAGGATCATTTATGAAACAGATTCATGTCGTCGTCAAAAACACTCCATTTGGAATCACATTGAGAACTAATGATATCAATAGACTGAATTTTCATAATTATGTAGTTAAAGCTACTCTTTTATATGATTCTGATCCACCAAAGTACGTAGACTTTATTCACAATGAACCATTACAATATGTAGCTACTGTATCTGAAGATGGATCTGAAGTTACCGTTGATGTAAAAGTTGGAATATTGTCAAGTCAACACCAAGGCTCATTATTCATTGTTGTTTTGTATATAACCTATGTCAATACACCATCACCATCAAACAACGAACCAATTCCAAATATTTTATCACAAATCGGTAACAATTCCATACATAGTCTGTCA------------------AATCTTTGTGCAGTTTCACATCCAATTCGTATAGTTTCTAAAGTTGATCATGTAAAGAAAGAAGGTATTCCCATTTTGAAAAAGAAAACATTCCATGAGATTCTAACAGACAAATTAAAGAAACTTCAAAAGTCACAAGAACACCAAAGTAAATGGATAAAGAATCTCTATGATCAACATCACATTAGTTTTGATATGGTACCTTATGGTTCCACTTTACTAGTT---------ACTCCATTATCAGTTAAAGGAATTCAAAATAACTCA------------------------------------------------------------------------------------------------------------------------------------------------------------------------------------------------------------------------------------------------------------------------------------------------------------------------------------------------------------------------------------------------------------------------------------------------------------------------------------------------------------------------------------------------------------------------------------ACCAATTTCCAAAATTCCTTTAATCGTGTTGTAGAAGCATACAAATCAGTTCCAATTAAACTAATGGTCAGCCTCTTAAAATCAGAGGATCTAAGTCAACTTGTAGCCACATTTATGGACGAATTA------------------------------TGTCAATGTCAAGAATGCCCATCTCGATTGGAATTAGAAAAATTCCAAGGTCTTTGTATGAATTTCTTAGTA---------------------GATTATTTGCAACCAATT------CAGCTA---
>Dcav_g5163
ATGAACCAACCAATCATTGAAATCATTAAGCAAGGTGCTGTTGCCGTCGAAGAAGTTAAAGTTGCA------------------------------------------------------------------------------------------------------------------------------------------ACC---------------------------------------TCAACCAATCCATATTTTGTCCAACAAATCCTACAACAACAATCAAATTTTATGAAACAAATCCATGTTGTCGTTAAAAATACACCATTTGCCATCACATTGAAATCAAATGATCCACATAGATTCAATTTTCATAACTATGCTGTTAAAGCAACTTTAATTTATGATTCCGATCCACCCAAATATGTTGATTTCATTCATAATGAGCCATTACAATATGTTGCAACTGTTAGTGAAGATGGTTCTGAGGTAGTAGTTGATGTTAAAGTTGGAATCTTATCAAGCCAACATCAAGGTTCATTATTTATTGTTGTATTATATGTTACTTACACTGGAACCCAATCACCATCCATCAGTGAACCAATCGGAAATATTATAAATCACATTTCAAATAATAATGTACACAGTCTTAAT------------------AATATTTGTGTAGCATCTCACCCCATTAGAATAGTTTCAAAAGTCGACCACGTTAAGAAAGAAGGTATTCCAATTTTGAAAAAGAAAACCTTCCATGAGATTCTTACCGATAAATTAAAGAAACTTCAAAAATCACAAGAACATCAAAGCAAATGGATTAGAAATCTATACGACCAACATCATATTAGTTTTGACATGAACCCATAT------------------------------------------------------------------------------------------------------------------------------------------------------------------------------------------------------------------------------------------------------------------------------------------------------------------------------------------------------------------------------------------------------------------------------------------------------------------------------------------------------------------------------------------------------------------------------CTAAACATC---ACAACCACCTCCTCTCTACTATCACCATCTCGAAAACAATCAAGAATAACAATTGCCAATAATTTCCAAAATGCATTCAATAGAGTTGTAGAAGCATTTAAATTCGTACCAATTAAAAAAATGGTTGAACTATTAAAATCAGATGATCTCGAACAATTAGTGAAAACCTTTATCGACGAATTA------------------------------TGCACTTGCGACGAATGCCCATCAAGAAAAGAATTGGAAAGATTTCAAGGTTTATGTATGAATTTTCTAATAAATGTA---------------GACTATCTACAACCAATT------CAACTATTA
>Pvio_g1607
---aaccAAGCATTAATTGAAATTACTAAACAAggtgctgttgctgttgaggaaattaaatttacc---------------------------------------------------------------------------------------------------------------------------------------tatagt---------------------------------------tcattaaatccATATTACACACAACAAGTCCTCCAACAACCACACAGTTTTGTCAAACAAGTCCACGTTGTCGTCAAAAATACACCATTTGGCGTCACATTAAAGACCAATGATTtgtcaaaattaaatttccacAATTATGTAGTCAAAGCCACCCTCTTGTATGACTCTGATCCACCCAAACACGTTGATTTTATTCACAATGAACCACTTCAATATGTTGCCACTGTCAATGATGATGGTAGTGAAGTCACAGTCGATGTTAAGGTTGGTATATTGTCGAGTCAACATCAAGGCTCTATGTTTTTAGTCGTTTTAcacatcacacacacatCCTCGCCATCTCCATCCAACCAAGAACCAATCTCTACCATTCTCAATCACATTAACAGCAACTCTATTCACAGCCAATCA------------------caccttgttgttgtatctcATCCAATTAGAATTGTATCCAAGGTTGACCACGTTAAAAAAGAAGGTGTTCccattttaaagaaaaaaacttttcatgAAATTCTCACcgataaattgaaaaagttgtcCAAATCACAAGAAGGTCAAAGCAAATGGATAAAGAATCTCTATGAACAACATCATATCAATTTTGATATGGAACCATAT---------------------------------------------------------------------------------------------------------------------------------------------------------------------------------------------------------------------------------------------------------------------------------------------------------------------------------------------------------------------------------------------------------------------------------------------------------------------------------------------------------------------------------------------------------------------------------------------------------------------------------------------------aataatttccAAAACTCATTTAATAGAGTAGTTGAAGCTTTTAAAAgtgtaaatattaaaaatatggttcaattattaaaatctgaTGATTTGGAACAATTGGTTAAAACTTTTATGGATGAATTG------------------------------TGTAATTGTGAAAATTGTCCAtcgaaaaaagaattggaaagatTTCAAGGTTTATGTATGAACTTTTtaact------TTACCATTA------GATTTCTTACCACCAATTTTATCTCAATTA---
>DDB_G0270306
---AATCAAGCATTAATTGAATTAACAAAACAAGTTGCAGTTGCGGTTGAAGAAATTAAATTTTCA------------------------------------------------AAATCGAAATCGAATAGTACATCACAACCACAAACACCATCA---------------------------------------------TATTCA---------------------------------------TCAATGAATCCGTATTATGCACAACAAGTTTTACAAAAACCATCAACATTTGTAAAACACGTTCATGTCGTTGTAAAGAATACACCATTTGGAATTACATTAAGATCTAAAGAACCATTACAATTTAATTTTCAAAATTATGTTATAAAAGCCACCCTACTCTATGATAGTGACCCACCAAAAATGGTTGATTTCATTCATAATGAGCCATTACAATATGTTGCAACGGTATCTGAAGATGGGTCAGAGGTTTGTGTTGATGTTAAAGTTGGTATTTTGTCAAGTCAACATCAAGGATCAATGTTTTTAGTTGTATTACATATTAGTCATTGCTCAGCACCAACACCATCAAATAGTGAACCAATTAGTACAATTCTAACAAATATTGGTAATAACTCTATACACAGTTTAAAC------------------AATATTTGTGTTGTATCACATCCAATTAGAATTGTTTCAAAATTAGATCACGTTAAAAAAGAAGGTATACCAATTTTAAAGAAAAGAACATTTCACGAAATTTTAACTGATAAATTAAAAAAATTACAAAAATCACAAGATAGTCAAAGTAAATGGATTAAAAATCTATATCAACAACATGGTGCTCAATATGATATGGAACCTTAT------------------AAAACTGAT---------------------------------------------------------------------------------TCCCAATCA---------------------------------------------------------------------------------------------AAT---AAATTACCA---AATTTTAATTTAATGGTT---------------------------------------------------------------------------------------------------------------------------------------------------------------------------------------------------------TTA---------------------------------------------------------------------------------------------------------------------------------------------------------------------------------AGTCATTTTCAAAATTCTTTTAATAGAGTAGTTGAAGTTTATAATTTAATTCCAATTAGAAAAATGGTTCAACAATTAAAATCTTATGATTTAGAACAATTGGTTTCAACATTTATTGATGAATTA------------------------------------------------------------------------------------------------------------------------------------------------------------
>Dcit_g2452
---AATCAagcattaattgaattaacaaAACAAGTTGCAGTGGCagttgaagaaattaaattttca------------------------------------------------AAATCAAAATCCAATAGTacatcacAACCTCAAACACCATCA---------------------------------------------tatTCA---------------------------------------TCAATGAATCCTTATTATGCACAACAggttttacaaaaacCATCAACATTTGTAAAACATGTCCATGTTGTTGTAAAAAATACACCTTTTGGAATCACATTAAGATCTAAAGAACCATtacaatttaattttcaaaattatgtAATAAAAGCCACACTACTCTATGATAGTGATCCACCAAAAATGGTTGATTTCATTCATAATGAACCATTACAATATGTTGCTACAGTCTCTGAAGATGGATCAGAAGTTTGTGTTGATGTTAAAGTTGGTATTTTGTCAAGTCAACATCAAGGATCAATGTTTTTAGTAGTACTTCATATTAGTCATTGCTCAGCACCAACACCATCAAACACAGAACCAATTAGTACAATTCTAACAAATATTGGTAATAACTCTATCCATAGTTTAAAT------------------AACATATGTGTGGTTTCTCATCCAATTAGAATCGTTTCAAAATTAGATCATGTTAAAAAAGAAGGTataccaattttaaagaaaagaacATTTCATGAGATTTTAACagataaattaaagaaattacaaaaatCACAAGATAGCCAAAGTAAATGgataaagaatttatatCAACAACATGGTGCTGAATATAATATGGAACCATAT------------------AAAACTGAT---------------------------------------------------------------------------------Tctcaatca---------------------------------------------------------------------------------------------GGT---aaattacca---aattttaatttaatggtt---------------------------------------------aataataataaaaataataataataataataataaaaataataataataataataataataataataataataataataataataataataataataataataattataattataataataataataataaaaataattataataataattataattta---------------------------------------------------------------------------------------------------------------------------------------------------------------------------------agtcattttcaaaattcttttaatagagttgttgaagtttataatttaattccaATTAGAAAAATGgttgaacaattaaaatcttATGATTTGGAACAATTAGTTTCAACATTTattgatgaatta------------------------------------------------------------------------------------------------------------------------------------------------------------
>Dint_g1254
---AATCAAGCATTAATTGAATTGACAAAACAAGTTGCAGTTGCAgttgaagaaattaaattttca---------------------------------------------acaaaatcaaaatcaaatagtACATCACAACCACAAACACCATCA---------------------------------------------tattCA---------------------------------------TCAATGAATCCATATTATGCACAACAagttttacaaaaaCCATCAACATTTGTTAAACATGTCCATGTCGTTGTTAAAAATACACCATTTGGAATTACCTTGAGATCAAAAGAACCattacaatttaattttcaaaactaTGTCATTAAAGCAACCTTACTCTATGATAGTGATCCACCAAAAATGGTTGATTTCATTCATAATGAACCATTACAATATGTTGCAACGGTTTCCGAGGATGGATCTGAGGTTTGTGTTGATGTTAAAGTTGGAATTTTATCAAGTCAACATCAAGGCTCAATGTTTTTGGTGGTATTACATATTAGTCATTGCTCTGCACCAACTCCATCAAACACCGAACCAATTAGTACAATTCTAACAAACATTGGTAATAACTCGATACATAGTTTAAAT------------------AATATTTGTGTGGTTTCACATCCAATCCGAATCGTTTCAAAATTGGATCACGTCAAAAAAGAAGGTATACCAATCTTAAAGAAAAGAACATTCCATGAAATACTAACtgataaattgaaaaagttaCAAAAATCACAAGATAGTCAAAGTAAAtggattaaaaatttatatcaaCAACATGGTGCTGAATATGATATGGAACCATAC------------------aaaaatgaa---------------------------------------------------------------------------------Tctcaatca---------------------------------------------------------------------------------------------GGT------------------------------------------------------------------------------------------------------------------------------------------------------------------------------------------------------------------------------------------------------------------------------------------------------------------------------------------------------------------------------------------------------------------------------AGTATTTTCCAAAATTCATTCAACAGAGTTGTTGaagtttataatttaataccaGTAAGAAAAATGgttgaacaattaaaatcatatgATTTAGAACAGTTAGTATCAACATTTattgatgaatta------------------------------------------------------------------------------------------------------------------------------------------------------------
>Dfir_g9529
---AATCAAgcattaattgaattaacaAAACAAGTTGCAGTTGCAgttgaagaaattaaattttca------------------------------------------------AAATCAAAATCGAATAGTacatcacaACCACAAACACCATCA---------------------------------------------tATTCT---------------------------------------TCAATGAACCCATATTATGCACAACAagttttacaaaaaCCATCAACATTTGTAAAACATGTTCATGTTGTTGTTAAGAATACACCATTTGGAATAACATTAAGATCAAAAGAACCtttacaatttaattttcaaaattatgtTATAAAGGCAACATTGCTCTATGATAGTGATCCACCAAAAATGGTTGATTTCATTCATAATGAACCATTACAATATGTTGCTACAGTTTCTGAAGATGGATCTGAAGTTTGTGTTGATGTTAAAGTTGGAATTTTATCAAGTCAGCATCAAGGTTCTATGTTTTTAGTGGTGTTACATATCAGTCATTGTTCAGCACCAACTCCATCCAACACTGAACCAATTAGTACAATTCTAACAAACATTGGTAATAATTCTATTCACAGTTTAAAT------------------AACATTTGTGTCGTATCACATCCAATCCGAATCGTATCAAAATTGGACCATGTCAAAAAAGAGGGTAtaccaattttaaagaaaagaacATTTCATGAAATTTTAACtgataaattgaaaaagctACAAAAATCACAAGATAGTCAAAGTAAATggattaaaaatttataccAACAACATGGCGCTGAATATGATATGGAACCTTAC------------------AAAACTGAC------------------------------------------------------------------------------------caatca---------------------------------------------------------------------------------------------------aaattacca---aattttagtttaatggttaataataataataataataatata---------------------------------------------------------------------------------------------------------------------------------------------------------------------------------tta---------------------------------------------------------------------------------------------------------------------------------------------------------------------------------agtaattttcaaaattcatTCAATAGAGTTGTTGAggtttataatttaataccaGTTAGAAAAATGgttgaacaattaaaatcttATGATTTAGAACAATTAGTATCAACATTtattgatgaatta------------------------------------------------------------------------------------------------------------------------------------------------------------
>Dros_g1971
---AATCAAGCATTAATTGAATTAACTAAACAAGTTGCGGTTGCAGTTGAAGAAATCAAATTTTCA------------------------------------------------AAATCAAAAAGTAATTCA------------CAAACTCCATCC---------------------------------------------TATTCG---------------------------------------TCAACAAACCCATATTATGCACAACAAGTATTACAAAAAACATCAACTTTTATAAAACATGTTCATGTAGTTGTTAAAAATACTCCATTTGGAATTACATTAAGGTCAAAAGAACCATTACAATTTAATTTTCAAAATTATGTAATTAAAGCAACATTACTCTATGATAGTGATCCACCTAAAATGGTTGATTTTATACATAATGAACCATTACAATATGTTGCAACTGTAAGTGAAGATGGATCAGAAGTTGTTGTAGATGTAAAGGTTGGGATTTTATCAAGTCAACACCAAGGATCAATGTTTTTAGTAGTTTTGCATATTAGTCATTCAAGTGTACCAACTCCATCAAATAATGAATCTATAAATACGATTTTAACAAATATTGGTAATAATTCAATTCATAGTTTAAAT------------------AATATATGTGTTGTATCACACCCAATTAGAATAGTTTCAAAATTAGATCATGTTAAAAAAGAAGGTATTCCGATTTTAAAGAAAAGAACATTTCATGAAATATTAACTGATAAATTAAAAAAGTTACAAAAATCTCAAGATGGTCAAAGTAAATGGATTAAAAATTTATATCAACAACATGGTGTAAATTATGATATGGAGCCTTAT---------------------------------------------------------------------------------------------------------------------------------------------------------------------------tatgatagtggtggtggtattagtatc---------------TATAAATTACCATTAAATTTT------------------------------------ATGactaccattaca------------------------------------------------------------------------------------------------------------------------------------------------------------------------------------------------------------------------------------------------------------------------------------------------------------------------------------------------------AATAATTTTCAAAATTCTTTTAATAGAGTTGTAGAAGTTTATAATACAATCCCCGTTAGAAAAATGGTTGAACAATTAAAATCCTTTGATTTAGATCAATTAGTCACTACTTTTATTGATGAATTA------------------------------------------------------------------------------------------------------------------------------------------------------------
>DPU0075579
---AATCAACCAATAATTGAATTAACAAAACAAGTTGCAGTGGCAGTCGAAGAAATTAAATTTTCA------------------------------------------------AAATCAAAGACT------------------CAAACACCT------------------------------------------------TATTCA---------------------------------------TCGTTGAACCCATATTATGCACAACAAGTATTACAAAAACCAGCAACCTTTGTAAAACATGTTCATGTAGTTGTAAAGAATACTCCGTTTGGAATCACTTTAAAATCAAAAGAACCATTGCAATTTAATTTTCAAAACTATGTAATAAAAGCAACTTTACTTTATGATAGTGATCCTCCAAAGATGGTAGATTTCATTCACAATGAACCATTACAATATGTAGCAACCGTTAGTGAAGATGGAACAGAGGTTACTGTTGATGTTAAAGTTGGTATTCTTTCGAGTCAGCATCAAGGTTCAATGTTTTTAGTGGTGCTCCATGTTACACATTGCTCTGCTCCAACACCCTCCAATACAGAACCAATAGGAACCATTTTGACAAATATTGGAAATAACTCTTTACATAGTTTAAAC------------------AATTTATGTGTTGTATCTCATCCTATCCGAATCGTATCTAAACTGGACCACGTTAAAAAAGAAGGTATTCCCATTTTAAAGAAAAGAACCTTTCACGAAATATTAACCGATAAACTAAAGAAATTACAAAAATCACAAGATAGCCAAAGTAAATGGATTAAAAATTTATATCAACAACATGGTGCAGATTTTGATATGGAACCATAT---------------------------------------------------------------CTTTTATTAATTGACAGCGGTAACTCTTCATCATACTCATCAAAT---------------------------------------------------------------------------------------------------------------------------------------------------------------------------------------------------------------------------------------------------------------------------------------------------------------------------------------------------------------------------------------------------------------------------------------------------------------------------------------------------------------------------------------AATAACTTTCAAAATTCATTTAATAGGGTCGTTGAAGTTTATAATTTAATTCCAATTAGAAAAATGGTGGAACAATTAAAATCCATTGAATTGGAACAATTGGTAACAACTTTTATAGATGAATTA------------------------------------------------------------------------------------------------------------------------------------------------------------
>DDB_G0286351
---AATCAAGCTTTAATTGAAATTACAAAACAAGGTGCGGTGGCTGTAGAAGAGATTAAATTTTCTCCAAAGTTACAAACATTAATAAGTTCAATTGGAGGTTCACCAATT---------------------------------------------GGTCAA------------------TCACAACACAATAACAGTGTTTATTCT---------------------------------------TCTTTAAATCCTTATTATGTACAACAAGTTCTTCAAAAACCACATAATTTTATAAAACAAGTTCATGTTGTAGTTAAAAACACACCATTTGGTATTTCAATGAAATCAAACGATCCA---CAATTCAATTTTCATAATTATGTTATTAAAGCTACACTTCTCTATGATTGTGATCCACCAAAAATGGTAGATTTTATTCATAATGAACCATTACAATATGTTGCAACCGTTAGTGAAGATGGTACTGAAGTTGTTGTTGATGTAAAGGTTGGTATTCTTTCATCACAACATCAAGGCTCAATGTTTCTTGCAGTTTTACATATAAGTCATACAAGTGTACCATCCCCATCACCTAATGAACCAATTATGACCATCTTGAATAATATAGGTGGTAATTCAATAGCAAATTTAAATTCCCCAAATCCAATCTATAATCTTTGTGTTGTTTCTCATCCAATTAGAATCGTTTCAAAAGTTGATCATGTTAAAAAAGAAGGTATACCAATATTAAAGAAAAAGACATTTCATGAAATTCTTACAGATAAATTAAAGAAATTACAAAAGTTTCAAGATAGTCAAAGTAAATGGATTAAAAATTTATATCAACAACATTTAATTGAATTCGATATGGAACCTTAT---------------------------------------------------------------------------------------------------------------------GGTACCCCTTCATTAAGTTCTTATTCAAATGGTAATAAATATAATGATTCAAGT---------------------------AATGATGATGAC---------------------------------------------------------------------------------------------------------------------------------------------------------------------------------------------------------------------------------------------------TTAAATCATTCTTCGACTTCCTCTTCTTCTGCTTCTTCTATACAA---------------------------------------------------------------------AAT---------------------------------------------------------AGTAATTTTCAAAATTCATTTAATAGAGTTGTCGAAGCATTTAAATACGTACCAATTACGAAAATGGTTGAACAATTACGTTCTGATGATTTAGAGCAATTGGTTGCTACATTTATGGATGAACTTGTT------GTA---------------ATTTGCTTCTGTGAGAATTGTCCATCCAAGAAAGAATTAGAAAGGTTTCAAGGTTTATGTATGAACTTTTTCGTT---------------------GATTTATTACAACCAATAGTT------------
>Dcit_g4072
---------------------------------NGTGCGGTAGCTGTCGAAGAGATCAAATTTTCTCCAAAGTTACAAACATTAATTAGTTCAATTGGCAGCTCACCCATA---------------------------------------------ggccaa------------------TCG---CACAATAATAGCGTTTActct---------------------------------------tcattgaaCCCATATTATATTCAACAAGTTCTTCAAAAACCacataattttataaaacaaGTTCATGTTGTTGTTAAAAATACACCCTTTGGCATATCAATGAAATCAAATGATCCa---caatttaattttcataATTATGTTATTAAAGCTACACTTCTTTATGATAGCGACCCACCAAAGATGGTAGATTTCATACATAATGAACCATTACAATATGTTGCCACAGTCAGTGAAGATGGTACAGAAGTAGTTGTAGATGTTAAAGTTGGTATTCTCTCATCACAACATCAAGGCTCAATGTTTCTTGCAGTGCTACATATAAGCCATACAAGTGTACCATCGCCATCACCAAATGAACCAATAATGACCATCTTAAATAACATTGGCGGCAATTCAAttgcaaatttaaattcCCCAAATCCAATTTATAATCTCTGCGTTGTTTCACATCCAATTAGAATCGTTTCCAAAGTTGATCATGTTAAAAAAGAGGGaataccaattttaaagaaaaaaacatttCATGAAATTCTTactgataaattaaaaaagttacaAAAGTTTCAAGATAGTCAAAGCAAATGGATTAAAAATCTATATCAAcaacatttaattgaattcGATATGGAACCCTAT---------------------------------------------------------------------------------------------------------------------AGTacCCCTTCATTAAGTTCATattcaaatggt---aaatacaatgattcaagT---------------------------aatgatgatgac------------------------------------------------------------------------------------------------------------------------------------------------------------------------------------------------------------------------------------------------------------------------------------------------------------------------------------------------------------------------------------------------------------------------------------------------------------ATTGTCGAGGCATTTAAATATGTACCTATTACAAAGATGGTTGAGCAATTACGTTCTGATGATTTGGAACAATTAGTTGCAACATTTATGGATGAACTTGTT------ATA---------------GTTTGCTTTTGTGAGAATTGTCCATCCAAGAGGGAATTGGAAAGGTTTCAAGGTCTATGTATGAACTTTTTCGTT---------------------gatttaatacaACCAATAGTT------------
>Dfir_g9608
---AATCAAGCTTTAATCGAAATTACAAAACAAGGTGCAGTTGCAGTTGAAGAGATAAAATTTTCTCCAAAGTTACAAACCTTGATAAGTTCAATCGGTGGGTCACCAATT---------------------------------------------ggtcaa---------catcataattcA---CACAATAAT---gtttattct---------------------------------------tctttaaaccCATACTATGTACAACAAGTTCTTCAAAAGCCacacaattttattaaacaaGTTCATGTTGTAGTTAAAAATACACCATTCGGTATCTCAATGAAATCTAATGATCCA---CAATTTAATTTCCACAACTATGTTATAAAAGCTACACTTCTCTATGATAGTGATCCACCAAAAATGGTTGATTTCATACATAATGAACCATTACAATATGTTGCTACAGTTAGTGAGGATGGTactgaagttgttgttgatgttaaaGTCGGTATCCTTTCTTCACAACATCAAGGTTCAATGTTTCTTGCAGTACTTCATATTAGTCACACAAGTGTACCAACCCCATCACCAAATGAACCAATTATGACTATCctaaataatattggtggCAATTCAATTGCAAACTTAAACTCCCCTAATCCAATCCACAATCTTTGTGTTGTTTCTCATCCAATTAGAATCGTTTCAAAAGTTGATCACGTTAAAAAAGAGGGTATACCAATCCTAAAGAAAAAGACCTTTCATGAAATTTTAACtgataaattgaaaaaattacaaaaattcCAAGATGGCCAAAGTAAATggattaaaaatttatatcaaCAACATTTAATAGAATTCGATATGGAACCTTAT------------------------------------------------------------------------------------------------------------------------ACTCCTTCCCTAAGTTCGTATTCTAATGGAaacaaatat---gattcaagT---------------------------aatgaagaagat---------------------------------------------------------------------------------------------------------------------------------------------------------------------------------------------------------------------------------------------------ttaaatcactcatcA---------------------------------------------------------------------------------------------------aac---------------------------------------------------------agtaattttcaaaattcatttaatagaGTTGTAGAAGCATTTAAAATTGTGCCAattacaaaGATGGTTGAACAATTACGATCTGATGATTTAGAGCAATTAGTTGCCACATTTATGGATGAACttgtt------------------aataatgttTGCTTTTGTGAGAATTGTCCATCCAAGAGAGAATTAGAAAGATTTCAAGGTCTTTGTTTCAACTTATTCGTT---------------------gatttattacaaccAATAGTT------------
>Dint_g2824
---AATCAAgctttaattgaaattacaaAACAAGGTGCTGTGGCTGTTGAAGAGATTAAATTTTCTCCAAAGCTACAAACGTTGATAAGTTCAATAGGTGGAtcaccaata---------------------------------------------ggacaa------------------tcA---CATAATAACAGTATCTATTCA---------------------------------------TCCTTAAATCCATACTATGTACAACAAGTTCTTCAAAAACCccataattttataaaacaaGTCCATGTCGTTGTTAAAAATACACCATTTGGCATCTCGATGAAATCAAACGATCCA---CAATTTAATTTCCACAACTACGTTATAAAAGCCACACTTCTCTATGATAGTGACCCACCAAAAATGGTGGATTTCATACATAATGAACCATTACAATATGTTGCCACCGTTAGTGAAGATGGTACcgaagttgttgttgatgtaaaGGTTGGTATCCTTTCCTCACAACACCAAGGCTCAATGTTTCTTGCAGTTCTACATATAAGTCATACAAGTGTACCAGCTCCATCACCAAATGAACCAATTATGACCATCTTAAATAATATCGGTGGTAATTCCAttgcaaatttaaatttgCCAAATCCAATCTATAATCTTTGTGTAGTTTCCCATCCAATTAGAATCGTTTCAAAAGTAGATCACGTTAAAAAAGAGGGTATTCCAATCCTTaagaaaaaaacatttcACGAGATACTTACcgataaattgaaaaaattacaaaaattcCAAGATAGTCAAAGTAAAtggattaaaaatttatatcaacaacatttaattgaattcGATATGGAGCCCTAT------------------------------------------------------------------------------------------------------------------------ACCCCTTCCTTAAGTTCCTATTcaaatggaaataaatat---gattcaAGT---------------------------AATGAAGACGAT---------------------------------------------------------------------------------------------------------------------------------------------------------------------------------------------------------------------------------------------------ttaaatcattcatcg------------------------------caacaacaacaacaacagcaatcacaacaacaacaacaacaacaacaacaacaatcacaa---------aaa---------------------------------------------------------aGTAATTTTCAAAACTCATTTAATAGAGTTGTTGAAGCATTTAAATATGTGCCAattacaaaaatgGTTGAACAATTACGATCTGATGATTTGGAACAATTGGTTGCTACATTTATGGACGAACTTGTA------GCA---------------attTGCTTTTGTGAGAATTGTCCATCCAAGAGGGAATTAGAAAGATTTCAAGGTCTTTGTATGAACTTTTTCGTC---------------------gatttattacaaccAATAGTT------------
>Dros_g3641
---AATCAACCTTTAATTGAAATTACAAAACAAGGTGCTGTTGCAGTTGAAGAAATTAAATTCTCACCAAAATTACAATCTTTAATTAGTTCAGTAGGAGGTAGTCCCTTA---------------------------------------------GGTCATGGTATAGTT------------------------AATATATTTTCA---------------------------------------TCATTAAATCCTTACTACGCACAACAAGTATACCAAAAACCACATAATTTTATCAAACAAGTTCATGTAGTAGTTAAAAATACACCATTTGGTATAACTATGAAATCAAACGATCCA---CAATTTAATTTTCATAATTATGTTATAAAAGCCACACTATTATATGATAGTGACCCACCTAAAATGGTTGATTTTATTCATAATGAACCATTACAATATGTTGCAACTGTAAATGAAGATGGTTCAGAAGTAGTAGTTGATGTTAAAGTTGGTATTTTATCAAGTCAGCATCAAGGTGCAATGTTTTTAGCAGTACTTCACATAAGCCATTCTAGTGTACCAGTTCCATCACCAAATGAGCCTATAATGACAATTTTAAATAATATTGGGAATAATTCAATTCAAAATTTAAAT---TCTCATCCAATTTATAACTTATGTGTAGTCTCTCATCCAATTAGAATCGTTTCAAAAGTTGACCATGTTAAAAAAGAAGGTATACCAATTTTAAAAAAGAAAACATTTCATGAAATTCTAACAGATAAATTAAAGAAATTACAAAAATTTCAAGATGGTCAAAATAAATGGATTAAAAATTTATATCAACAACATTTAATAGAATTCGATATGGAGCCCTAT------------------------------------------------------------------------------------------------------------------------------------------------------------------------------------------------------aacgacgatgat---------------------------------------------------------------------------GCAGCT---------------------------------------------------------------------------------------------------------------------------------------------------------------Aaattaattcat---------------------------------------------------------------------------------------------------------------------------------------------------------------------AACAATTTCCAAAATTCATTTAACAGAGTTGTTGAATCATTTAAATATGTACCTATTGCTAAAATGGTTGAACAATTACGTTCTGATGATTTAGAACAATTAGTTTCAACTTTTATGGATGAACTAGTTAATAGTATCTGTTCTGTT---------TGCTTCTGTGAAAATTGTCCATCCAAAAGAGAGCTAGAAAGATTCCAAGGTTTATGTATGAACTTTTTTGTA---------------------------------ccaatc---------------
>DPU0068457
---AATCAACCTTTAATCGAAATAACAAAACAAGGAGCAGTAGCTGTCGAAGAGATTAAATTTTCACCTAAACTACAATCTTTAATCGCTGCTGCA---------------------------------------------------------------------------------------------------TCCATAATTTCT---------------------------------------TCGTTAAATCCATATTATGCCCAACAAGTATTACAAAAACCACACAACTTTATTAAACATGTACATGTAGTAGTCAAAAACACACCATTCAATATAACAATGAGATCCAACGATCCA---CAATTTAATTTCCATAATTACGTTATCAAAGCAACATTACTCTATGATAGTGACCCACCAAAAATGGTAGATTTCATTCACAACGAACCATTACAATATGTTGCCACCGTTAGCGATGATGGAACCGAAGTTACTGTAGAAGTTAAAGTTGGCATTCTTTCAAGTCAGCATCAAGGCTCGATGTTTCTTGCTGTTTTGCACATCAGTCACACAACAGTACCACCACCAACAAGTAGTGAACCAATTATGACTATCCTAAATAATATTGGAAACAATTCATTAGCCAATGCATCA------------ATCTACAACATTTGTATGGTTTCGCATCCAATTAGAATCGTATCCAAGGTCGACCATGTTAAAAAAGAAGGTATTCCAATCTTAAAAAAAAAAACATTCCACGAAATACTTACCGATAAGCTAAAGAAACTTTCAAAATTCCAAGATGGCCAAAGCAAATGGATCAAGAATCTTTACCAACAACACCAAATAGAATTTGATATGGAGCCATAC------------------------------------------------------------------------------------------------------------------------------------------------------------------------------------------------------------------------------------------------------------------------------------------------------------------------------------------------------------------------------------------------------------------------------------------------------------------AAA------------------------------------------------------------------------------------------------------------------------------------------------------------------------------AATAACTTTCAAAACTCCTTTAATAGAGTCGTCGAAGCATTTAAATATGTACCTATACAAAAAATGGTTGAACAATTACGTTCTGACGATTTGGAACAATTAGTTTCAACATTTATGGACGAACTTGCA---------------------------TGCTATTGTGAAAATTGCCCCTCTAAAATCGAATTACAACGTTTT------------ATGAATTTTTTTGTG---------------GTACCAGATTTATTACAACCCGTTATA------------
