# Supplementary material for: Evolution of a novel cell type in Dictyostelia required gene duplication of a cudA-like transcription factor
Source: Curr Biol. 2022 Jan 24;32(2):428–437.e4. doi: 10.1016/j.cub.2021.11.047 (PMC8808424; doi:10.1016/j.cub.2021.11.047)
Supplement: Data S2. Zip file with the full and trimmed protein and DNA alignments that were used for the phylogenetic trees in Figure 1 [file mmc3.zip › Alignments/cdl1_cds_trimmed_align_Fig1B.fas]

>DLA_05575
GGTGCTGTAGCAGTTGAAGAAGTTAAAGTTGCAACATCTATGAATCCATATTATATTCAA
CAGACAATGCAACAACCAGGATCATTTATGAAACAGATTCATGTCGTCGTCAAAAACACT
CCATTTGGAATCACATTGAGAACTAATGATATCAGACTGAATTTTCATAATTATGTAGTT
AAAGCTACTCTTTTATATGATTCTGATCCACCAAAGTACGTAGACTTTATTCACAATGAA
CCATTACAATATGTAGCTACTGTATCTGAAGATGGATCTGAAGTTACCGTTGATGTAAAA
GTTGGAATATTGTCAAGTCAACACCAAGGCTCATTATTCATTGTTGTTTTGTATATAACC
TATGTCAATACACCATCACCATCAAACAACGAACCAATTCCAAATATTTTATCACAAATC
GGTAACAATTCCATACATAGTCTGTCAAATCTTTGTGCAGTTTCACATCCAATTCGTATA
GTTTCTAAAGTTGATCATGTAAAGAAAGAAGGTATTCCCATTTTGAAAAAGAAAACATTC
CATGAGATTCTAACAGACAAATTAAAGAAACTTCAAAAGTCACAAGAACACCAAAGTAAA
TGGATAAAGAATCTCTATGATCAACATCACATTAGTTTTGATATGGTACCTTATGTTGTA
GAAGCATACAAATCAGTTCCAATTAAACTAATGGTCAGCCTCTTAAAATCAGAGGATCTA
AGTCAACTTGTAGCCACATTTATGGACGAATTA
>Dcav_g5163
GGTGCTGTTGCCGTCGAAGAAGTTAAAGTTGCAACCTCAACCAATCCATATTTTGTCCAA
CAAATCCTACAACAACAATCAAATTTTATGAAACAAATCCATGTTGTCGTTAAAAATACA
CCATTTGCCATCACATTGAAATCAAATGATCCAAGATTCAATTTTCATAACTATGCTGTT
AAAGCAACTTTAATTTATGATTCCGATCCACCCAAATATGTTGATTTCATTCATAATGAG
CCATTACAATATGTTGCAACTGTTAGTGAAGATGGTTCTGAGGTAGTAGTTGATGTTAAA
GTTGGAATCTTATCAAGCCAACATCAAGGTTCATTATTTATTGTTGTATTATATGTTACT
TACACTGGAACCCAATCACCATCCATCAGTGAACCAATCGGAAATATTATAAATCACATT
TCAAATAATAATGTACACAGTCTTAATAATATTTGTGTAGCATCTCACCCCATTAGAATA
GTTTCAAAAGTCGACCACGTTAAGAAAGAAGGTATTCCAATTTTGAAAAAGAAAACCTTC
CATGAGATTCTTACCGATAAATTAAAGAAACTTCAAAAATCACAAGAACATCAAAGCAAA
TGGATTAGAAATCTATACGACCAACATCATATTAGTTTTGACATGAACCCATATGTTGTA
GAAGCATTTAAATTCGTACCAATTAAAAAAATGGTTGAACTATTAAAATCAGATGATCTC
GAACAATTAGTGAAAACCTTTATCGACGAATTA
>Pvio_g1607
ggtgctgttgctgttgaggaaattaaatttaccagttcattaaatccATATTACACACAA
CAAGTCCTCCAACAACCACACAGTTTTGTCAAACAAGTCCACGTTGTCGTCAAAAATACA
CCATTTGGCGTCACATTAAAGACCAATGATTtgaaattaaatttccacAATTATGTAGTC
AAAGCCACCCTCTTGTATGACTCTGATCCACCCAAACACGTTGATTTTATTCACAATGAA
CCACTTCAATATGTTGCCACTGTCAATGATGATGGTAGTGAAGTCACAGTCGATGTTAAG
GTTGGTATATTGTCGAGTCAACATCAAGGCTCTATGTTTTTAGTCGTTTTAcacatcaca
cacacatCCTCGCCATCTCCATCCAACCAAGAACCAATCTCTACCATTCTCAATCACATT
AACAGCAACTCTATTCACAGCCAATCAcaccttgttgttgtatctcATCCAATTAGAATT
GTATCCAAGGTTGACCACGTTAAAAAAGAAGGTGTTCccattttaaagaaaaaaactttt
catgAAATTCTCACcgataaattgaaaaagttgtcCAAATCACAAGAAGGTCAAAGCAAA
TGGATAAAGAATCTCTATGAACAACATCATATCAATTTTGATATGGAACCATATGTAGTT
GAAGCTTTTAAAAgtgtaaatattaaaaatatggttcaattattaaaatctgaTGATTTG
GAACAATTGGTTAAAACTTTTATGGATGAATTG
>DDB_G0270306
GTTGCAGTTGCGGTTGAAGAAATTAAATTTTCATCATCAATGAATCCGTATTATGCACAA
CAAGTTTTACAAAAACCATCAACATTTGTAAAACACGTTCATGTCGTTGTAAAGAATACA
CCATTTGGAATTACATTAAGATCTAAAGAACCACAATTTAATTTTCAAAATTATGTTATA
AAAGCCACCCTACTCTATGATAGTGACCCACCAAAAATGGTTGATTTCATTCATAATGAG
CCATTACAATATGTTGCAACGGTATCTGAAGATGGGTCAGAGGTTTGTGTTGATGTTAAA
GTTGGTATTTTGTCAAGTCAACATCAAGGATCAATGTTTTTAGTTGTATTACATATTAGT
CATTGCTCAGCACCAACACCATCAAATAGTGAACCAATTAGTACAATTCTAACAAATATT
GGTAATAACTCTATACACAGTTTAAACAATATTTGTGTTGTATCACATCCAATTAGAATT
GTTTCAAAATTAGATCACGTTAAAAAAGAAGGTATACCAATTTTAAAGAAAAGAACATTT
CACGAAATTTTAACTGATAAATTAAAAAAATTACAAAAATCACAAGATAGTCAAAGTAAA
TGGATTAAAAATCTATATCAACAACATGGTGCTCAATATGATATGGAACCTTATGTAGTT
GAAGTTTATAATTTAATTCCAATTAGAAAAATGGTTCAACAATTAAAATCTTATGATTTA
GAACAATTGGTTTCAACATTTATTGATGAATTA
>Dcit_g2452
GTTGCAGTGGCagttgaagaaattaaattttcaTCATCAATGAATCCTTATTATGCACAA
CAggttttacaaaaacCATCAACATTTGTAAAACATGTCCATGTTGTTGTAAAAAATACA
CCTTTTGGAATCACATTAAGATCTAAAGAACCAcaatttaattttcaaaattatgtAATA
AAAGCCACACTACTCTATGATAGTGATCCACCAAAAATGGTTGATTTCATTCATAATGAA
CCATTACAATATGTTGCTACAGTCTCTGAAGATGGATCAGAAGTTTGTGTTGATGTTAAA
GTTGGTATTTTGTCAAGTCAACATCAAGGATCAATGTTTTTAGTAGTACTTCATATTAGT
CATTGCTCAGCACCAACACCATCAAACACAGAACCAATTAGTACAATTCTAACAAATATT
GGTAATAACTCTATCCATAGTTTAAATAACATATGTGTGGTTTCTCATCCAATTAGAATC
GTTTCAAAATTAGATCATGTTAAAAAAGAAGGTataccaattttaaagaaaagaacATTT
CATGAGATTTTAACagataaattaaagaaattacaaaaatCACAAGATAGCCAAAGTAAA
TGgataaagaatttatatCAACAACATGGTGCTGAATATAATATGGAACCATATgttgtt
gaagtttataatttaattccaATTAGAAAAATGgttgaacaattaaaatcttATGATTTG
GAACAATTAGTTTCAACATTTattgatgaatta
>Dint_g1254
GTTGCAGTTGCAgttgaagaaattaaattttcatCATCAATGAATCCATATTATGCACAA
CAagttttacaaaaaCCATCAACATTTGTTAAACATGTCCATGTCGTTGTTAAAAATACA
CCATTTGGAATTACCTTGAGATCAAAAGAACCacaatttaattttcaaaactaTGTCATT
AAAGCAACCTTACTCTATGATAGTGATCCACCAAAAATGGTTGATTTCATTCATAATGAA
CCATTACAATATGTTGCAACGGTTTCCGAGGATGGATCTGAGGTTTGTGTTGATGTTAAA
GTTGGAATTTTATCAAGTCAACATCAAGGCTCAATGTTTTTGGTGGTATTACATATTAGT
CATTGCTCTGCACCAACTCCATCAAACACCGAACCAATTAGTACAATTCTAACAAACATT
GGTAATAACTCGATACATAGTTTAAATAATATTTGTGTGGTTTCACATCCAATCCGAATC
GTTTCAAAATTGGATCACGTCAAAAAAGAAGGTATACCAATCTTAAAGAAAAGAACATTC
CATGAAATACTAACtgataaattgaaaaagttaCAAAAATCACAAGATAGTCAAAGTAAA
tggattaaaaatttatatcaaCAACATGGTGCTGAATATGATATGGAACCATACGTTGTT
GaagtttataatttaataccaGTAAGAAAAATGgttgaacaattaaaatcatatgATTTA
GAACAGTTAGTATCAACATTTattgatgaatta
>Dfir_g9529
GTTGCAGTTGCAgttgaagaaattaaattttcaTCTTCAATGAACCCATATTATGCACAA
CAagttttacaaaaaCCATCAACATTTGTAAAACATGTTCATGTTGTTGTTAAGAATACA
CCATTTGGAATAACATTAAGATCAAAAGAACCtcaatttaattttcaaaattatgtTATA
AAGGCAACATTGCTCTATGATAGTGATCCACCAAAAATGGTTGATTTCATTCATAATGAA
CCATTACAATATGTTGCTACAGTTTCTGAAGATGGATCTGAAGTTTGTGTTGATGTTAAA
GTTGGAATTTTATCAAGTCAGCATCAAGGTTCTATGTTTTTAGTGGTGTTACATATCAGT
CATTGTTCAGCACCAACTCCATCCAACACTGAACCAATTAGTACAATTCTAACAAACATT
GGTAATAATTCTATTCACAGTTTAAATAACATTTGTGTCGTATCACATCCAATCCGAATC
GTATCAAAATTGGACCATGTCAAAAAAGAGGGTAtaccaattttaaagaaaagaacATTT
CATGAAATTTTAACtgataaattgaaaaagctACAAAAATCACAAGATAGTCAAAGTAAA
TggattaaaaatttataccAACAACATGGCGCTGAATATGATATGGAACCTTACGTTGTT
GAggtttataatttaataccaGTTAGAAAAATGgttgaacaattaaaatcttATGATTTA
GAACAATTAGTATCAACATTtattgatgaatta
>Dros_g1971
GTTGCGGTTGCAGTTGAAGAAATCAAATTTTCATCGTCAACAAACCCATATTATGCACAA
CAAGTATTACAAAAAACATCAACTTTTATAAAACATGTTCATGTAGTTGTTAAAAATACT
CCATTTGGAATTACATTAAGGTCAAAAGAACCACAATTTAATTTTCAAAATTATGTAATT
AAAGCAACATTACTCTATGATAGTGATCCACCTAAAATGGTTGATTTTATACATAATGAA
CCATTACAATATGTTGCAACTGTAAGTGAAGATGGATCAGAAGTTGTTGTAGATGTAAAG
GTTGGGATTTTATCAAGTCAACACCAAGGATCAATGTTTTTAGTAGTTTTGCATATTAGT
CATTCAAGTGTACCAACTCCATCAAATAATGAATCTATAAATACGATTTTAACAAATATT
GGTAATAATTCAATTCATAGTTTAAATAATATATGTGTTGTATCACACCCAATTAGAATA
GTTTCAAAATTAGATCATGTTAAAAAAGAAGGTATTCCGATTTTAAAGAAAAGAACATTT
CATGAAATATTAACTGATAAATTAAAAAAGTTACAAAAATCTCAAGATGGTCAAAGTAAA
TGGATTAAAAATTTATATCAACAACATGGTGTAAATTATGATATGGAGCCTTATGTTGTA
GAAGTTTATAATACAATCCCCGTTAGAAAAATGGTTGAACAATTAAAATCCTTTGATTTA
GATCAATTAGTCACTACTTTTATTGATGAATTA
>DPU0075579
GTTGCAGTGGCAGTCGAAGAAATTAAATTTTCATCATCGTTGAACCCATATTATGCACAA
CAAGTATTACAAAAACCAGCAACCTTTGTAAAACATGTTCATGTAGTTGTAAAGAATACT
CCGTTTGGAATCACTTTAAAATCAAAAGAACCACAATTTAATTTTCAAAACTATGTAATA
AAAGCAACTTTACTTTATGATAGTGATCCTCCAAAGATGGTAGATTTCATTCACAATGAA
CCATTACAATATGTAGCAACCGTTAGTGAAGATGGAACAGAGGTTACTGTTGATGTTAAA
GTTGGTATTCTTTCGAGTCAGCATCAAGGTTCAATGTTTTTAGTGGTGCTCCATGTTACA
CATTGCTCTGCTCCAACACCCTCCAATACAGAACCAATAGGAACCATTTTGACAAATATT
GGAAATAACTCTTTACATAGTTTAAACAATTTATGTGTTGTATCTCATCCTATCCGAATC
GTATCTAAACTGGACCACGTTAAAAAAGAAGGTATTCCCATTTTAAAGAAAAGAACCTTT
CACGAAATATTAACCGATAAACTAAAGAAATTACAAAAATCACAAGATAGCCAAAGTAAA
TGGATTAAAAATTTATATCAACAACATGGTGCAGATTTTGATATGGAACCATATGTCGTT
GAAGTTTATAATTTAATTCCAATTAGAAAAATGGTGGAACAATTAAAATCCATTGAATTG
GAACAATTGGTAACAACTTTTATAGATGAATTA
>DDB_G0286351
GGTGCGGTGGCTGTAGAAGAGATTAAATTTTCTTCTTCTTTAAATCCTTATTATGTACAA
CAAGTTCTTCAAAAACCACATAATTTTATAAAACAAGTTCATGTTGTAGTTAAAAACACA
CCATTTGGTATTTCAATGAAATCAAACGATCCACAATTCAATTTTCATAATTATGTTATT
AAAGCTACACTTCTCTATGATTGTGATCCACCAAAAATGGTAGATTTTATTCATAATGAA
CCATTACAATATGTTGCAACCGTTAGTGAAGATGGTACTGAAGTTGTTGTTGATGTAAAG
GTTGGTATTCTTTCATCACAACATCAAGGCTCAATGTTTCTTGCAGTTTTACATATAAGT
CATACAAGTGTACCATCCCCATCACCTAATGAACCAATTATGACCATCTTGAATAATATA
GGTGGTAATTCAATAGCAAATTTAAATAATCTTTGTGTTGTTTCTCATCCAATTAGAATC
GTTTCAAAAGTTGATCATGTTAAAAAAGAAGGTATACCAATATTAAAGAAAAAGACATTT
CATGAAATTCTTACAGATAAATTAAAGAAATTACAAAAGTTTCAAGATAGTCAAAGTAAA
TGGATTAAAAATTTATATCAACAACATTTAATTGAATTCGATATGGAACCTTATGTTGTC
GAAGCATTTAAATACGTACCAATTACGAAAATGGTTGAACAATTACGTTCTGATGATTTA
GAGCAATTGGTTGCTACATTTATGGATGAACTT
>Dcit_g4072
NGTGCGGTAGCTGTCGAAGAGATCAAATTTTCTtcttcattgaaCCCATATTATATTCAA
CAAGTTCTTCAAAAACCacataattttataaaacaaGTTCATGTTGTTGTTAAAAATACA
CCCTTTGGCATATCAATGAAATCAAATGATCCacaatttaattttcataATTATGTTATT
AAAGCTACACTTCTTTATGATAGCGACCCACCAAAGATGGTAGATTTCATACATAATGAA
CCATTACAATATGTTGCCACAGTCAGTGAAGATGGTACAGAAGTAGTTGTAGATGTTAAA
GTTGGTATTCTCTCATCACAACATCAAGGCTCAATGTTTCTTGCAGTGCTACATATAAGC
CATACAAGTGTACCATCGCCATCACCAAATGAACCAATAATGACCATCTTAAATAACATT
GGCGGCAATTCAAttgcaaatttaaatAATCTCTGCGTTGTTTCACATCCAATTAGAATC
GTTTCCAAAGTTGATCATGTTAAAAAAGAGGGaataccaattttaaagaaaaaaacattt
CATGAAATTCTTactgataaattaaaaaagttacaAAAGTTTCAAGATAGTCAAAGCAAA
TGGATTAAAAATCTATATCAAcaacatttaattgaattcGATATGGAACCCTATATTGTC
GAGGCATTTAAATATGTACCTATTACAAAGATGGTTGAGCAATTACGTTCTGATGATTTG
GAACAATTAGTTGCAACATTTATGGATGAACTT
>Dfir_g9608
GGTGCAGTTGCAGTTGAAGAGATAAAATTTTCTtcttctttaaaccCATACTATGTACAA
CAAGTTCTTCAAAAGCCacacaattttattaaacaaGTTCATGTTGTAGTTAAAAATACA
CCATTCGGTATCTCAATGAAATCTAATGATCCACAATTTAATTTCCACAACTATGTTATA
AAAGCTACACTTCTCTATGATAGTGATCCACCAAAAATGGTTGATTTCATACATAATGAA
CCATTACAATATGTTGCTACAGTTAGTGAGGATGGTactgaagttgttgttgatgttaaa
GTCGGTATCCTTTCTTCACAACATCAAGGTTCAATGTTTCTTGCAGTACTTCATATTAGT
CACACAAGTGTACCAACCCCATCACCAAATGAACCAATTATGACTATCctaaataatatt
ggtggCAATTCAATTGCAAACTTAAACAATCTTTGTGTTGTTTCTCATCCAATTAGAATC
GTTTCAAAAGTTGATCACGTTAAAAAAGAGGGTATACCAATCCTAAAGAAAAAGACCTTT
CATGAAATTTTAACtgataaattgaaaaaattacaaaaattcCAAGATGGCCAAAGTAAA
TggattaaaaatttatatcaaCAACATTTAATAGAATTCGATATGGAACCTTATGTTGTA
GAAGCATTTAAAATTGTGCCAattacaaaGATGGTTGAACAATTACGATCTGATGATTTA
GAGCAATTAGTTGCCACATTTATGGATGAACtt
>Dint_g2824
GGTGCTGTGGCTGTTGAAGAGATTAAATTTTCTTCATCCTTAAATCCATACTATGTACAA
CAAGTTCTTCAAAAACCccataattttataaaacaaGTCCATGTCGTTGTTAAAAATACA
CCATTTGGCATCTCGATGAAATCAAACGATCCACAATTTAATTTCCACAACTACGTTATA
AAAGCCACACTTCTCTATGATAGTGACCCACCAAAAATGGTGGATTTCATACATAATGAA
CCATTACAATATGTTGCCACCGTTAGTGAAGATGGTACcgaagttgttgttgatgtaaaG
GTTGGTATCCTTTCCTCACAACACCAAGGCTCAATGTTTCTTGCAGTTCTACATATAAGT
CATACAAGTGTACCAGCTCCATCACCAAATGAACCAATTATGACCATCTTAAATAATATC
GGTGGTAATTCCAttgcaaatttaaatAATCTTTGTGTAGTTTCCCATCCAATTAGAATC
GTTTCAAAAGTAGATCACGTTAAAAAAGAGGGTATTCCAATCCTTaagaaaaaaacattt
cACGAGATACTTACcgataaattgaaaaaattacaaaaattcCAAGATAGTCAAAGTAAA
tggattaaaaatttatatcaacaacatttaattgaattcGATATGGAGCCCTATGTTGTT
GAAGCATTTAAATATGTGCCAattacaaaaatgGTTGAACAATTACGATCTGATGATTTG
GAACAATTGGTTGCTACATTTATGGACGAACTT
>Dros_g3641
GGTGCTGTTGCAGTTGAAGAAATTAAATTCTCATCATCATTAAATCCTTACTACGCACAA
CAAGTATACCAAAAACCACATAATTTTATCAAACAAGTTCATGTAGTAGTTAAAAATACA
CCATTTGGTATAACTATGAAATCAAACGATCCACAATTTAATTTTCATAATTATGTTATA
AAAGCCACACTATTATATGATAGTGACCCACCTAAAATGGTTGATTTTATTCATAATGAA
CCATTACAATATGTTGCAACTGTAAATGAAGATGGTTCAGAAGTAGTAGTTGATGTTAAA
GTTGGTATTTTATCAAGTCAGCATCAAGGTGCAATGTTTTTAGCAGTACTTCACATAAGC
CATTCTAGTGTACCAGTTCCATCACCAAATGAGCCTATAATGACAATTTTAAATAATATT
GGGAATAATTCAATTCAAAATTTAAATAACTTATGTGTAGTCTCTCATCCAATTAGAATC
GTTTCAAAAGTTGACCATGTTAAAAAAGAAGGTATACCAATTTTAAAAAAGAAAACATTT
CATGAAATTCTAACAGATAAATTAAAGAAATTACAAAAATTTCAAGATGGTCAAAATAAA
TGGATTAAAAATTTATATCAACAACATTTAATAGAATTCGATATGGAGCCCTATGTTGTT
GAATCATTTAAATATGTACCTATTGCTAAAATGGTTGAACAATTACGTTCTGATGATTTA
GAACAATTAGTTTCAACTTTTATGGATGAACTA
>DPU0068457
GGAGCAGTAGCTGTCGAAGAGATTAAATTTTCATCTTCGTTAAATCCATATTATGCCCAA
CAAGTATTACAAAAACCACACAACTTTATTAAACATGTACATGTAGTAGTCAAAAACACA
CCATTCAATATAACAATGAGATCCAACGATCCACAATTTAATTTCCATAATTACGTTATC
AAAGCAACATTACTCTATGATAGTGACCCACCAAAAATGGTAGATTTCATTCACAACGAA
CCATTACAATATGTTGCCACCGTTAGCGATGATGGAACCGAAGTTACTGTAGAAGTTAAA
GTTGGCATTCTTTCAAGTCAGCATCAAGGCTCGATGTTTCTTGCTGTTTTGCACATCAGT
CACACAACAGTACCACCACCAACAAGTAGTGAACCAATTATGACTATCCTAAATAATATT
GGAAACAATTCATTAGCCAATGCATCAAACATTTGTATGGTTTCGCATCCAATTAGAATC
GTATCCAAGGTCGACCATGTTAAAAAAGAAGGTATTCCAATCTTAAAAAAAAAAACATTC
CACGAAATACTTACCGATAAGCTAAAGAAACTTTCAAAATTCCAAGATGGCCAAAGCAAA
TGGATCAAGAATCTTTACCAACAACACCAAATAGAATTTGATATGGAGCCATACGTCGTC
GAAGCATTTAAATATGTACCTATACAAAAAATGGTTGAACAATTACGTTCTGACGATTTG
GAACAATTAGTTTCAACATTTATGGACGAACTT
