# Supplementary material for: Evolution of a novel cell type in Dictyostelia required gene duplication of a cudA-like transcription factor
Source: Curr Biol. 2022 Jan 24;32(2):428–437.e4. doi: 10.1016/j.cub.2021.11.047 (PMC8808424; doi:10.1016/j.cub.2021.11.047)
Supplement: Data S2. Zip file with the full and trimmed protein and DNA alignments that were used for the phylogenetic trees in Figure 1 [file mmc3.zip › Alignments/CudA-like_prot_full_align_fig1A.fas]

>DLA_00384
------------------------------------------------------------
------------------------------------------------------------
------------------------------------------------------------
------------------------------------------------------------
------------------------------------------------------------
------------------------------------------------------------
------------------------------------------------------------
------------------------------------------------------------
------------------------------------------------------------
------------------------------------------------------------
------------------------------------------------------------
------------------------------------------------------------
------------------------------------------------------------
-----------------------M---QFQNNKYRIE-----------------------
------------------------------------------------------------
------------------------------------FGMMP--NDNVVVKKAAFTIKISP
KN-----------------KNHQFE-------ESVLQSVQQSKEKVQLRLAYEGNI----
--NSE---IRQINKGTPLNYNVYYTPQSKLITIEARINILSSKHENSRFNLIIQLGEK--
------------------------------------------------------------
-----TSLL-TDPIKCVSKLLV--PKSAAEQLKE--------------------------
-SK----QIS----------------VANESHSNK-I---------------------KK
T---------PIQSGTKPITF-----IRNNEKK-----------LIQSVKK---------
------LNEDKKKDRN--------LIQLLY---KQNLA------------------LVEH
LNSISSVVN------VLARYHNEHLQTSSYIQCEEMNYQTSNTNTHSDDVL------NPM
SSPA---------LVPTS------------------------------------------
------------------------------------------------------------
-------------VCSQDEQE-Y-------------------------------------
------------------------------------------------------------
------------------------QSQD--------DQNNSQYYP--KVNTGNMTLSDCS
EQLYS----------PCSS-----ETDQ------------------------------T-
-------------YTRSVIDD-------YSVQSTPLVYEQSSQSQAEEHHQ---------
------------------------------------------------------DS---T
ISYGKPCSLLSSSTSVFPN-----------------------------------------
------------------------------------------------------------
------------------------------------------------------------
------------------------------------------------------------
------------------------------------------------------------
------------------------------------------------------------
-----------------------IEL-----------------DFPNFLGTY--------
---------
>DFA_05218
-MAKP---------------RATSNT----------------------------------
---N--------------------------------------------------------
------------------------------------------------------------
------------------------------------------------------------
------------------------------------------------------------
------------------------------------------------------------
------------------------------------------------------------
------------------------------------------------------------
------------------------------------------------------------
------------------------------------------------------------
------------------------------------------------------------
---RDNNNKN------------------------------------------------I-
------------------------------------------------------------
----------------------RD---NFNNKSYRISLQDTSIVA---------------
------------------------------------------------------------
-------------------------------------------GEDVVVKNAPFLIVVSS
NP------------------GDESS----------ISAT-QDTQDITVDLVEADNV----
--DQA---IVCR-TTSSFDHNVYLKE--GSITVEARIHVLSSKQEGISFRMTIKFGSQ--
------------------------------------------------------------
------SVV-SPPIKCVSKLDP--KKKRNISDL---------------------------
-QQQQSQQII-IEDEQQQQEITN---NNNNNNNNKN----------------------KR
KQLEPITPTTLISTPSNINSINNNTT---LSNT-----LAAMTNDTRVLKK---------
------VKRQQKKDRE--------LISLLY---KQNVM------------------LVNQ
INVLTSGLN------KLISVHNDTLLS------------------------------VPA
SPPCLP-----PAYSPVS--PPCSSQ-----QTAPQLQ----------------------
------------------------------------------------------------
---------LCFQPQSQQMSS---------------------------------------
------------------------------------------------------------
---------LPSSPE-------VVPSSM--------DTSSSLSFP----MINTDMLENLG
LAMHG----------SSDQ----HTAN--------------------------------P
ANG----------QQMQFDGNCSFGSFLVKCNGDAGFSNFKTTNTAAAATK---------
---------QEDN-----------------------------------------------
-----------------------QQQVIR-----MSDYIEM-------------------
---------SNYQQPLSSACC---------------------------------------
------------TNNSSH------------------------------------------
--------------------------DNTYSHSLLDL-NHLDFN---------------N
VEYS----SSPLPS----------------------------------------------
------------------------------------------------------------
-------PNF-------------------------NDNVPSESDMIIM------------
---------
>PPL_01091
-M----------------------------------------------------------
------------------------------------------------------------
------------------------------------------------------------
------------------------------------------------------------
------------------------------------------------------------
------------------------------------------------------------
------------------------------------------------------------
------------------------------------------------------------
------------------------------------------------------------
------------------------------------------------------------
------------------------------------------------------------
------------------------------------------------------------
------------------------------------------------------------
---------------------------------FTIQLQDTNREE---------------
------------------------------------------------------------
---------------------------------------NN--DIDVVVKNTPFLIVVNA
SD------------------KSVFS----------FLSSEFSKEAVVVQLVYDDDS----
--SSE-LGVTYR-KTKPLDYNIYLKE--RSMTIETRLHVLSSKHENNCFRVSVDFNNS--
------------------------------------------------------------
------HLV-TDSIKCVSKLDS--KRKRTPAVSPPVV----------------------P
NSP----ELSLVDDQHTVQTAPKSTG--------------------------------KR
KQAEP-TPSSPIVPTATVNSSNNNTNNNNANST-----------VNRAVKK---------
------LRAQQKKDRE--------LISLLY---KQNLM------------------LLNQ
VNSLTNGLN------SLITVHNESASQ-------------------------------PS
SPNSM--------FSPVS--PSANST-----PTSPSEF----------------------
------------------------------------------------------------
------------YPTINADAG---------------------------------------
------------------------------------------------------------
-----------------------LDSI----------SSDQYNFTMPSTDSSNVNATANS
-CM------------SASD-----ISY---------------------------------
-------------QCRSDMSNP------INVTDFSIYNDQVTQNSNYGTSN---------
------------------------------------------------------NNI--N
NTNHFESHID-----TSPI-----------------------------------------
-------------IPISP------------------------------------------
------------------------------------------------------------
------------------------LYNSSYSHSILDL-NNLDFI----------------
SNNN----SNSISS------SSTM-------SNNQADNQEIQQLQQQI------------
---------QQQLQQ---------------------------------------------
----------------------FINAP------AYQPQQ--VSDYVVY------------
---------
>Pmul_g5472
-M----------------------------------------------------------
------------------------------------------------------------
------------------------------------------------------------
------------------------------------------------------------
------------------------------------------------------------
------------------------------------------------------------
------------------------------------------------------------
------------------------------------------------------------
------------------------------------------------------------
------------------------------------------------------------
------------------------------------------------------------
------------------------------------------------------------
------------------------------------------------------------
---------------------------------FSIQLQDTNHEE---------------
------------------------------------------------------------
---------------------------------------NN--EIDVVVKNTPFLIIVNA
SE------------------KSGFS----------FLSSEFSKDSVVVQLVYDDDS----
--SSESLGVTYR-KTKPLDYNIYLKE--RSMTIETRLHVLSSKHENNCFRVSVDFNKH--
------------------------------------------------------------
------HLV-TDSIKCVSKLDT--KKKK-PVVSPLVV----------------------P
NSP----ELS-SDDHRDVQTAPKSTG--------------------------------KR
KQSE--SPLSPVVPTAS--ASNNGT-------A-----------LNKAVKK---------
------LRAQQKKDRE--------LISLLY---KQNLM------------------LLNQ
VNSLTNGLN------SLITVHNESASQ-------------------------------PS
SPNSM--------FSPVS--PS-HSD-----PTSPSEF----------------------
------------------------------------------------------------
------------YPTINTEVG---------------------------------------
------------------------------------------------------------
-----------------------LENI----------NPDQYNFAITS--------NVNN
-CM------------PSSE-----VSY---------------------------------
-------------QCRSDMSNP------LSIT----------------------------
------------------------------------------------------------
------------------------------------------------------------
------------------------------------------------------------
------------------------------------------------------------
------------------------------------------------------------
------------------------------------------------------------
------------------------------------------------------------
-----------------------------------------ISLFIMIR-----------
---------
>DDB_G0293478
-MSTT---------------TTTTTTT---------------------------------
------------------------------------------------------------
------------------------------------------------------------
------------------------------------------------------------
------------------------------------------------------------
------------------------------------------------------------
------------------------------------------------------------
------------------------------------------------------------
------------------------------------------------------------
------------------------------------------------------------
------------------------------------------------------------
------------------------------------------------------------
------------------------------------------------------------
----------------------TT---KFQNSKFNVTLVDTLKADN--------------
------------------------------------------------------------
-------------------------------------------SVNIVTKNIPFLLVIDP
KKLN----------------SNKLNKSN-G---GVFQNL--TKDKVSLKLVYENDL----
--ESK---VNSL-KTSPLDYNIYIKD--QTVTVETRIQTLSSKHENNLFKIILELDGK--
------------------------------------------------------------
------SLY-TESIRCVSKITNTVINKDNRDAINN------------------------N
NSN-NNHNLNSNSNNNN-----------NNSNCNNKEIITDNESISSTNS-----PVVKK
T----------------------------KSSN-----HRHTSDMAKTIKK---------
------LKKLRQNDKN--------LISLLY---QQNKL------------------ITTQ
LNSVTSIVN------SLVTYHNTNNNNN--------NNNINNFQNMYQS--SPPSHEAPQ
TPNTF--------SLPPS--PPTNPN-----TPTPFPF----------------------
------------------TSESSNL----------SIT-STSCDALG----------NNN
NN---NSNNNNNNNNNNNNNN-N-------------------------------------
------------------------------------------------------------
-----------------------NSGC----------QIQDFQFP----MIDSDVLKSIS
---------------TNETC----YSY--------------------------------P
SDGSSSCQSFTDYQVANDFDNNNN---IDSSSSNDGIHNNDIVVAAANSS----------
------------------------------------------------------------
--------------STSAF----SHEVRL-----IDSQLKL-------------------
------------------------------------------------------------
------------------------------------------------------------
------------------------------KSSFSNV-LEYKQQ----------------
-------------------------------QQ-QNFDVNIYSH----------------
------------------------------------------------------------
-------PSST-----------FIDL-----------------DFNLLGSQNGLN----I
NQNEDQVLI
>Dcit_g2299
----------------------MSVTT---------------------------------
------------------------------------------------------------
------------------------------------------------------------
------------------------------------------------------------
------------------------------------------------------------
------------------------------------------------------------
------------------------------------------------------------
------------------------------------------------------------
------------------------------------------------------------
------------------------------------------------------------
------------------------------------------------------------
------------------------------------------------------------
------------------------------------------------------------
----------------------ST---KYQNSKFNVTLVDTLKADN--------------
------------------------------------------------------------
-------------------------------------------NVNIVTKNIPFLLVIDP
KKLN----------------SNKLNKSNGGAVYNVFQNL--TKDKVSLKLVYENDL----
--ENK---VNSL-KTSPLDYNIYIKD--QSVTVETRIQTLSSKHENNLFKIILELDGK--
------------------------------------------------------------
------SLY-TESIRCVSKITNTVINKDNKDAINN------------------------S
NNN-NINNYNNNYNNNNSNSLNSNINNTNNNKNNNKEIITDDESIISTNS-----PVVKK
T----------------------------KSPN-----HKNTSDMAKTIKK---------
------LKKLRQNDKN--------LISLLY---QQNKL------------------ITTQ
LNSVTSIVN------TLVTYHNSNNNNSNNI-----NNNINNFQNMYQT--SPPSHEAPQ
TPNSF--------SLPPS---PANSN-----PPTPFPF----------------------
------------------TSESSNL----------SIT-STSCDALGANNNNNNNNNNNN
NN---NNNNNNNNNNNNNNNN-N-------------------------------------
------------------------------------------------------------
-----------------------NSGC----------EIQDFQFP----MIDSDVLKSIS
---------------TNETC----YSY--------------------------------P
SDGTSSCQSFTDYQVVNDFDNNN-----INSSSNDGIHNNNTLVAAATSS----------
------------------------------------------------------------
--------------STSAF----SHEVRL-----IDSQLKL-------------------
------------------------------------------------------------
------------------------------------------------------------
------------------------------KSSLSNVLLEYK------------------
-------------------------------QQ-QNFDVNIYSH----------------
------------------------------------------------------------
-------PSST-----------FIDL-----------------DFNLLGSQNGLN----I
NQNGDQVLN
>Dint_g3260
----------------------MSVT----------------------------------
------------------------------------------------------------
------------------------------------------------------------
------------------------------------------------------------
------------------------------------------------------------
------------------------------------------------------------
------------------------------------------------------------
------------------------------------------------------------
------------------------------------------------------------
------------------------------------------------------------
------------------------------------------------------------
------------------------------------------------------------
------------------------------------------------------------
----------------------TT---KFQNSKFNVTLVDTLKADN--------------
------------------------------------------------------------
-------------------------------------------NVNIVTKNIPFLLVVDP
KKLN----------------SNKLNKSN-GASNNVFQNL--TKEKVSLKLVYENDL----
--ENK---VNSL-KISPLDYNIYIKD--QSVTVETRIQTLSSKHENNLFKIILELDGK--
------------------------------------------------------------
------SLY-TESIRCV-------------------------------------------
------------------------------------------------------------
------------------------------------------------------------
------------------------------------------------------------
------------------------------------------YQNMYQS--SPPSHEAPQ
TPNTF--------SLPPS---PTNSN-----PPTPFPF----------------------
------------------TSEPSNL----------SIT-STTCDAM--------------
---------VTNNNNNNSCNS-N-------------------------------------
------------------------------------------------------------
-----------------------NTSC----------EIQDFQFP----MIDSDVLKSIS
---------------TNETC----YSY--------------------------------P
SDGSSSCQSFTDYQVVNDFDNN------IHSSSNNGIHNNGALVAAASSST---------
------------------------------------------------------------
--------------STSAF----SHEVRL-----IDSQLKL-------------------
------------------------------------------------------------
------------------------------------------------------------
------------------------------KSSLSNV-LEYKQQ----------------
-------------------------------QQ-QNFDENIYSH----------------
------------------------------------------------------------
-------PSSN-----------FIDL-----------------DFNLLGSQNGFK----I
NQNEDQVLI
>Dfir_g5894
----------------------MSV-----------------------------------
------------------------------------------------------------
------------------------------------------------------------
------------------------------------------------------------
------------------------------------------------------------
------------------------------------------------------------
------------------------------------------------------------
------------------------------------------------------------
------------------------------------------------------------
------------------------------------------------------------
------------------------------------------------------------
------------------------------------------------------------
------------------------------------------------------------
----------------------TT---KFQNSKFNVTLIDTLKADN--------------
------------------------------------------------------------
-------------------------------------------NVNIVTKNIPFLLVVDP
KKLS----------------SNKLNKSS-GTINNIFQSL--TKEKVSLKLVYENDL----
--ENK---VNSL-KTSPLDYNIYIKD--QSVTVETRIQTLSSKHENNLFKIILELDGK--
------------------------------------------------------------
------SLY-TESIRCVSKITNTVINKDNKDTVNH------------------------S
NNN----------NSNN-----------NNSNINKEITISDNESNIPTNS-----PVVKK
T----------------------------KSPN-----HKHTSDMAKTIRK---------
------LKKLRQNDKN--------LISLLY---QQNKL------------------ITTQ
LNSVTSIVN------TLVTFHNTHNNN---------NNNINSYQNMYQ---SPPSHEAPQ
TPNSF--------SLPPS---PTNSN-----PPTPFPF----------------------
------------------TSESSNL----------SITPTTSCNSI--------------
--------------DNNNNNN-N-------------------------------------
------------------------------------------------------------
-----------------------NSGC----------EIQDFQFP----IIDSDVLKSIS
---------------TNETC----YSY--------------------------------P
SDGSSSCQSFTDYQVVNDFDNTI-----PSSSDSNG-----TVVAA--SS----------
------------------------------------------------------------
--------------STSAF----SHEVRL-----IDSQLKL-------------------
------------------------------------------------------------
------------------------------------------------------------
------------------------------KSSLSNV-LEYKQH----------------
-------------------------------QQPQIYDENIYSH----------------
------------------------------------------------------------
-------PSSN-----------FIDL-----------------DFNLLGSQNGFN----M
NQNEDQVLI
>DPU_G0061940
-MT---------------------------------------------------------
------------------------------------------------------------
------------------------------------------------------------
------------------------------------------------------------
------------------------------------------------------------
------------------------------------------------------------
------------------------------------------------------------
------------------------------------------------------------
------------------------------------------------------------
------------------------------------------------------------
------------------------------------------------------------
------------------------------------------------------------
------------------------------------------------------------
----------------------IT---KFYNNKFNIKLNDIVRGGD--------------
------------------------------------------------------------
-------------------------------------------NTVVVTKNMPFTIVVEN
KQ-------------------SKTS----------FENL--TKDKVSLKLVYENDL----
---AP---VNTL-KASPLEYNIYISS--EVITIETRILALSSQHENSLFKVVMLLDNL--
------------------------------------------------------------
------PIQ-TEVIKCVSKITNSVIKENNNNNATS------------------------L
NNN----------NNNN-----------NNNNNN---IESNENNCINKTT-----TLVKK
S----------------------------KSNIF----NNKKSNLSKTIKK---------
------LKQLRQNDKN--------LISLLY---QQNKL------------------ITSQ
LNSVTTSS----------------------------------------------------
------------------------------------------------------------
------------------------------------------------------------
------------------------------------------------------------
------------------------------------------------------------
------------------------------------------------------------
------------------------------------------------------------
------------------------------------------------------------
------------------------------------------------------------
------------------------------------------------------------
------------------------------------------------------------
------------------------------------------------------------
------------------------------------------------------------
------------------------------------------------------------
------------------------------------------------------------
------------------------------------------------------------
---------
>Dros_g8865
-MT------------------TTATTT---------------------------------
------------------------------------------------------------
------------------------------------------------------------
------------------------------------------------------------
------------------------------------------------------------
------------------------------------------------------------
------------------------------------------------------------
------------------------------------------------------------
------------------------------------------------------------
------------------------------------------------------------
------------------------------------------------------------
------------------------------------------------------------
------------------------------------------------------------
----------------------NT---TFQNNKFNITFVNTFKTY---------------
------------------------------------------------------------
-------------------------------------------NVNIVTRNSPFLLVVEP
KPTT---------------TATTTN----ATISNIFQTL--TKEKVSLKLVYDDDL----
--ESK---VNSL-KTDPLEYNVYIKDQ-SSITIETRIQTLSSKHENNLFKIIIVVDGY--
------------------------------------------------------------
------SLY-TESIRCVSKITNTVINKDKIAAPSS------------------------P
NNT----------TQTE-----------NNNTTTA--IEPASTSPSIKTTNSHNNNLVKK
S----------------------------QTQSL-Q-LARNTGKLAKTIRK---------
------LKKLRQNDKN--------LITLLY---QQNKL------------------ITSQ
LNSVTSIVN------TLVAQHNNSSGI---------NNQL-----------------SPQ
SPFS---------TLPPS---PTNSS-----PPTP-------------------------
------------------NTCDANM----------KIV-PQQTDI---------------
------------------------------------------------------------
------------------------------------------------------------
-------------------------------------NIPNYQFQ---------------
-IV---------------------NQH---------------------------------
-------------HINNNSNN---------------------------------------
------------------------------------------------------------
------------------------------------------------------------
------------------------------------------------------------
------------------------------------------------------------
------------------------------------------------------------
------------------------------------------------------------
------------------------------------------------------------
------------------------------------------------------------
NNNEISI-F
>Pvio_g6108
-MA---------------------------------------------------------
------------------------------------------------------------
------------------------------------------------------------
------------------------------------------------------------
------------------------------------------------------------
------------------------------------------------------------
------------------------------------------------------------
------------------------------------------------------------
------------------------------------------------------------
------------------------------------------------------------
------------------------------------------------------------
---KENNNSA--------------------------------------------------
------------------------------------------------------------
---------------------NTT---KFNNNKFNIQLLDTTHSSTCK------------
------------------------------------------------------------
---------------------------------------------NIVAKNAPFQIIITL
KDTI----------------RKSVN-NN----ANLLGSL--TKDKVALRLVYENDL----
--DNQ---VHVL-TTKPLDYNVYLR--GDSLTIETRIHVLSSKHENNLFKIILCFGDQ--
------------------------------------------------------------
------TIY-TDSIKCVSKLVC--ENKKKPSSAATAAP-------------------SVP
VLK------------------------------------------------------VKK
T---------MTASPS-IQST--------EKKT-----------ISKTIRK---------
------LKELRKRDRD--------LISLLY---QQNKQ------------------MVDQ
LNTISNVVN------SLVSNHNSGINI---------NINSNNTNNNNT-----NNFEIFS
SPSQ---------TIPYS-------------PSSPE------------------------
------------------------------------------------------------
---------------YNNNNN-N-------------------------------------
------------------------------------------------------------
-----------------------YENT----------QPSYMDYP----IIDTDIIDSLP
---------------TESSL----NSY--------------------------------P
-------------SVVSQCSN-------ISLNENEVFSSDVTISANAVAEQ---------
---------QMDSMYT-------------------------------------------E
TSNAYQVMID--QSHISPS-----------------------------------------
------------------------------------------------------------
------------------------------------------------------------
--------------------------------STQDM-DEYEFT--------------SQ
SSSP----SSPSPS--------PS-------QPSSYDDNNLYSHSN--------------
------------------------------------------------------------
----------------------FIDLDF--DLLAITTKRSTQNQFLILNNFIKSSSYLG-
---------
>DFA_02462
-MS------------------LMVNN--HPYQTMDV------------------------
-YGN---------------------------------------------GMI--------
QQ--MHPNTYVGM-----------------------------------------------
------------------------------------------------------------
---------------------------------HPSQMAGVVPHL-QHLQ----------
------------------------------AQGMQGSSSAM-------------------
--NSPVVI-----TGAN-------------------------------------------
------------------------------------------------------------
------------------------------------------------------------
------------------------------------------------------------
------------------------------------------------------------
---NINNNNNNNNGVV--------------------------------------------
---------------------GTPV--SQPTPA------------------IIS-SGSP-
SANSQS-------T---SPS-TLN---QSSNKRMAITQQTCLVEEKFS------------
------------------------------------------------------------
-----------------------------------KNGVQK--NVHVVVKNNPFLLTLTL
YD-------------------KSLN----------FHHL-----SPEVQLVYDSEN----
--LKE---VDSA-TMKPLEYKTRANEDGDQLTVELRIKVLSSQLEDMLFRARVKIID---
------------------------------PRTRK-E-----------------------
--ITGLAVI-THPIRVVSKPDQ--VKKKAKK-----------------------------
--R-------------------------------------------------------KR
A----------------------------PTDS-----------LMDTLNR---------
------LEHQQKEQQR--------LLKKLCNFDKENNV-------------------GPQ
TNNN------------------------------------------------------NQ
DNNN---------NSD-----NNTTE-----SISTTST----------------------
----------------------ALA----------TTE-QQQQQVV--------------
----------TVDEDEKESTN-NN------------------------------------
------------------------------------------------------------
-------------------------------------KLEKDDFQ----RAFKDFIGAFK
-QLQCMDP-------DGAD-----SAF---------------------------------
-------------KIN------------TCATDAQTMCEILELVKAELKKEEQIK--DS-
-----QQCPNGNDYSN-------------------------------------------V
DSPQKPANTT-----TQST----SESLQQ-----QQNNYDS-----YFNMFTNA------
----------NAVVPQVDIS------------QPQ-QQ----------------------
-----QSNNNTNSNNNNNNNTTTTPVVNINNVTNTVVPSPSLKSNNNTNNTNNSNNSNEL
QQQQQQQQQQQQQQQQQQQQQQQMLQQQLLQQQQQQQ-QQQQAAAAAAMYQQQIQQYQMQ
QLQY----HQQIQQQL-----AAA-------SQVQQQQQQQPTTATTVEQQLYFQHLHQQ
QLMQQQLHQQRLIQQ------------QIQQQQQQQHMILSQQVPSVPIPSNNNNNNTTL
NNNNMNAPS--TTADQQLNST-FIDL---------NSG-----SFLNFP----FA-----
DLGFQSV--
>PPL_08828
-MS------------------LMVNNH-PQFHSMELN-----------------------
PAYN---------------------------------------------GMI--------
NGQNQIPHPYLSQ-----------------------------------------------
------------------------------------------------------------
-------------------------------QHQQQLGHAVVPHL-PHIAP---------
------------------------------SGHLLRNVPDYQ------------------
----PGTG-----AQSSTASP---------------------------------------
------------------------------------------------------------
------------------------------------------------------------
------------------------------------------------------------
------------------------------------------------------------
-----SSSSN--------------------------------------------------
--------------------------ITTSSPIP----------------NNISINNSP-
-VN----------QSNSSPSAMQS-----SNKRISITQQTCLVEEKFS------------
------------------------------------------------------------
-----------------------------------KNGVQK--NVHVVVKNNPFLLTLTL
LD-------------------NSLN----------FHQL-----SPEVHLVYDSEN----
--LKE---VDSA-TMKPLEYKTRANEEGDQLTVELRIKVLSSQLEDMLFRARVRIVD---
------------------------------PRTRK-E-----------------------
--IAGLAVV-THPIRVVSKPDQ--VKKKAKK-----------------------------
--R-------------------------------------------------------KR
A----------------------------PTDS-----------LMDTLNR---------
------IEHQQKEQQR--------LLKKLCYFDKENNL-------------------GAL
LAAN------------------------------------------------------NS
SVNS----------LL-----VPNAD-----SPKIVDH----------------------
----------------------EGK----------IIE-TNCSD----------------
-------------NGSEDESG-GA------------------------------------
------------------------------------------------------------
-----------------------KQQG----------VADKDDFQ----KAFKEFICAFK
-QLQCLDP-------DGAD-----SAF---------------------------------
-------------KIN------------TCANDAQTMCEILELVKMEMKKDEQIK--D--
------KCGISES-----------------------------IGG---------------
---ESLCSCR-----ICPY----KVKVDH-----INQSYEN-----YFNMFGAA------
GAAAAVAAQNQMVVPQLEYSLDGT--------TQQ-QQ----------------------
----------------------------------------------------------QQ
VQQQQQQQAALQQQQVLQQQQQQQQQQALQQQYLQQQ-QLQQQY-----------QYHQQ
LQQQ----QIQHLQQM----QPATIEQQIYLQHIQQQHQMMLHQQQ--------------
---------QRLLQQ------------QQQQQQHQQ------------------------
-------------TDQQLTNN-FVDF---------NNGL------MNFQVG-LFN-----
DLGFSAV--
>Pmul_g2615
---------------------------------MELN-----------------------
PSYN---------------------------------------------GMI--------
GGQ-QIQHQYMPQ-----------------------------------------------
------------------------------------------------------------
---------------------------------HQQMGHAVVPHL-SHISP---------
------------------------------TGHLLRNVPDYQ------------------
------TR-----KWSSIIYY---------------------------------------
------------------------------------------------------------
------------------------------------------------------------
------------------------------------------------------------
------------------------------------------------------------
-----ISSYH--------------------------------------------------
------------------------------------------------------------
------------------PTGLQS-----SNKRISITQQTCLVEEKFS------------
------------------------------------------------------------
-----------------------------------KNGVPK--NVHVVVKNNPFLLTLSL
LD-------------------NSLN----------FHQL-----SPEVHLVYDSEN----
--LKE---VDSA-TMKPLEYKTRANEEGDQLTVELRIKVLSSQLEDMLFRARVRIVD---
------------------------------PRTRK-E-----------------------
--ISGLAVV-THPIRVVSKPDQ--VKKKAKK-----------------------------
--R-------------------------------------------------------KR
A----------------------------PTDS-----------LMDTLNR---------
------IEHQQKEQQR--------LLKKLCFFDKENNI-------------------GAL
LAAN------------------------------------------------------NS
GVHN----------LL-----VPNAD-----SPKIVDH----------------------
----------------------EGK----------CIE-NNGSE----------------
-------------NGSEDESG-GA------------------------------------
------------------------------------------------------------
-----------------------KQQG----------VADKDDFQ----KAFKDFISAFK
-QLQCLDP-------DGAD-----SAF---------------------------------
-------------KIN------------TCANDAQTMCEILELVKMEMKKDEQIK--D--
------KCAISES-----------------------------IGG---------------
---ESLCSCR-----ICPY----KCK--------------------------RC------
CSKSARCSPN--------------------------------------------------
------------------------------------------------------------
------------------------------------------------------------
------------------------------------------------------------
------------------------------------------------------------
------------------------------------------------------------
---------
>DLA_09490
-MS--------------------LNP--SQFHPIDL------------------------
SSYG---------------------------------------------NLI--------
QSQ---------------------------------------------------------
------------------------------------------------------------
-------------------QPNG----------QYNLHQHVVPHL-QHLQ----------
------------------------------TQQILRSVPDY-------------------
--NSPLPS-----TPPTGLIQ---------------------------------------
------------------------------------------------------------
------------------------------------------------------------
------------------------------------------------------------
------------------------------------------------------------
---QVNSTQATPSGAN--------------------------------------------
------------NTSNSN--NNTNI--NISSPI------------------SIS-NGSS-
-INSPT-------TSSVSPSMPTN-----GSKRMILAQQTCLVEEKFS------------
------------------------------------------------------------
-----------------------------------KNGVQK--NVHVVVKNNPFLLIVNL
LD-------------------PSLN----------FHQL-----SPEVHLVYDSES----
--LKE---VDSA-TVKPLEYKTRSNEEGNELTIELRIKVLSSQLEDMLFRAKVKIID---
------------------------------PRTRK-E-----------------------
--IPGLFVI-THPIRVVSKPDQ--VKKKAKK-----------------------------
--R-------------------------------------------------------KR
A----------------------------PTDS-----------LMDTLNR---------
------IEHQQKEQQR--------LLKKLCFYDKDNNI------------------DLKL
ISAQM-----------------------------------------------------NQ
SISD----------SI-----SQIAE-----SISDTSN----------------------
----------------------AGT----------LTS-TQQVS----------------
-------------NSSADE-----------------------------------------
------------------------------------------------------------
-------------------------------------AADKNEFQ----SAFKEFISAFK
-QLQCLDP-------DGAD-----VAF---------------------------------
-------------KIN------------TCANDAQTMCEILEMVKSELKNDQQYKLSE--
------KSPGSYS------------------------------SG-TG-----------E
HGKDCLCACK-----SCPY----KQKVDH-----INQSYES-----YLNIFNNSSQQQTT
VSSTSQTQQTQLMSPQLQQCMSGSI-VPQLDFDQQ-QQ----------------------
----------------------------------------------------------QL
LQQQVLQQQAQQQQ----AQQQLYL------QHLQIQ-QAQQ-----------------A
QVQQ----QRFLLQQS----QLAA-------QQAALTYQQQAAVVQ--------------
---------------------------QQQAQAQQQ------------------------
------QQQSLNPLD-QFTNS-FVDF---------NSGF-------GLPSG-LFD-----
NFGFSGV--
>DDB_G0284465
---------------------MNQSQ---NFHNIDL------------------------
GHYG---------------------------------------------AQG--------
SNQ-SFNNNNN-------------------------------------------------
------------------------------------------------------------
-------------------GNNGM------MMNQQQMQQHVVPHL-HHLQQQQ-------
-------------------QQ--------PQQQQLRNVPDYS------------------
--NSPNGT-----TNGSTMSPNCINTN---------------------------------
------------------------------N-----------------------------
------------------------------------------------------------
------------------------------------------------------------
---------NNNNNNNN--------------------------------NNNSNNNNNNN
NNASNNLTSNKSSSTNT---------------------------------------PQIG
----------QLQASPANLT-NSPS--AISSPI------------------TIS-NNSS-
-LNSPS-------TTS-SPNLLLN---GTSNKRIMISQQTCLVEEKFS------------
------------------------------------------------------------
-----------------------------------KNGVQK--NVHVVVKNNPFLLTLSL
LD-------------------SSLN----------FHQL-----TPEVQLVYDSES----
--LKE---VDSA-TVKPLEYKTRANEEGDQLTIELRIKVLSSQLEDMLFRAKVKIVD---
------------------------------PRTRK-E-----------------------
--THGLSVI-THPIRVVSKPDQ--VKKKAKK-----------------------------
--R-------------------------------------------------------KR
A----------------------------PTDS-----------LMDTLNR---------
------IEHQQKEQQR--------LLKKLCYHDKENNI-------------------IQL
I-QQQQQQQQ-----LLNNVTNNINNNNNI------NNNNN------------NNNNNNN
NNNN----------NN-----NNNNN-----NNNNNNNNNTTSTT---------TTTTTT
TSSCNNNNNNNNENNEHIVKIEN----------------TECNNN---------------
--------NNNIINNTENDENIN-------------------------------------
------------------------------------------------------------
------------------------KPI----------LNSKDEFQ----SAFKEFIGAFK
-QLQCLDP-------DGAD-----GAF---------------------------------
-------------KIN------------TCANDAQTMCEILEMVKVELKKDENFK--D--
------KCGGSS-------------------------------GGACG-----------E
NNPDNPCSCK-----VCPY----KQKVDH-----INQSYET-----YFNMFNPS------
--------NSNSVVPQQSQQLQQQQIQQQQQSQQQVQQ--------------QQQQQMQQ
QP-QQQQQQPQQQQQNQQQGQQPQQQQQQGQLDYTTYIDP--------------------
--QLQMQQQLQMQQ----AAQQQYM-----QQTMDQQ-QQQQYY---------MQQYHLQ
QQQQQQQAQRYLMQQ----------------QYMQQQAQQQQQQHQ--------------
---------QVAIQQQQQQNQQQNQ--QQNQQQQNQ------------------------
------SPQNQQSLDFQNANN-FIDF---------NSGL----GFMNFPNI-NFG-----
DMGFSAV--
>Dcit_g2501
------------------------------------------------------------
------------------------------------------------------------
------------------------------------------------------------
------------------------------------------------------------
------------------------------MMNQQQMQQHVVPHL-HHLQQ---------
------------------------------QQQQLRSVPDYT------------------
--NSPNGT-----TNGSTMSPNCINT----------------------------------
------------------------------------------------------------
------------------------------------------------------------
------------------------------------------------------------
--------------------------------------------------------NNNS
NNTSSNLTSNKSSSTNT---------------------------------------PQIG
----------QLQASPANLT-NSPS--AISSPI------------------TIS-NNSS-
-LNSPS-------TTS-SPNLLLN---GTSNKRIMISQQTCLVEEKFS------------
------------------------------------------------------------
-----------------------------------KNGVQK--NVHVVVKNNPFLLTLSL
LD-------------------STLN----------FHQL-----TPEVQLVYDSES----
--LKE---VDSA-TVKPLEYKTRANEEGDQLTIELRIKVLSSQLEDMLFRAKVKIVD---
------------------------------PRTRK-E-----------------------
--THGLSVI-THPIRVVSKPDQ--VKKKAKK-----------------------------
--R-------------------------------------------------------KR
A----------------------------PTDS-----------LMDTLNR---------
------IEHQQKEQQR--------LLKKLCYHDKENNI-------------------IQL
IQQQQQQQQQ-----LLNNVTNNINNNNN-------------------------------
-----------------------------------------TTTT---------TTTTTT
TTSC----NNNIESNEHIVKIEN----------------SDCNNNT--------------
--------TNNNNSNTENDE--N-------------------------------------
------------------------------------------------------------
------------------------KPI----------LNSKDEFQ----SAFKEFIGAFK
-QLQCLDP-------DGAD-----GAF---------------------------------
-------------KIN------------TCANDAQTMCEILEMVKVELKKDENFK--D--
------KCGGSS-------------------------------GGACG-----------E
NNPDNPCSCK-----VCPY----KQKVDH-----INQSYET-----YFNMFNPS------
--------NSNSVVPQQSQQ------QQQQQSQQQ-QQ--------------QQQMQQQN
QP-VQQQNQPVQQQNQQQQGQQ-QQGQQQGQLDYTTYVDP--------------------
--QLQMQQQLQMQQ----AAQQQYI-----QQTMDQQ-QQQQYY---------MQQYHL-
QQQQQQQAQRYLMQQ----------------QYMQQQAQ------Q--------------
---------QVAIQQQQ-------N--QQNQQNQQQ------------------------
------SPQNQQSLDFQNANN-FIDF---------NSGL----GFMNFPNI-NFG-----
DMGFSAV--
>Dfir_g1122
-----------------------MNQ---NFHNIDL------------------------
GHYS---------------------------------------------TQG--------
SNQ-SFNNS---------------------------------------------------
------------------------------------------------------------
--------------------NNGM------MMNQQQMQQHVVPHL-HHLQQQQ-------
-------------------QQ---------QQQQLRNVPDYT------------------
--NSPNGA-----T-GNTMSPNCINT----------------------------------
------------------------------------------------------------
------------------------------------------------------------
------------------------------------------------------------
--------------------------------------------------NNSSSTNNNN
TNGSSNLTSNKSSSTNT---------------------------------------PQIG
----------QLQASPANLT-NSPS--AISSPI------------------TIS-NNSS-
-LNSPS-------TTS-SPNLLLN---GTSNKRIMISQQTCLVEEKFS------------
------------------------------------------------------------
-----------------------------------KNGVQK--NVHVVVKNNPFLLTLSL
LD-------------------NTLN----------FHQL-----TPEVQLVYDSES----
--LKE---VDSA-TVKPLEYKTRANEEGDQLTIELRIKVLSSQLEDMLFRAKVKIVD---
------------------------------PRTRK-E-----------------------
--THGLSVI-THPIRVVSKPDQ--VKKKAKK-----------------------------
--R-------------------------------------------------------KR
A----------------------------PTDS-----------LMDTLNR---------
------IEHQQKEQQR--------LLKKLCYHDKENNI-------------------IQL
IQQQQQQQQQ-----LLNNVTNNLNNT---------------------------------
----------------------------------NSNNTSTTPTT---------TTTTTT
TSSC--NNNNNIETNEHIVKIEN----------------TECNNN---------------
-------------STTENDEN-N-------------------------------------
------------------------------------------------------------
------------------------KQI----------LNSKDEFQ----SAFKEFIGAFK
-QLQCLDP-------DGAD-----GAF---------------------------------
-------------KIN------------TCANDAQTMCEILEMVKVELKKDENFK--D--
------KCNGGSS------------------------------GGACG-----------E
-NPDNPCSCK-----VCPY----KQKVDH-----INQSYET-----YFNMFNTP------
--------NSNSVVPQQQNQQQLLQ-QQQQQPQQQ-QQ-QQQQQQQQLQQQQQQQQQQQQ
QPQQQQQQQPQPQPQQQQQQQQPQGQQQQQQLDYTTYIDP--------------------
--QLQMQQQLQMQQ---AAAQQQYM-----QQTMDQQ-QQQQYY---------MQQYHL-
QQQQ----QRYLMQQ-------QQ-------QYIQQQQQQQQQQQQS-------------
-------QQQVAIQQQNQQQNQQQQQNQQQQQNQQQ------------------------
------SPQNQQSLDFQNSNN-FIDF---------NSGL----GFMNFPNI-NFG-----
DMGFSAV--
>Dint_g4631
---------------------MNQNQ---NFHNIDL------------------------
GHYSN-------------------------------------------GAQN--------
SNQ-SFNNSN--------------------------------------------------
------------------------------------------------------------
--------------------NNGM------MMNQQQMQQHVVPHL-HHLQQ---------
------------------------------QQQQLRNVPDYT------------------
--NSPSGT-----TNGSTMSPNCINT----------------------------------
------------------------------------------------------------
------------------------------------------------------------
------------------------------------------------------------
--------------------------------------------------NN--NTNGGG
GSGSSNLTSNKSSSTNT---------------------------------------PQIG
----------QLQASPANLT-NSPS--AISSPI------------------TIS-NNSS-
-LNSPS-------TTS-SPNLLLN---GTSNKRIMISQQTCLVEEKFS------------
------------------------------------------------------------
-----------------------------------KNGVQK--NVHVVVKNNPFLLTLSL
LD-------------------STLN----------FHQL-----TPEVQLVYDSES----
--LKE---VDSA-TVKPLEYKTRANEEGDQLTIELRIKVLSSQLEDMLFRAKVKIVD---
------------------------------PRTRK-E-----------------------
--THGLSVI-THPIRVVSKPDQ--VKKKAKK-----------------------------
--R-------------------------------------------------------KR
A----------------------------PTDS-----------LMDTLNR---------
------IEHQQKEQQR--------LLKKLCYHDKENNI-------------------IQL
IQQQQQQQQQ-----LLNNVTNINNNNNNT------TTTTT------------TTTSTCN
NNNN----------NN-----NNNNN-----NNNNNNNNNNN------------------
----NNNNNNNIESNEHIVKIEN----------------TECNNN---------------
---------NTTTTNTENDEN-N-------------------------------------
------------------------------------------------------------
------------------------KPI----------LSSKDEFQ----SAFKEFIGAFK
-QLQCLDP-------DGAD-----GAF---------------------------------
-------------KIN------------TCANDAQTMCEILEMVKVELKKDENFK--D--
------KCNGVSS------------------------------GGACG-----------E
NNPDNPCSCK-----VCPY----KQKVDH-----INQSYET-----YFNMFNPS------
--------NSNSVVPQQQQQQQQPQ-QQQQQPQQQ-QQLQQHQQQQQQQHQLQPQQQQQQ
QNQQQQQQQQQNQQQNQQQNQQQNQQQNQQQLDYTTYIDP--------------------
--QLQMQQQLQMQQ----AAQQQYI------QTMDQQ-QQQQYY---------MQQYHL-
QQQQ----QRYLMQQ-------QQ-------QYMQQQQQQQQQQQQ--------------
---------QV-----------QQQ--QVAIQQQNQ------------------------
------SPQNQQSLDFQNTNN-FIDF---------NSGL----GFMNFPNI-NFG-----
DMGFSAV--
>Dros_g860
-MSI-----------------QMSNT---NFNNIDL------------------------
GHYN---------------------------------------------SNI--------
NNN-TSNNNNNNSQ----------------------------------------------
--------------------------------------------STGSFNT---------
------------------NGSNGM------MMNQQQMQQHVVPHL-HHLQ----------
------------------------------NNQLLRNVPDYNS----------------S
NNNSPSSL----ANSNNTSSPNCNNN----------------------------------
------------------------------------------------------------
------------------------------------------------------------
------------------------------------------------------------
--------------------------------------------------------IAPI
PNSGSNSSKHQSSSTNT---------------------------------------PQIS
----------QLQASPANLTNNSPS--TISSPI------------------TIS-NNSS-
-LNSPS-------TTS-SPNLLLNCNGGTSNKRIMISQQTCLVEEKFS------------
------------------------------------------------------------
-----------------------------------KNGVQK--NVHVVVKNNPFLLTLTL
LD-------------------QSLN----------FHQL-----TPEVQLVYDSES----
--LKE---VDSA-TVKPLEYKTRANEEGDQLTIELRIKVLSSQLEDMLFRAKVKIVD---
------------------------------PRTRK-E-----------------------
--THGLSVI-THPIRVVSKPDQ--VKKKAKK-----------------------------
--R-------------------------------------------------------KR
A----------------------------PTDS-----------LMDTLNR---------
------IEHQQKEQQR--------LLKKLF------------------------------
------------------------------------------------------------
------------------------------------------------------------
------------------------------------------------------------
----------------EDLTT-NK------------------------------------
------------------------------------------------------------
-----------------------QQPI----------LNGKDEFQ----SAFKEFIGAFK
-QLQCLDP-------DGAD-----GAF---------------------------------
-------------KIN------------TCANDAQTMCEILEMVKVELKKDENFK--D--
------KCGSNNNNSN------------------------NHIGGACG-----------E
NDPHNPCSCK-----VCPY----KQKVDH-----INQSYET-----YFNMFNPTTNNNN-
NNNNNSNNNNNSIVPQQQMG------------QQQ-QQ----------------------
-------------------------QQQQQQIEYTTYIDPQL---------------QQQ
QQQLQMQQQLQMQQ----AQQQQYLQAQ-QQQTMDQQ-QQQQYY---------MQQYHLQ
QQQQ----QRYLMQQA-----QQA-------QYIQQQQQQQAAAAQ--------------
---------------------------QQAQQQAQQ------------------------
------SPQNQQALDFQTNNN-FIDF---------NSGL----GFMNFPNI-NFG-----
DIGFSAV--
>DPU_G0056742
-MSL-----------------QMVNP---NFQNIDL------------------------
SHYN---------------------------------------------NNT--------
SNS-TTTSATNSSS----------------------------------------------
--------------------------------------------NQQGMITQ--------
-----------------PQQYNGM------MLNQQQM-QHVVPHL-HHLQ----------
------------------------------NNQLMRNVPDYN------------------
--NSPHNT-----PSTSTMSPNCINI----------------------------------
------------------------------------------------------------
------------------------------------------------------------
------------------------------------------------------------
------------------------------------------------------------
---ASSNKTTSSSSTNT---------------------------------------PQI-
-----------TQASPANLT-NSPS--TISSPI------------------TIS-NNSS-
-LNSPS-------TSS-SPS-LLN---GASSKRIVITQQTCLVEEKFS------------
------------------------------------------------------------
-----------------------------------KNGVQK--NVHVVVKNNPFLLTLSL
LD-------------------NSLN----------FHQL-----TPEVQLVYDSES----
--LKE---VDSA-TVKPLEYKTRANEEGDQLTIELRIKVLSSQLEDMLFRAKVKIVD---
------------------------------PRTRK-E-----------------------
--TQGLSVI-THPIRVVSKPDQ--VKKKAKK-----------------------------
--R-------------------------------------------------------KR
A----------------------------PTDS-----------LMDTLNR---------
------IEHQQKEQQR--------LLKKLCYHDKENNI-------------------IQL
IQANKSKP--------------------------------------------------CN
NSNN----------TD-----NSNNI-----ENSNSNS----------------------
--------------TEDLIKLENGT----------IIK-TEID-----------------
-------------SNSEDAGS-N-------------------------------------
------------------------------------------------------------
------------------------KQ-----------INGKDEFQ----NAFKEFIGAFK
-QLQCLDP-------DGAD-----GAF---------------------------------
-------------KIN------------TCANDAQTMCEILEMVKIELKKDENFK--D--
------KCGGN--------------------------------GG-C-------------
DNPDNPCSCK-----SCPY----KQKVDH-----INQSYEN-----YFSMFNP-------
--------NNNSVVPQV-------------------------------------------
-----------------------------GQLEYTTY--DQT---------------QQT
QQTSQSPNQLQQQQ----QQLQQQMQQQYMQQTMDQ--QQQQYY---------LQQYHM-
QQQQ----QRYLIQQ-------QQ-------QYLQQQQQQQV------------------
------------------------------------------------------------
---------NQQQIPPQQHNN---NN---------NSKLI-SKMVISLTLIL--------
------V--
>Dcav_g7979
-MS------------------LMVNP---HFHPIDL------------------------
AHYN---------------------------------------------GMM--------
QQG-MHQNQYVTS-----------------------------------------------
------------------------------------------------------------
--------------------NNG----------IQMTAQHVVPHL-QHIQ----------
------------------------------NPQLLRSVPDY-------------------
--NSPTPS-----TPTSNMSP---------------------------------------
------------------------------------------------------------
------------------------------------------------------------
------------------------------------------------------------
------------------------------------------------------------
---LVNNNSSTLTSQN-----------------------------------------NT-
----------NATTTPIS-T-NSPTNINISSPI------------------SIS--NSS-
-LNSPS-------TSSVSPN-LIN-----SSKRISLSQQTCLVEEKFS------------
------------------------------------------------------------
-----------------------------------KNGVQK--NVHVVVKNNPFLLTLSL
MD-------------------SSLN----------FHQL-----SPEVQLVYDSES----
--LKE---VDSA-TVKPLEYKTRANEEGDQLTIELRIKVLSSQLEDMLFRAKVKIID---
------------------------------PRNRK-E-----------------------
--IQGLSII-SHPIRVVSKPDQ--VKKKAKK-----------------------------
--R-------------------------------------------------------KR
A----------------------------PTDS-----------LMDTLNR---------
------IEHQQKEQQR--------LLKKLCFFDKDNMG---SSP------------KIGD
LNTAASLK--------------------------------------------------LG
GDIS----------EP-----NLSE-----------------------------------
------------------------------------------------------------
-------------EELKNQVS-T-------------------------------------
------------------------------------------------------------
------------------------TPI----------TGDKDDFQ----KAFKEFIGAFK
-QLQCLDP-------DGAD-----VAF---------------------------------
-------------KIN------------TCANDAQTMCEILEMVKVELKKDDSFK--E--
------K-----------------------------------------------------
--HDSDCGCK-----TC-------------------------------------------
------------------------------------------------------------
------------------------------------------------------------
------------------------------------------------------------
------------------------------------------------------------
------------------------------------------------------------
--------------------------------------------FGNFPVG-GLF-----
DMGFTGV--
>Pvio_g2988
-MS------------------LMVNP---HFHPIDM------------------------
AHYN---------------------------------------------GMI--------
QQG-INPN----------------------------------------------------
------------------------------------------------------------
----------------------------------YMMHQQMVPHL-THLQ----------
------------------------------NAQLLRTVPDY-------------------
--NSPS-------TPPNSMSP---------------------------------------
------------------------------------------------------------
------------------------------------------------------------
------------------------------------------------------------
------------------------------------------------------------
---MTNKNKQHNSSTNT---------------------------------------PNP-
----------NMANSPANLT-NSPT--NISSPI------------------SIS--NSS-
-LNSPT-------TSSASPN-LLN---CTTNKRISITQQTCLVEEKFS------------
------------------------------------------------------------
-----------------------------------KNGVQK--NVHVVVKNNPFILTLTL
LD-------------------SSLN----------FHQL-----TPEVQLVYDSES----
--LKE---VDSA-TVKPLEYKTRANEEGDQLTVELRIKVLSSQLEDMLFRAKVKIVD---
------------------------------PRTRK-E-----------------------
--MSGLSVI-THPIRVVSKPDQ--VKKKAKK-----------------------------
--R-------------------------------------------------------KR
A----------------------------PTDS-----------LMDTLNR---------
------IEHQQREQQR--------LLKKLCFYDKDC------------------------
LSTVSSNI--------------------------------------------------CN
SNSE----------SP-----SFNEN-----ECTKSSN----------------------
------------------------------------------------------------
-------------EDSENDED-E-------------------------------------
------------------------------------------------------------
------------------------APV----------LNGKDDFQ----NAFKEFISAFK
-QLQCLDP-------DGAD-----GAF---------------------------------
-------------KIN------------TCANDAQTMCEILEMVKVELKKDNQFK--E--
------KCEGSSNNVE---------------------------GG---------------
-HGDSPCACK-----VCPY----KQKVDH-----INQSYDT-----YFNMFNA-------
---------NSSVVPQIEYT------------YEQ-QQ----------------------
----------------------------------------------------------QM
FQQQQQQQYLQQQQTFMDQQQQFYLQQQ--QQYLQQQ-QQQQ-----------------Q
QMQQ----QRQLQQAF-----VNQ-------QQSQQHQNPSPQNNQ--------------
---------------------------QQSQQQGGQ------------------------
------TPIQDQQFP---ANN-FIDF---------NSN-----NFINFQSG-LFG-----
DLGFSAV--
>g13644
------------------------------------------------------------
------------------------------------------------------------
------------------------------------------------------------
------------------------------------------------------------
------------------------------------------------------------
------------------------------------------------------------
------------------------------------------------------------
------------------------------------------------------------
------------------------------------------------------------
------------------------------------------------------------
------------------------------------------------------------
------------------------------------------------------------
------------------------------------------------------------
------------------------------MEKLIIAEQTCLLEEKFS------------
------------------------------------------------------------
-----------------------------------KNGVQK--NVHVVVKNTPFTITLAL
LD------------------KQSIN----------FNQF-----SADVQLVYDCPT----
--LKE---VDFV-KLKPMEFKLKPSDEGDQLAVELRIKVLTSQLEDMFFRVRMAVID---
------------------------------PRTQQ-E-----------------------
--VSPQYIVFSHPIRVVSKPDQ--VKKKIKK-----------------------------
--R-------------------------------------------------------KR
A----------------------------PTDN-----------LMDTLTR---------
------IEAQQKEQQR--------LLKKLCL-----------------------------
----------------------------------------------------------PS
SGSS----------GS-----SGVQN-----EIGGDSH----------------------
------------------------------------------------------------
------------------------------------------------------------
------------------------------------------------------------
-----------------------------------------DGFH----KAFCDFLAAFT
-HVS------------AGE-----EAY---------------------------------
-------------KVH------------TNAQDAQTMCEILDLIRAELKRTGHYA--H--
------TAPTGES-----------------------------------------------
--PPHPAALI--------------------------------------------------
------------------------------------------------------------
------------------------------------------------------------
------------------------------------------------------------
------------------------------------------------------------
------------------------------------------------------------
------------------------------------------------------------
---------
>g13500
-MAS--------------------------------------------------------
--FQ--------------------------------------------RSL---------
------------------------------------------------------------
------------------------------------------------------------
------------------------------------------------------------
------------------------------------------------------------
------------------------------------------------------------
------------------------------------------------------------
------------------------------------------------------------
------------------------------------------------------------
------------------------------------------------------------
------------------------------------------------------------
------------------------------------------------------------
----------------------GN---VPNSSLVTILKQTSPFEERVT------------
------------------------------------------------------------
-----------------------------------RNGIQR--DIHVVIKNSPFVVQMGI
AR------------------NCEID----------LNHI-----AFDCSLLYDTEG----
--EKG---VDFV-KLKPIEYKCVPNEGGDQVSVELRIKVLTSQHEDMFFKVKIQGQD---
------------------------------PVTKQ-D-----------------------
--VPNLKVI-TAPIKVISKPEQ--LKKRQPAPIPIPINNVATPSITAIPINGNISTTATP
NNK-------------------------------------------------------KR
T----------------------------VNDL-----------VVEAVTR---------
------IEKQQYEQNN--------ILERIM---QFVAM----------------------
----------------------------------------------------------PK
QEGS---------LNP-----NSSWE-----FLPPLSK----------------------
------------------------------------------------------------
------------------------------------------------------------
------------------------------------------------------------
-----------------------MPRK----------DVDGDSFE----SCFAQLLKSFQ
-AI------------DPNH-----RAE---------------------------------
-------------KVRRVARG-------LSLVENEALAEFVDMLMTE-------------
-----------------------------------------GLGIEAGRE----------
---------------ARPA----NIYPPQ-------------------------------
------------------------------------------------------------
-----------------HLDVKPP-----------------------------------L
YASMTGHPH-TMHPHHPTHASHAGMTNLAMSMNKSTG-NGEI--------------DSYF
LASM----IPNYP--------------------------QGMSVN---------------
-------------------------------VSNGE------------------------
--EGY--PD-------------FLTASPPPNLPLGNSS-----DFLNM------------
---------
>DFA_11774
-MS-----------------MAMVTG----------------------------------
------------------------------------------------------------
------------------------------------------------------------
------------------------------------------------------------
------------------------------------------------------------
------------------------------------------------------------
------------------------------------------------------------
------------------------------------------------------------
------------------------------------------------------------
------------------------------------------------------------
------------------------------------------------------------
------------------------------------------------------------
------------------------------------------------------------
-----------------------------DPSRLDLSLQTSPFEEKVT------------
------------------------------------------------------------
-----------------------------------RNGLQK--NIRVVIKNSPFTVQFKL
RK------------------H-DID----------LNHV-----AFEATLVYDSDS---V
EGEKE---VDFV-KSKPVEYKSTPNETGDTITMELRIKVLTSQHEDMFFKVKIEGFD---
------------------------------PISKE-S-----------------------
--IKHLSAY-TQPIKVISKPEQ--LKKKQPQ-----------------------------
--K-------------------------------------------------------KR
S----------------------------WNDI-----------LMDSVTK---------
------IQMQQSEQQR--------LIEKLI---DHNF---------------------KG
TTATTGGGG----------------NSSLL-----------------------LAVPNPV
IMTG---------SSG-----SSSSS-----SSS--------------------------
------------------------------------------------------------
------------------------------------------------------------
------------------------------------------------------------
------------------------SSS----------SLGKVEFE----DAFKMMMSSYV
-QL------------DPRQ-----RVE---------------------------------
-------------KVRRVFRN-------ASSRDSETLSELLDLFITE-------------
-----------------------------------------GVGGPLGA-----------
---------------IAPL----PLSPTQ-----PPQPSSL----------SPSII----
--------------------------------SIS-SH----------------------
-------SNGISHNNNNNLGHSLLS-------------------NNNSNSGNGGHN-IQQ
QQQQQQQQPMQIHQPSPIANNPFMTSTTSTTSTTSNN-------------------NNTF
GDRN----Q----N-----------------QNNQNNNNQNNNNH---------------
-------------------------------PNND-------------------------
---PYNNPFF-NTLPASFDND-FGSF---------NSGT----DFIPF------------
---------
>PPL_05090
-M----------------------------------------------------------
------------------------------------------------------------
------------------------------------------------------------
------------------------------------------------------------
------------------------------------------------------------
------------------------------------------------------------
------------------------------------------------------------
------------------------------------------------------------
------------------------------------------------------------
------------------------------------------------------------
------------------------------------------------------------
------------------------------------------------------------
------------------------------------------------------------
------------------------------NERLELILQTSPFEEKVT------------
------------------------------------------------------------
-----------------------------------RNGLQK--NIRVVIKNSPFTVQLKM
KK------------------H-DID----------LNNV-----AFEAVLLYDNDTGGVV
-DEKE---VDFV-KSKPVEHKSTPNDIGDMVTVELRIKVLTSQHEDMFFRVKIEGFE---
------------------------------PITKQ-P-----------------------
--IKNLYAL-TSPIKVISKPEQ--LKKKQPP-----------------------------
--K-------------------------------------------------------KR
S----------------------------WNDI-----------LMDSVTK---------
------IQMQQSEQQR--------LIEKLL---DHNFKQ-----------------TLAT
QQILQTPGG----------------SGSGS------------------------------
---------------------STSTT-----TFPTIINGAGA------------------
--------------------HLNGT----------STT-NNHSSN-----------SGS-
---------------SSSSGG---------------------------------------
------------------------------------------------------------
-----------------------GNSS----------IPQRMEFE----EAFKHMMNAYV
-QL------------DPRQ-----RAE---------------------------------
-------------KVRRVFRN-------TSARDSETLSELLDLFITE-------------
-----------------------------------------GVGG-IGT-----------
---------------IAPL----PMSPNQ-------------------------------
------------------------------------------------------------
-----------------NSPVSPT-----------------------------------L
IGQNQSQPTVITN---PSQNNPFITSTTTTSTTQSNG-----------------------
----------------------------------------FVERN---------------
-------------------------------NANTD------------------------
---PY--PFF-STLPTSFDNE-FGSF---------NSGN----DFIPF------------
---------
>Pmul_g4748
-M----------------------------------------------------------
------------------------------------------------------------
------------------------------------------------------------
------------------------------------------------------------
------------------------------------------------------------
------------------------------------------------------------
------------------------------------------------------------
------------------------------------------------------------
------------------------------------------------------------
------------------------------------------------------------
------------------------------------------------------------
------------------------------------------------------------
------------------------------------------------------------
------------------------------NERLELILQTSPFEEKVT------------
------------------------------------------------------------
-----------------------------------RNGLQK--NIRVVIKNSPFTVQLKL
KK------------------H-DID----------LNNV-----AFEATLLYDNDTGGVV
NDEKE---VDFV-KSKPVEHKSTPNDIGDMVTVELRIKVLTSQHEDMFFRVKIEGFE---
------------------------------------------------------------
------------------------------------------------------------
------------------------------------------------------------
------------------------------------------------------------
------------------------------------------------------------
------------------------------------------------------------
------------------------------------------------------------
------------------------------------------------------------
------------------------------------------------------------
------------------------------------------------------------
------------------------------------------------------------
------------------------------------------------------------
------------------------------------------------------------
------------------------------------------------------------
------------------------------------------------------------
------------------------------------------------------------
------------------------------------------------------------
------------------------------------------------------------
------------------------------------------THH---------------
------------------------------------------------------------
------------------------------------------------------------
---------
>Pvio_g1605
-MNN--------------------------------------------------------
---NTFSY--------------------------HHPIQHQFSSTSPSTSLF--------
------------------------------------------------------------
------------------------------------------------------------
------------------------------------------PSNYQHNS----------
------------------------------------------------------------
------------------------------------------------------------
------------------------------------------------------------
------------------------------------------------------------
------------------------------------------------------------
------------------------------------------------------------
-----NNSNNSSSSSSS-------------------------------------------
---------------------------SSNSNI--------------------N-NNNN-
-NNN------------------NN---NMIVERLELVSQTSPFEEKVT------------
------------------------------------------------------------
-----------------------------------RNGLQK--NIRVVIKNSPFNVQLKL
KK------------------H-DID----------LNHV-----AFESTLLYDCDT----
NEEKD---VDFV-KCKPVEHKTTPNDIGDTVNVELRIKVLTSQHEDMFFRVKVEGQD---
------------------------------PITKE-P-----------------------
--IKGLYAM-TSSIKVISKPEQ--LKKKQPP-----------------------------
--K-------------------------------------------------------KR
T----------------------------WNDI-----------LLESVSK---------
------IQHQQYEQQK--------LIERLI---QQQQT--------------------TG
TTPGSSSGG----------------GA---------------------------IVPSP-
--------------AP-----TPTPP-----SSNGILNGNSMLVS---------------
--------------------SQNTT----------TTT-NNNNNN-----------NQNH
QQL------------DTNNNN---------------------------------------
------------------------------------------------------------
-----------------------NQNQ----------LNNNSSFE----DSFKQMMNAYI
-LL------------DPRQ-----RAE---------------------------------
-------------KVRRVFRN-------ASARDSETLSELLDLFITE-------------
-----------------------------------------GVGGPLG------------
----------------EPL----PVSP---------------------------------
----------------------------------Q-AQ----------------------
-------LNNQNQNNNNNMNQSLL------------------------------------
-------------------SPSLNTSTNSTNNNQNQN-NQNN--------------QN--
---N----QNGQMH------------------------NPFLSSQS--------------
------------------------------GSNTND------------------------
----Y-NPFF-SGMPNSFDNE-FNSFG-------GTSNS----DFIPF------------
---------
>DDB_G0286447
-M---------------------INNFDQQI-----------------------QYIP--
------------------------------------------------------------
------------------------------------------------------------
------------------------------------------------------------
------------------------------------------------------------
------------------------------------------------------------
------------------------------------------------------------
----------------------------QF------------------------------
------------------------------------------------------------
------------------------------------------------------------
------------------------------------------------------------
--------------------------------------------------QQMQH--QMQ
----------QQQQQQMQQQ-------QQQQQQQQ-------------------------
----------------PQQMQIQL---STHEERLELASQSSPFEEKVT------------
------------------------------------------------------------
-----------------------------------LNGLQK--NIKVVIKNSPFNVQLRL
KK------------------ANEID----------LNCV-----AFESTLLYDCDT----
NEEKE---VDFV-KVKPVEHKASPNETGELVNIELRIKVLTSQHEDMFFRVKIEGQD---
------------------------------PISKE-P-----------------------
--IKGLYAL-THSIKVISKPEQ--LKKKQPP-----------------------------
--K-------------------------------------------------------KR
T----------------------------WNDI-----------LLESVSK---------
------IQHQQHEQQK--------LIEKLL---QQQAGLSGSTSTT-----NNNN-TTTT
TTTTSSNNI----------------TSSSA-----------------------INLPSPP
SSTS---------SSP-----SSSPS-----SSPTLVNSHLLTST---------------
---------------------LNNT-SSNNLNSSSNTL-NNNNNN-----------NNNN
SNTST-SNNNNCNINNNNNNN---------------------------------------
------------------------------------------------------------
-----------------------NNNN----------NNNISGFE----DSFKQMMNAYT
-QL------------DPRQ-----RAE---------------------------------
-------------KVRRVFRN-------ASSRDSETLSELLDLFITE-------------
-----------------------------------------GVGGQLGTA----------
---------------VAPL----PNSPPR-----LSNSST--------------------
----------------------------------Q-IQ----------------------
-------NSNNNNNNNNNNN-NN-------------------------------------
-----------------NNNNNNNS-NNNNSTNNNNN-NNNN--------------NN--
---N----NSTIPN------------------------NPFMSSH---------------
-------------------------------SNNGD------------------------
---PY--PFF-SN--NSFDNDSFNSFG-------GSSNS----EFIPF------------
---------
>Dint_g2825
------------------------------------------------------------
------------------------------------------------------------
------------------------------------------------------------
------------------------------------------------------------
------------------------------------------------------------
------------------------------------------------------------
------------------------------------------------------------
------------------------------------------------------------
------------------------------------------------------------
------------------------------------------------------------
------------------------------------------------------------
------------------------------------------------------------
------------------------------------------------------------
-------------------MQIQL---ATHEERLELVTQSSPFEEKVT------------
------------------------------------------------------------
-----------------------------------LNGLQK--NIKVVIKNSPFNVQLRL
KK------------------ANEID----------LNCV-----AFESTLLYDCDT----
NEEKE---VDFV-KVKPVEHKASPNETGELVNIELRIKVLTSQHEDMFFRVKIEGQD---
------------------------------PISKE-P-----------------------
--IKGLYAL-THSI----------------------------------------------
----------------------------------------------------------KR
T----------------------------WNDI-----------LLESVSK---------
------IQHQQHEQQK--------LIEKLL---QQQAGI--TTTST-----NNNN-TTTT
TTTTSSNSI----------------PSSSA-----------------------ISLPSPP
SSTS---------SSP-----SSSPS-----SSPTLVNSHLLNHT---------------
------------------------S-SSSNLNR---------------------------
------------------------------------------------------------
------------------------------------------------------------
-------------------------------------------FE----ESFKQMMNAYT
-QL------------DPRQ-----RAE---------------------------------
-------------KVRRVFRN-------ASTRDSETLSELLDLFITE-------------
-----------------------------------------GVGGPLGTQ----------
---------------VAPL----PISPPQN---PLSNSST--------------------
----------------------------------Q-IQ----------------------
-------NNNNNNNNNNNNN-ND-------------------------------------
-----------------NNNNNNNS--NSNSNNNNNS-NNNN--------------NN--
---N----NSTIPN------------------------NPFMSSH---------------
-------------------------------TNNGD------------------------
---PY--PFF-SN--NSFDNDSFNSFG-------GSSNS----DFIPY------------
---------
>Dfir_g9606
------------------------------------------------------------
------------------------------------------------------------
------------------------------------------------------------
------------------------------------------------------------
------------------------------------------------------------
------------------------------------------------------------
------------------------------------------------------------
------------------------------------------------------------
------------------------------------------------------------
------------------------------------------------------------
------------------------------------------------------------
----------------------------------------------------MQH--QMQ
----------HQQ----QQQ-------QQQQQLQQ-------------------------
----------------PQQMQIQL---PTLEERLELSSQSSPFEEKVT------------
------------------------------------------------------------
-----------------------------------LNGLQK--NIKVVIKNSPFNVQLRL
KK------------------ANEID----------LNCV-----AFESTLLYDCDT----
NEEKE---VDFV-KVKPVEHKASPNETGEMVNIELRIKVLTSQHEDMFFRVKIEGQD---
------------------------------PITKE-P-----------------------
--IKGLYAL-THSIKVISKPEQ--LKKKQPP-----------------------------
--K-------------------------------------------------------KR
T----------------------------WNDI-----------LLESVSK---------
------IQHQQHEQQK--------LIEKLL---QQQAGL--TTNGT------NST-TTTT
TTTTSPTNI----------------TSSSA-----------------------INIPSPP
SSTS---------SSP-----SSSPS-----SSPTLVNSHLLTHASSS------------
------------------SSSLNNTISANILNSSSNTL-NNSNSN-----------D---
------SNNNNCNINN--------------------------------------------
------------------------------------------------------------
-----------------------NNNN----------NNNNTGFE----ESFKQMMNAYI
-QL------------DPRQ-----RAE---------------------------------
-------------KVRRVFRN-------ASTRDSETLSELLDLFITE-------------
-----------------------------------------GVGGPLGTA----------
---------------VAPL----PISPPQN---PLSNSSA--------------------
----------------------------------Q-IQ----------------------
-------NNNNNNNNNNNNNSSN-------------------------------------
-----------------NNSNNNNN-NNNNNNNNNNN-NNNN--------------NN--
---N----NNTIPN------------------------NPFMSSH---------------
-------------------------------SNNGD------------------------
---PY--PFF-SN--NSFDNDSFNSFG-------GSSST----EFIPY------------
---------
>Dcit_g4071
-MTTLND--IINELLKQNINIEDINNIDSNISKQDKKEDN------KEVFNKLSSYLPII
SNSNLESFIVDTYEKLSTLDSKITYRSNEELKLSLYPLNNQFYDTITEFSLKYNSIIRKE
QQQQQQQQQSKLTNISNETKQLSKIYSS---------------VSKLDDLHSLLEEYYL-
DDEDNDKDDDDEDFHERLKRSEEEESKNKISENSKIIEINGIENNNNNNNNNIDREDKED
AYEPFENI---NNNDDFHSYFNGSSGEISWKSITNKLMKIIEPISYDHISDDTVWEDYSM
LQDIEEISALLVSNKSLLLQQLLPNFIYLLRDRMIHNTSDIPYILPLVFKILQINQQQTT
NNNNDNNN-----DNNKLLSPFQFKTVLSILSSLSLISSSQ--IDSKSTLCISKYIHQLL
PYLLDRIAFWVSIPNEQFIQINSKIEFESF------------------------------
------------------------------------------------------------
------------------------------------------------------------
------------------------------------------------------------
--------------------------------------------------QQMQH--QMH
----------QQQQQQQQQQ-------QLQQQSQQ-------------------------
----------------PQQMQIQL---ATHEERLELVSQSSPFEEKVT------------
------------------------------------------------------------
-----------------------------------LNGLQK--NIKVVIKNSPFNVQLRL
KK------------------ANEID----------LNCV-----AFESTLLYDCDT----
NEEKE---VDFV-KVKPVEHKASPNETGELVNIELRIKVLTSQHEDMFFRVKIEGQD---
------------------------------PISKE-P-----------------------
--IKGLYAL-THSI----------------------------------------------
----------------------------------------------------------KR
T----------------------------WNDI-----------LLESVSK---------
------IQHQQHEQQK--------LIEKLL---QQQAGL--SGSNTNKNNNNNNN-NTTT
TTTTSSNNI----------------TSSSA-----------------------INFPSPP
SSTS---------SSP-----SSSAS-----SSPTLVNSHLLTTT---------------
---------------------LNNT--SNNLNSSSNTL-NNNNST-----------NNSS
NNNCN-INNNNNN-NNNNNNN---------------------------------------
------------------------------------------------------------
-----------------------NNNN----------NNNNSGFE----ESFKQMMNAYT
-QL------------DPRQ-----RAE---------------------------------
-------------KVRRVFRN-------ASKIDSETLSELLDLFITE-------------
-----------------------------------------GVGGQLGTE----------
---------------VAPL----PNSPPR-----LSNSST--------------------
----------------------------------Q-IQ----------------------
-------NNNSNNNNNNNNN-NN-------------------------------------
-----------------NNNNNSNNNNNNNNNNSNNN-SNNN--------------NNTT
NNSN----NSTIPN------------------------NPFMSSH---------------
-------------------------------SNNND------------------------
---PY--PFF-SN--NSFDNDSFNSFG-------GSSNS----EFIPY------------
---------
>DPU_G0068462
-MN---------------------------------------------------------
------------------------------------------------------------
------------------------------------------------------------
------------------------------------------------------------
------------------------------------------------------------
------------------------------------------------------------
------------------------------------------------------------
------------------------------------------------------------
------------------------------------------------------------
------------------------------------------------------------
------------------------------------------------------------
------------------------------------------------------------
------------------------------------------------------------
---------------------------TGCDERLELVSQTSPFEEKVT------------
------------------------------------------------------------
-----------------------------------LNGLQK--NIRVVIKNSPFNIQLKL
KK------------------P-DID----------LNCV-----AFDSTLLYDCDG----
NEEKE---VDFV-KVKPVEHKATPNESGDSVNIELRIKVLTSQHEDMFFRVKIEGQD---
------------------------------PITKE-P-----------------------
--IGGLYAL-TTSIKVISKPEQ--LKKK--------------------------------
------------------------------------------------------------
------------------------------------------------------------
------------------------------------------------------------
------------------------------------------------------------
------------------------------------------------------------
------------------------------------------------------------
------------------------------------------------------------
------------------------------------------------------------
------------------------------------------------------------
------------------------------------------------------------
------------------------------------------------------------
------------------------------------------------------------
------------------------------------------------------------
------------------------------------------------------------
------------------------------------------------------------
------------------------------------------------------------
------------------------------------------------------------
------------------------------------------------------------
------------------------------------------------------------
---------
>Dros_g3640
-MATLND--IINELLKHNV----HDNKDEEDDKLDINDNNNTEQEHEKTFNKLSSYLPII
STTNLETFISNTYDKFSKLDSKLTYKPDEDHKLSLYPLNNQFYDTITELSLKYNSIIRKE
QQQHINNNTNA---IDSTTKQLAKIYSSLYYLFYIQLFKIILKVKDLDELHKLLEEYYIE
DDSDTDGNDDEEDLHERLKRSEQQDKEEGEEE---------IINSSGSRITEINDEEKED
VYEPFENVGGNNNVDDFYSYTN---NEISWKSISNKLSNIIEPISYDHISDDSVWEDYSI
LQDIEEISTLLISNNNLGLQQLLPNFIYLLRDRMIHKVTDIPYILPLIFKILQI------
-NNNSSGS-----GNQSLLSPFQFKTILSILSSLTIIKSTSNIKNSNVTICISKSIHQLL
PYLVDRIAFWVTIPNDQFIQINSKVELESISNLVYFYSEYPLKEIDDGNWDKTLIHGGIL
SQYISIIVFKYMISSSNIISVLNSLTMLAIKSNMFSQFIKKVPEFIELVFNNQEFKQSSP
HYHLLWLFILNCCYPTTPTPVIDNDNSYLISFMTGILNEYESAFNTIHSDSKLGQLETLL
DILIVGKNNNNTNNNNNTNNKIFSLSIIQNLFNKFEKIIVQIKITQQKENNNNNNNNNNK
EDNNSNNNNNKRSKSEKKLLEIYNSHLSSIRTKLKSFKENFFKKMINNFDQQIQYIPQFQ
----------QMQQLQQQQQ-------QQQQQMQQ----------NNNNNNNNS-NNNN-
-NNNNN----------NQPMQIQI---AHVEERLELILQTSPFEEKVT------------
------------------------------------------------------------
-----------------------------------LNGLQK--NIRVVIKNSPFNVQLKL
RK------------------A-DID----------LNCV-----AFESTLLYDCDT----
NEEKE---VDFV-KVKPVEHKATPNETGEIVNVELRIKVLTSQHEDMFFRVKIEGQD---
------------------------------PITKE-P-----------------------
--IKGLYAL-TTSIKVISKPEQ--LKKKQPP-----------------------------
--K-------------------------------------------------------KR
T----------------------------WNDI-----------LLESVSK---------
------IQHQQYEQQK--------LIEKLL---QQQNS----TGAN-----NNNN-TNKN
TNSNSNNST-------------TTTTTSSS-----------------------LTLPSPP
SSNS---------SSP-----SSSPS-----NSPTLVNSNILTSN---------------
----------------------NNN----------NNN-NNNNNNTST--------NTTL
NSSSNRLNNNNCN-NSNNNNN---------------------------------------
------------------------------------------------------------
-----------------------NSGS----------LNINSSFE----DSFKQMMYAYT
-QL------------DPRQ-----RAE---------------------------------
-------------KVRRVFSN-------ASIRDSDTLSELLDLFITE-------------
-----------------------------------------GVGRQLG------------
----------------EPL----PISSPSQI--TLSNSST--------------------
----------------------------------Q-------------------------
----------INTGNQQQLQQQQ-------------------------------------
-----------------QQHQQQQQ-HQQQQQQQQQN-NGSG--------------GG--
---N----TPGITN------------------------NPFLTSH---------------
-------------------------------TNNGD------------------------
---PY--PFF-SN--NSFDNDSFNSFG-------GTSNS---NDFIPF------------
---------
>DLA_05577
-MN-----------------YGMMNG----------------------------------
---N--------------------------------------------LSMI--------
------------------------------------------------------------
------------------------------------------------------------
------------------------------------------PQQ-QHME----------
------------------------------------------------------------
------------------------------------------------------------
------------------------------------------------------------
------------------------------------------------------------
------------------------------------------------------------
------------------------------------------------------------
------------------------------------------------------------
------------------------------------------------------------
----------------------NG---VEEDPRLDLILQTSPFEEKVT------------
------------------------------------------------------------
-----------------------------------RNGLQK--LIRVVIKNSPFNVQLKL
KK------------------S-DID----------LNHV-----AFESTLLYDYDN----
NEEKE---VDFV-KCKPVEHKATPNEQGDTINVELRIKVLTSQHEDMFFRVKVEGQD---
------------------------------PITKE-P-----------------------
--IKGLFCQ-TNPIKVISKPEQ--LKKKQPP-----------------------------
--K-------------------------------------------------------KR
T----------------------------WNDI-----------LMESVSK---------
------IQHQQNEQQK--------LIEKLI---DYNIK----TPHN----------ILNA
TTLMAQNGG----------------SGGLL------------------------------
---------------------TASGS----------------------------------
-----------------------------------SIL-NNNNNN---------------
------------------------------------------------------------
------------------------------------------------------------
------------------------NNL----------NSGKTEFE----DSFKQMMNAYT
-LL------------DPRQ-----RAE---------------------------------
-------------KVRRVFRN-------ASSRDSETLSELLDLFITE-------------
-----------------------------------------GVGGPLGT-----------
---------------IAPL----PISNTH-----ANQQIT--------------------
----------------------------------Q-QQ----------------------
-------PMNISLNNNNNLNSSPL-----------------------------------L
QSQTSQHPHLQQHLHLPQQQNTTTTNNSLSQSNQSQN-SAHQ--------------PNPF
LNHN----NQSQPN-----------------QNQQNQQNQNQSNQ---------------
-------------------------------NSNGE------------------------
----Y--PFF-STIPTSFDNE-FNSF--------GSGNN----DFIQF------------
---------
>Dcav_g5165
-MSN--------------------------------------------------------
--SS--------------------------------------------TSLV--------
------------------------------------------------------------
------------------------------------------------------------
------------------------------------------------------------
------------------------------------------------------------
------------------------------------------------------------
------------------------------------------------------------
------------------------------------------------------------
------------------------------------------------------------
------------------------------------------------------------
------------------------------------------------------------
------------------------------------------------------------
----------------------VG---TTSGDHLEVVAQQSPFEEKVT------------
------------------------------------------------------------
-----------------------------------RNGLQK--LIRVVIKNSPFNVQIKL
KN------------------QSEFD----------LNQV-----NFESTLIYDHDGPG--
LDHKQ---VDFV-KNKPLDSKATPNETGDMVTIELRIKVLTSQHEDMFFRVKIEGKD---
------------------------------PIAPHAP-----------------------
--IPGLYVY-TGPIKVISKPEQ--IKKVVPSAS-------------AAPVT---------
-SK------------------------------------------------------LKR
T----------------------------FNEM-----------LFDSVQK---------
------IEKQQNE-----------LVEKIMFG----------------------------
------------------------------------------------------------
------------------------------------------------------------
------------------------------------------------------------
------------------------------------------------------------
------------------------------------------------------------
----------------------Y--------------QKPKVDFE----EAFKQLMTIYA
-QL------------DQRQ-----KVE---------------------------------
-------------KFRKIWR--------TNQRDHELYSEFTDLFFTE-------------
-----------------------------------------KINIIGSMPT---------
---------------NAPI-----------------------------------------
------------------------------------------------------------
------------------------------------------------------------
----IGHPK---------------------------------------------------
------------------------------------------------------------
------------------------------------------------------------
------------------------------------------------------------
---------
>ACA1_275790
-MLQ--------------------------------------------------------
------------------------------------------------------------
------------------------------------------------------------
------------------------------------------------------------
----------------------------------QQQPQYFPP-----------------
------------------------------------------------------------
------------------------------------------------------------
------------------------------------------------------------
------------------------------------------------------------
------------------------------------------------------------
------------------------------------------------------------
------------------------------------------------------------
------------------------------PPVV---------------VGHMA-AAAGG
GLGGSG---GLGLQEDLRAMAGVA---ALEGPQLALVRQTSSVVERVS------------
------------------------------------------------------------
-----------------------------------RNGLQK--NVHVVVKACPFALHIAL
AQPPRPASATD--------APPPLS----------LKWL-----ALEASLVYDSEA----
--LKP---VSFV-KTKPIEYKPVVNESGDQVTLNMKIKVLTSQHEDMFFRVRVAALQ---
------------------------------QKTRQ-PL----------------------
--VPPLELV-SEPIKVISKPKQ--SKKKTQS-----------------------------
--K-------------------------------------------------------KR
S----------------------------LNDL-----------LIEAVHR---------
------IELHQRRQHR--------LVDHLL---KRRRL----NPDA--AAAASSL-LMPP
LGDSSSPEP------LLPLSHS-------------------------------HPFPLPS
SSSS------SSSSVPPA--PSPSLS-----LPSPSLA--FSSGSGGNGSPFGVPSPSSL
MMGAGFHAALHVQQHPRLPSPPRSL----------QIR-SNDDDE-----------AEEE
D------------DDDEDSDG-SACLARSMSSEL--------------------------
-HG----------------------HSHHHHAYGQQDAA---------------------
--------NDPSLMHPTTTTTTSSSAA----------AEPVDELE----QGLEQFLAVYA
-RL------------PFEE-----RAA---------------------------------
-------------RIRRFMRR-------ASSQDAERVGTFFTCAVTALNPLKQVK-----
----------------------------------------------------KEPS---D
HNPSEGCACV-----VCPH----QQELAR-----IDQFYKD-------------------
------------------------------------------------------------
------------------------------------------------------------
------------------------------------------------------------
------------------------------------------------------------
------------------------------------------------------------
----------------------FLTV-----------------DFPVFGSS---------
---------
>ACA1_220190
-MD---------------------------------------------------------
------------------------------------------------------------
------------------------------------------------------------
------------------------------------------------------------
-----------------------------------------AP-----------------
------------------------------------------------------------
------------------------------------------------------------
------------------------------------------------------------
------------------------------------------------------------
------------------------------------------------------------
------------------------------------------------------------
------------------------------------------------------------
------------------------------TP--------------------------H-
-LGAS--------------FPPVT---AGLAPSLCVLKQNSLSEEKFT------------
------------------------------------------------------------
-----------------------------------RGGKPH--KVHVVVKNSPFVVSLAT
AASNKPFGPLDMMSLAKYFTNGELD----------LGKL-----TFDCKLLYDTENG---
-SEKE---VDFV-ENKPFQFKVNVVNGGRQVDIEVRLKVLSSQHEDMFFVVKFMALD---
------------------------------PLTKR-E-----------------------
--VSPYLVVHSLPIKVISKPEQ--LKKRRPS-----------------------------
--K-------------------------------------------------------KR
T----------------------------LNDM-----------LIEALTR---------
------IEQNQQSQQQ--------LLDQLA---EGTGI------------------TVEI
EDDEDED-----------------------------------------------------
---------------------SGDGE----GSDGDEGEGFFSQGGGGE-------QLSAH
QQQQQLHQQLQQQHHQQLLMQQQQQ----------QQQ-QQQQFM-----------GHQ-
--------------------------------QL--------------------------
-PP----------------------HMQQQQQQPAQHAA---------------------
--------SAP-----------A-SAV----------ADPAMEFE----EALDTLLQKYS
-AV------------PDSE-----REA---------------------------------
-------------KIQKVLLQ--------SPLSRENLVELYDLFVSEGLQP-------P-
-----P-----------------------------------------GADMEGEGS---G
VPVSGECACP-----SCPH----RAELER-----IEVFYRD-------------------
------------------------------------------------------------
------------------------------------------------------------
------------------------------------------------------------
------------------------------------------------------------
------------------------------------------------------------
----------------------VFHL----------------------------------
---------
>g26
-MS---------------------------------------------------------
------------------------------------------------------------
------------------------------------------------------------
------------------------------------------------------------
------------------------------------------------------------
------------------------------------------------------------
------------------------------------------------------------
------------------------------------------------------------
------------------------------------------------------------
------------------------------------------------------------
------------------------------------------------------------
------------------------------------------------------------
------------------------------TP----------------------------
-----------------------R---SVSSSLVDLLQQDAVAVEQST------------
------------------------------------------------------------
-----------------------------------NTNKKQPVDVYVVIKNQPFNIYLKS
TN------------------TSRVN----------FNTS-----TVKAQLYYDCEP----
--PKP---VDYI-QHEPLQYVVTPNTSGSEVSVEIKIGILSSQHQGSLFVVMLQVVD---
------------------------------------------------------------
--LPGSVVA-SNPIRIVSKIDH--IRKEGVSI----------------------------
--K-------------------------------------------------------KP
T----------------------------FNEI-----------IMDRLAN---------
------LEAQQEDQIK--------FLQHMI---EKQGT------------------NTTS
LTPSPSR--PGTPLSTPPLLSTPSTTS--------------------------PSIENTT
SPPS----------SPSS------SS-----ESTPSTT----------------------
------------------------------------------------------------
------------------------------------------------------------
------------------------------------------------------------
------------------------TST----------PQATTPTN----TPTLPSLAISN
-RL------------PPMSLESLSRSD---------------------------------
------------VEIRYPISL-------RHPKT-------IDQFRTAAQE----------
-------C----------------------------------------------------
---------------AGPFG--IRM-----------------------------------
------------------------------------------------------------
------------------------------------------------------------
------------------------------------------------------------
------------------------------------------------Y---I-------
------------------------------------------------------------
----------------------FRHA----------------------------------
---------
>PPL_04431
------------------------------------------------------------
------------------------------------------------------------
------------------------------------------------------------
------------------------------------------------------------
------------------------------------------------------------
------------------------------------------------------------
------------------------------------------------------------
------------------------------------------------------------
------------------------------------------------------------
------------------------------------------------------------
------------------------------------------------------------
------------------------------------------------------------
------------------------------------------------------------
---------------------------MMNTPIVEIIKQGAVAVEEIRVTPSKNSANKT-
-------------------------------RFL-PTFHTPPPAGGH-------------
-------------------LMHPLHLA---AHQYHQQAMIK--QVHVVVKNTPFGITIKS
ND------------------PTRVN----------FHNY-----VVKSTLLYDCDP----
--PKP---VDFI-HQEPLQYVATVNEEGDEVVVDIKMSILSSQHQGSLFIVVLHITHSTA
PT----------------------------PSNSE-PISTIMAHLNNNALT--STS----
--LHQMCVI-SHPIRIVSKVDH--VKKEGVPIL---------------------------
--K-------------------------------------------------------KK
T----------------------------FHEI-----------LTDKLKK---------
------LQKSQEGQSK--------WIKNLY---EQHSI------------------QFDY
QPYIKKDLD-----------------------------------------------DCNN
SNNS----------TP-----SFSAS-----HSSHGDI----------------------
-----------------------------------DDN-NESDDD-----------SPST
N--------------YRDDDN--DELSCLQQQQ-----QQQQHL----------------
---------------------------HHHNQLANQH-----------------------
---------VSN-----------TTAA----------VNGEMYFQ----NSFNRVVEVYK
-MV------------PLED-----KKD---------------------------------
-------------AIKKMVEL-------LRSED---LEQLVKIFIEELHGMGNLTGTGNS
PLKGSSGSPQSYSMMGLGA----------------NDYLVNNIGHLADGQQHHLHGY--P
DEAMSECHCP-----DCPS----KKELER-----FQGLFLTPQQMGLAIFDPSAT-----
----------SLLMPITSPTL---------------------------------------
------------TNHNT-------------------------------------------
-----------------------------------------------------------T
NTNT----VTTTTS-----------------SSAITPTNNVISQQQ--------------
------------------------------------------------------------
--------------------------------TTTTTSS--TSD----------------
---------
>DFA_06945
-M----------------------------------------------------------
------------------------------------------------------------
------------------------------------------------------------
------------------------------------------------------------
------------------------------------------------------------
------------------------------------------------------------
------------------------------------------------------------
------------------------------------------------------------
------------------------------------------------------------
------------------------------------------------------------
------------------------------------------------------------
------------------------------------------------------------
------------------------------------------------------------
---------------------------IINQPIVEIIKQGAVAVEDVRIAPNKNQSK---
-------------------------------RFL-PTFYHPPPAAMA-------------
-------------------GMHPLHLAAHHAHQYHQQSLIK--QVHVIVKNTPFGITLKS
ND------------------LSLVN----------FHSY-----VVKATLLYDCDP----
--PKP---VDFI-HQQPLQYVATVSEDGNEVVVDIKMSILSSQHQGSLFIVVLHVSHTSA
PT----------------------------PANNE-PLSTISAHLNNNVLTG-STN----
--LNQLCVI-SHPIRIVSKVDH--VKKEGIPIL---------------------------
--K-------------------------------------------------------KK
T----------------------------FHEI-----------LTDKLKR---------
------LQKCQDGQSK--------WIKNLF---DQHHC------------------QFDY
RPFIDPECNNNSSN----------------------------------------NNNSNN
SNHS----------TPQQHFINHLNS-----EDDEDQI----------------------
-----------------------------------EKD-NENDDD-----------QDDD
D-------------NCNNNNN-IDEANINQIKQ-----QQK-------------------
------------------------------------------------------------
---------VVN-----------PTTI----------LNGEIYFQ----NSFNRVVESYK
CIV------------SIDD-----RKE---------------------------------
-------------EIKKMVKI-------LHSED---LEQLVNVFIEELHDKEIPHV----
------------------------------------------------QQQHQQQST--T
SSHYHQLYPP-----IHPN----HHPHHM-----HQQHQQYNQQEISQNFLINSN-----
--------------PLASPN----------------------------------------
------------LNHHM-------------------------------------------
-----------------------------------------------------------I
MIDP----RHNDSS-----------------SSLFYSQFN--------------------
------------------------------------------------------------
------------------------------------------------------------
---------
>DLA_05575
MM----------------------------------------------------------
------------------------------------------------------------
------------------------------------------------------------
------------------------------------------------------------
------------------------------------------------------------
------------------------------------------------------------
------------------------------------------------------------
------------------------------------------------------------
------------------------------------------------------------
------------------------------------------------------------
------------------------------------------------------------
------------------------------------------------------------
------------------------------------------------------------
---------------------------LMNQSLAEIVKQGAVAVEEVKVAQPKHQT----
-------------------PGSTNSSPKKSN---------QTPNITS-------------
---------NGSSDTYQYQSMNPYYIQQTMYHGQQPGSFMK--QIHVVVKNTPFGITLRT
ND------------------INRLN----------FHNY-----VVKATLLYDSDP----
--PKY---VDFI-HNEPLQYVATVSEDGSEVTVDVKVGILSSQHQGSLFIVVLYITYVNT
PS----------------------------PSNNE-PIPNILSQIGNNSIH--SLS----
--LQNLCAV-SHPIRIVSKVDH--VKKEGIPIL---------------------------
--K-------------------------------------------------------KK
T----------------------------FHEI-----------LTDKLKK---------
------LQKSQEHQSK--------WIKNLY---DQHHI------------------SFDM
VPYSSNQSPTQLGSTLLVAANSSTTSTPLS-----------------------VKGIQNN
SSTS----------TP-----SFDSI-----CHQT-------------------------
-----------------------------------MIK-TESSDE-----------SQDS
D--------------CGQQDN-QSTLDYSPSVH---------------------------
-----------------------------------HPN----------------------
---------PFS------------HSP----------ISTETNFQ----NSFNRVVEAYK
-SV------------PSDQ-----KLQ---------------------------------
-------------QIKLMVSL-------LKSED---LSQLVATFMDELNKTPNQTD----
------------------------------------------------NQQQ-------Q
VQNENDCQCQ-----ECPS----RLELEK-----FQGL--------CMNFLVPPT-----
--------------NTISLG----------------------------------------
------------TNPSL-------------------------------------------
------------------------------------------------------------
------------------------------------------------------------
------------------------------------------------------------
----------------------------------LIHD---TNDYLQLPIQL--------
---------
>Dcav_g5163
ML----------------------------------------------------------
------------------------------------------------------------
------------------------------------------------------------
------------------------------------------------------------
------------------------------------------------------------
------------------------------------------------------------
------------------------------------------------------------
------------------------------------------------------------
------------------------------------------------------------
------------------------------------------------------------
------------------------------------------------------------
------------------------------------------------------------
------------------------------------------------------------
---------------------------LANQPIIEIIKQGAVAVEEVKVAPAKGTQ----
------------------------SKHYKNS-----------------------------
-----------SQSTQTINSTNPYFVQQILYHQQQQSNFMK--QIHVVVKNTPFAITLKS
ND------------------PHRFN----------FHNY-----AVKATLIYDSDP----
--PKY---VDFI-HNEPLQYVATVSEDGSEVVVDVKVGILSSQHQGSLFIVVLYVTYTGT
QS----------------------------PSISE-PIGNIINHISNNNVH--SLN----
--LTNICVA-SHPIRIVSKVDH--VKKEGIPIL---------------------------
--K-------------------------------------------------------KK
T----------------------------FHEI-----------LTDKLKK---------
------LQKSQEHQSK--------WIRNLY---DQHHI------------------SFDM
NPYTSSPLSTGLKA-----------------------------------------DSSSS
SSTS----------TP-----SFDAS-----NGSY-------------------------
-----------------------------------QIK-NEPVEE-----------EEEE
E--------------NDNEDN-SSNGDSPLFNH-----QSNEFL----------------
-----------------------------NISENQTST----------------------
---------TTT------------SSLLSPSRKQSRITIAENNFQ----NAFNRVVEAFK
-FV------------PESE-----RQT---------------------------------
-------------IIKKMVEL-------LKSDD---LEQLVKTFIDELNNTNPTTN----
------------------------------------------------------------
--ENQDCTCD-----ECPS----RKELER-----FQGL--------CMNFLIPPT-----
--------------SITNLN----------------------------------------
------------VATNS--IHLPTA-----------------------------------
------------------------------------------------------------
------------------------------------------------------------
------------------------------------------------------------
-----------------------------------TDN---INDYLQ-PIQL--------
--------L
>DDB_G0270306
-M----------------------------------------------------------
------------------------------------------------------------
------------------------------------------------------------
------------------------------------------------------------
------------------------------------------------------------
------------------------------------------------------------
------------------------------------------------------------
------------------------------------------------------------
------------------------------------------------------------
------------------------------------------------------------
------------------------------------------------------------
------------------------------------------------------------
------------------------------------------------------------
---------------------------IVNQALIELTKQVAVAVEEIKFSPNSTSNNST-
----PTNNKLKSSSSSISNCDSPSSKSKSNSSTSTPTSQPQTPSQLP--QQAQQQA----
-----------QQQHYSANSMNPYYAQQVLLQLQKPSTFVK--HVHVVVKNTPFGITLRS
KE------------------PLQFN----------FQNY-----VIKATLLYDSDP----
--PKM---VDFI-HNEPLQYVATVSEDGSEVCVDVKVGILSSQHQGSMFLVVLHISHCSA
PT----------------------------PSNSE-PISTILTNIGNNSIH--SLN----
--VTNICVV-SHPIRIVSKLDH--VKKEGIPIL---------------------------
--K-------------------------------------------------------KR
T----------------------------FHEI-----------LTDKLKK---------
------LQKSQDSQSK--------WIKNLY---QQHGA------------------QYDM
EPYNSTLHSQKTDSLC-------------------------------------------S
SSTS----------TP-----SFNST-----SSSSKNQ----------------------
-----------------------SQ----------SIK-NEEEEDGGED-------EEEE
G--------------GEDNDN-ESESSNTNSTQLIG-KKSINKLPISTTTSSS-NFNNLM
V-----------------------NNNINNNN---NNNNNNH------------------
---------LIQ------------NTT----------FSSTSHFQ----NSFNRVVEVYN
-LI------------PEYE-----RVE---------------------------------
-------------VIRKMVQQ-------LKSYD---LEQLVSTFIDELKCGYESTI----
------------------------------------------------IS----------
------------------------------------------------------------
------------------------------------------------------------
------------------------------------------------------------
------------------------------------------------------------
------------------------------------------------------------
------------------------------------------------------------
------------------------------------------------------------
---------
>Dint_g1254
-M----------------------------------------------------------
------------------------------------------------------------
------------------------------------------------------------
------------------------------------------------------------
------------------------------------------------------------
------------------------------------------------------------
------------------------------------------------------------
------------------------------------------------------------
------------------------------------------------------------
------------------------------------------------------------
------------------------------------------------------------
------------------------------------------------------------
------------------------------------------------------------
---------------------------IVNQALIELTKQVAVAVEEIKFSPTSANSNAT-
---TPTNNKLKSS---TSNCDSPSTKSKSNSSTSTPTSQPQTPSQLP---QQQQPQ----
-----------QQQHYSANSMNPYYAQQVLLQLQKPSTFVK--HVHVVVKNTPFGITLRS
KE------------------PLQFN----------FQNY-----VIKATLLYDSDP----
--PKM---VDFI-HNEPLQYVATVSEDGSEVCVDVKVGILSSQHQGSMFLVVLHISHCSA
PT----------------------------PSNTE-PISTILTNIGNNSIH--SLN----
--VTNICVV-SHPIRIVSKLDH--VKKEGIPIL---------------------------
--K-------------------------------------------------------KR
T----------------------------FHEI-----------LTDKLKK---------
------LQKSQDSQSK--------WIKNLY---QQHGA------------------EYDM
EPYNSSLHSQKNELLC--------------------------------------------
--SS----------TP-----SFNSISSSSSSSSSKNQ----------------------
-----------------------SQ----------SIK-NEEDDDGE---------EDDD
E--------------AEDNDN-ESESSGNGSTQLV-------------------------
------------------------------------------------------------
-------------------------------------VSSTSIFQ----NSFNRVVEVYN
-LI------------PEYE-----REE---------------------------------
-------------VVRKMVEQ-------LKSYD---LEQLVSTFIDELKCGYESTI----
------------------------------------------------IS----------
------------------------------------------------------------
------------------------------------------------------------
------------------------------------------------------------
------------------------------------------------------------
------------------------------------------------------------
------------------------------------------------------------
------------------------------------------------------------
---------
>Dfir_g9529
-M----------------------------------------------------------
------------------------------------------------------------
------------------------------------------------------------
------------------------------------------------------------
------------------------------------------------------------
------------------------------------------------------------
------------------------------------------------------------
------------------------------------------------------------
------------------------------------------------------------
------------------------------------------------------------
------------------------------------------------------------
------------------------------------------------------------
------------------------------------------------------------
---------------------------IVNQALIELTKQVAVAVEEIKFSPTSANNNAT-
-----SNNKLKSS---TSNCDSPSSKSKSNSSTSTPTSQPQTPSQLPQQQQQQQQQ----
-----------QQQHYSANSMNPYYAQQVLLQLQKPSTFVK--HVHVVVKNTPFGITLRS
KE------------------PLQFN----------FQNY-----VIKATLLYDSDP----
--PKM---VDFI-HNEPLQYVATVSEDGSEVCVDVKVGILSSQHQGSMFLVVLHISHCSA
PT----------------------------PSNTE-PISTILTNIGNNSIH--SLN----
--VTNICVV-SHPIRIVSKLDH--VKKEGIPIL---------------------------
--K-------------------------------------------------------KR
T----------------------------FHEI-----------LTDKLKK---------
------LQKSQDSQSK--------WIKNLY---QQHGA------------------EYDM
EPYNSSLHSQKTDSLC-------------------------------------------S
SSSS----------TP-----SFNSI-----SSSSKNQ----------------------
------------------------Q----------SIK-NEEDDDAD---------EDEE
D--------------ADDNDN-ESESS--GSAQLIG-KKSINKLPISTTTSSS-NFNSLM
V---------------NNNNNNNINNNINNNNNTINNNNNNN------------------
---------LIT------------TTTL------TSTMSSTSNFQ----NSFNRVVEVYN
-LI------------PEYE-----REE---------------------------------
-------------VVRKMVEQ-------LKSYD---LEQLVSTFIDELKFGYESTI----
------------------------------------------------IS----------
------------------------------------------------------------
------------------------------------------------------------
------------------------------------------------------------
------------------------------------------------------------
------------------------------------------------------------
------------------------------------------------------------
------------------------------------------------------------
---------
>Dcit_g2452
------------------------------------------------------------
------------------------------------------------------------
------------------------------------------------------------
------------------------------------------------------------
------------------------------------------------------------
------------------------------------------------------------
------------------------------------------------------------
------------------------------------------------------------
------------------------------------------------------------
------------------------------------------------------------
------------------------------------------------------------
------------------------------------------------------------
------------------------------------------------------------
----------------------------XNQALIELTKQVAVAVEEIKFSPSSTSNNAT-
----LTNNKLKVST--TSNCDSPSSKSKSNSSISTPTSQPQTPSQIP-------QQ----
-----------QQQHYSTNSMNPYYAQQVLLQLQKPSTFVK--HVHVVVKNTPFGITLRS
KE------------------PLQFN----------FQNY-----VIKATLLYDSDP----
--PKM---VDFI-HNEPLQYVATVSEDGSEVCVDVKVGILSSQHQGSMFLVVLHISHCSA
PT----------------------------PSNTE-PISTILTNIGNNSIH--SLN----
--VTNICVV-SHPIRIVSKLDH--VKKEGIPIL---------------------------
--K-------------------------------------------------------KR
T----------------------------FHEI-----------LTDKLKK---------
------LQKSQDSQSK--------WIKNLY---QQHGA------------------EYNM
EPYNSSLHSQKTDSLC-------------------------------------------S
SSSS----------TP-----SFSST--------SKSQ----------------------
-----------------------SQ----------SIK-NEDDDDGE---------EEEE
D--------------PEDNDN-ESESSGTNSSQLIG-KKSINKLPISTTSSSS-NFNNLM
VNNNYNNNNNNNNNNKNNNNNNNKNNNNNNNNNNNNNNNNNNNNNNNYNYNNNNNKNNYN
NNYNNNNHLMTT------------STT----------LSSTSHFQ----NSFNRVVEVYN
-LI------------PEYE-----RVE---------------------------------
-------------VIRKMVEQ-------LKSYD---LEQLVSTFIDELKCGYESTI----
------------------------------------------------IS----------
------------------------------------------------------------
------------------------------------------------------------
------------------------------------------------------------
------------------------------------------------------------
------------------------------------------------------------
------------------------------------------------------------
------------------------------------------------------------
---------
>Dros_g1971
-M----------------------------------------------------------
------------------------------------------------------------
------------------------------------------------------------
------------------------------------------------------------
------------------------------------------------------------
------------------------------------------------------------
------------------------------------------------------------
------------------------------------------------------------
------------------------------------------------------------
------------------------------------------------------------
------------------------------------------------------------
------------------------------------------------------------
------------------------------------------------------------
---------------------------IVNQALIELTKQVAVAVEEIKFSPGCSNNSNNN
SIPSTPTNKLKS----INNCDSPSSKSKSNSNVST----PQTPSQLS--HLQQQQQ----
-----------QQQHYSTNSTNPYYAQQVLLQLQKTSTFIK--HVHVVVKNTPFGITLRS
KE------------------PLQFN----------FQNY-----VIKATLLYDSDP----
--PKM---VDFI-HNEPLQYVATVSEDGSEVVVDVKVGILSSQHQGSMFLVVLHISHSSV
PT----------------------------PSNNE-SINTILTNIGNNSIH--SLN----
--ISNICVV-SHPIRIVSKLDH--VKKEGIPIL---------------------------
--K-------------------------------------------------------KR
T----------------------------FHEI-----------LTDKLKK---------
------LQKSQDGQSK--------WIKNLY---QQHGV------------------NYDM
EPYNSSLISSSSS----------------------------------------------S
SSSS----------TP-----SFISS-----KPSSSSS----------------------
-----------------------LI----------QIK-NEEIDNEN---------IDEY
DS-----GGGISIDDEIDNEN-DTISS---STQLVGYKKGINKLPTGSNASSFLNFNNI-
---------------------NSMTTITNNSTITNNNN----------------------
-------------------------TT----------TFTTNNFQ----NSFNRVVEVYN
-TI------------PLYE-----RED---------------------------------
-------------VVRKMVEQ-------LKSFD---LDQLVTTFIDELKSGYDNHIN---
-----------------------------------------------LLS----------
------------------------------------------------------------
------------------------------------------------------------
------------------------------------------------------------
------------------------------------------------------------
------------------------------------------------------------
------------------------------------------------------------
------------------------------------------------------------
---------
>DPU_G0075578
-M----------------------------------------------------------
------------------------------------------------------------
------------------------------------------------------------
------------------------------------------------------------
------------------------------------------------------------
------------------------------------------------------------
------------------------------------------------------------
------------------------------------------------------------
------------------------------------------------------------
------------------------------------------------------------
------------------------------------------------------------
------------------------------------------------------------
------------------------------------------------------------
---------------------------IVNQPIIELTKQVAVAVEEIKFSPTNTSNS---
-------GKQQK----QNSCDSPSAKSKTGAST------PQTP-----------LQ----
-----------NQQHYSMNSLNPYYAQQVLLQYQKPATFVK--HVHVVVKNTPFGITLKS
KE------------------PLQFN----------FQNY-----VIKATLLYDSDP----
--PKM---VDFI-HNEPLQYVATVSEDGTEVTVDVKVGILSSQHQGSMFLVVLHVTHCSA
PT----------------------------PSNTE-PIGTILTNIGNNSLH--SLN----
--LTNLCVV-SHPIRIVSKLDH--VKKEGIPIL---------------------------
--K-------------------------------------------------------KR
T----------------------------FHEI-----------LTDKLKK---------
------LQKSQDSQSK--------WIKNLY---QQHGA------------------DFDM
EPYKESKISSSSSSSSLLLIDSGNSS-------------------------------SYS
SNTS----------TP-----SFASA-----KPNKKQH----------------------
-------------------------------------P-PREDEEEE---------EEEE
E--------------EEEEDN-ESESS---STQLIG-KKIIN------------------
---------------------NNNNTTINTSIITTTTN----------------------
-------------------------NC----------INSSNNFQ----NSFNRVVEVYN
-LI------------PDYE-----KQD---------------------------------
-------------VIRKMVEQ-------LKSIE---LEQLVTTFIDELKSGYESTI----
------------------------------------------------NSAQLM------
------------------------------------------------------------
------------------------------------------------------------
------------------------------------------------------------
------------------------------------------------------------
------------------------------------------------------------
------------------------------------------------------------
------------------------------------------------------------
---------
>DDB_G0286351
-M----------------------------------------------------------
------------------------------------------------------------
------------------------------------------------------------
------------------------------------------------------------
------------------------------------------------------------
------------------------------------------------------------
------------------------------------------------------------
------------------------------------------------------------
------------------------------------------------------------
------------------------------------------------------------
------------------------------------------------------------
------------------------------------------------------------
------------------------------------------------------------
---------------------------IYNQALIEITKQGAVAVEEIKFSPPKLQTLIS-
---SIQNGGSPI----INKNGSPAANALKNKQIL----QLQGQ---Q--QQQQQQQ----
-QNHSQQQHNNQSSVYSLNSLNPYYVQQVLCQLQKPHNFIK--QVHVVVKNTPFGISMKS
ND------------------P-QFN----------FHNY-----VIKATLLYDCDP----
--PKM---VDFI-HNEPLQYVATVSEDGTEVVVDVKVGILSSQHQGSMFLAVLHISHTSV
PS----------------------------PSPNE-PIMTILNNIGGNSIA--NLNSQLP
NPIYNLCVV-SHPIRIVSKVDH--VKKEGIPIL---------------------------
--K-------------------------------------------------------KK
T----------------------------FHEI-----------LTDKLKK---------
------LQKFQDSQSK--------WIKNLY---QQHLI------------------EFDM
EPYCSKKDQNNNNNN-----NNSNSNCQNG----------------------GGSICDDS
SNSS----------TP-----SLSSY-----SNGNNKY----------------------
----------------------NNN----------NND-SSESDE-----------SDDD
D--------------NNDDDD-NDSIDFNISKQ-----KNQQHL-----QQQLLN-HQSK
QQK-------VSSTNNNTTTT----------TSSSSAS-SIQ------------------
------QKQQPVQPQ--------QQKQ----------QNQSSNFQ----NSFNRVVEAFK
-YV------------PESE-----RKD---------------------------------
-------------IITKMVEQ-------LRSDD---LEQLVATFMDELGVGDANSD----
------------------------------------------------VSSTKGGNN--N
NNNSIGCFCE-----NCPS----KKELER-----FQGL--------CMNFFVPQS-----
----------------TLNPM---------------------------------------
------------NNQQL-------------------------------------------
------------------------LYSSLFSS----------------------------
-------SNDNNTQSQMN-------------NSISVNNHHHHHHHQ--------------
------------------------------------------------------------
---------------------------------PNNSNL--TNDLLQLPIV---------
---------
>Dcit_g4072
------------------------------------------------------------
------------------------------------------------------------
------------------------------------------------------------
------------------------------------------------------------
------------------------------------------------------------
------------------------------------------------------------
------------------------------------------------------------
------------------------------------------------------------
------------------------------------------------------------
------------------------------------------------------------
------------------------------------------------------------
------------------------------------------------------------
------------------------------------------------------------
---------------------------------------XAVAVEEIKFSPPKLQTLIS-
---SIQNGSSPI----INKNGSPAANALKNKQIL----QLQGQ---Q--QQHQQQQ----
-HHHS-QQHNNQSSVYSLNSLNPYYIQQVLCQLQKPHNFIK--QVHVVVKNTPFGISMKS
ND------------------P-QFN----------FHNY-----VIKATLLYDSDP----
--PKM---VDFI-HNEPLQYVATVSEDGTEVVVDVKVGILSSQHQGSMFLAVLHISHTSV
PS----------------------------PSPNE-PIMTILNNIGGNSIA--NLNSQMP
NPIYNLCVV-SHPIRIVSKVDH--VKKEGIPIL---------------------------
--K-------------------------------------------------------KK
T----------------------------FHEI-----------LTDKLKK---------
------LQKFQDSQSK--------WIKNLY---QQHLI------------------EFDM
EPYCSKKDQNNNN--------NSNSNCLNG----------------------SGSNCDDS
SNSS----------TP-----SLSSY-----SNG-NKY----------------------
----------------------NNN----------NND-SSESED-----------DDED
D--------------NNDDDD-NDSIDF--------------------------------
------------------------------------------------------------
------------------------------------------------------IVEAFK
-YV------------PESE-----RKD---------------------------------
-------------IITKMVEQ-------LRSDD---LEQLVATFMDELGVGDVNSD----
------------------------------------------------ISLTKG-----S
NNNGVGCFCE-----NCPS----KRELER-----FQGL--------CMNFFVPQS-----
----------------TSNPM---------------------------------------
------------TNQQL-------------------------------------------
------------------------LYSSLFSSN---------------------------
-------DNNNNTQSQMN-------------NSISVNNHHHHHHHQ--------------
------------------------------------------------------------
---------------------------------SNNSNL---NDLIQLPIV---------
---------
>Dfir_g9608
-M----------------------------------------------------------
------------------------------------------------------------
------------------------------------------------------------
------------------------------------------------------------
------------------------------------------------------------
------------------------------------------------------------
------------------------------------------------------------
------------------------------------------------------------
------------------------------------------------------------
------------------------------------------------------------
------------------------------------------------------------
------------------------------------------------------------
------------------------------------------------------------
---------------------------IYNQALIEITKQGAVAVEEIKFSPPKLQTLIS-
---SIQNGGSPI----ISKNGSPAANALKNKQIL----QLQGQ---Q--QQHQQQQQQQH
HHNHS-QQHNNQ-SVYSLNSLNPYYVQQVLCQLQKPHNFIK--QVHVVVKNTPFGISMKS
ND------------------P-QFN----------FHNY-----VIKATLLYDSDP----
--PKM---VDFI-HNEPLQYVATVSEDGTEVVVDVKVGILSSQHQGSMFLAVLHISHTSV
PT----------------------------PSPNE-PIMTILNNIGGNSIA--NLNSQLP
NPIHNLCVV-SHPIRIVSKVDH--VKKEGIPIL---------------------------
--K-------------------------------------------------------KK
T----------------------------FHEI-----------LTDKLKK---------
------LQKFQDGQSK--------WIKNLY---QQHLI------------------EFDM
EPYCSKKDHNNNNNNNSISSNNSGFNCQNG-----------------------GSNCDDS
SNSS----------TP-----SLSSY-----SNGNNKY----------------------
-----------------------NN----------NND-SSESDD-----------DDED
D--------------NNEEDD-NDSIDFSISKQ-----KNQQHL-----QQQLLN-HQSK
QQQQ---QKNISSINTTTSSTQPQ------------------------------------
---------QPV------------QSQ----------QNQSSNFQ----NSFNRVVEAFK
-IV------------PEYE-----RKE---------------------------------
-------------IITKMVEQ-------LRSDD---LEQLVATFMDELGVGDANSE----
------------------------------------------------IS-TKGNNNNNN
NNNGVGCFCE-----NCPS----KRELER-----FQGL--------CFNLFVPQS-----
----------------SSNTM---------------------------------------
------------TNQQL-------------------------------------------
------------------------LYSSLFSN----------------------------
-------DSSIPTQSQMS-------------NSISVNNHHHHHHHQ--------------
------------------------------------------------------------
---------------------------------SNNSNL--TNDLLQLPIV---------
---------
>Dint_g2824
-M----------------------------------------------------------
------------------------------------------------------------
------------------------------------------------------------
------------------------------------------------------------
------------------------------------------------------------
------------------------------------------------------------
------------------------------------------------------------
------------------------------------------------------------
------------------------------------------------------------
------------------------------------------------------------
------------------------------------------------------------
------------------------------------------------------------
------------------------------------------------------------
---------------------------IYNQALIEITKQGAVAVEEIKFSPPKLQTLIS-
---SIQNGGSPI----INKNGSPAANALKNKQIL----QLQGQ---Q--QQQQQQ-----
--HHS-QQHNNQSSIYSLNSLNPYYVQQVLCQLQKPHNFIK--QVHVVVKNTPFGISMKS
ND------------------P-QFN----------FHNY-----VIKATLLYDSDP----
--PKM---VDFI-HNEPLQYVATVSEDGTEVVVDVKVGILSSQHQGSMFLAVLHISHTSV
PA----------------------------PSPNE-PIMTILNNIGGNSIA--NLNLQLP
NPIYNLCVV-SHPIRIVSKVDH--VKKEGIPIL---------------------------
--K-------------------------------------------------------KK
T----------------------------FHEI-----------LTDKLKK---------
------LQKFQDSQSK--------WIKNLY---QQHLI------------------EFDM
EPYCSKKDNNNNHSN-----INNSSNCQNG-----------------------GSNCDDS
SNSS----------TP-----SLSSY-----SNGNNKY----------------------
------------------------N----------NND-SSESDD-----------DDED
E--------------NNEDDD-NDSIDFSISKQ-----KNQNHL-----QQQLLN-HQSK
QQK-------ISSTTTTTSTTQQQQQQQQQQQSQQQQQ-QQQ------------------
------QQSQPVQSQ--------QQQQ----------QKQSSNFQ----NSFNRVVEAFK
-YV------------PESE-----RKE---------------------------------
-------------IITKMVEQ-------LRSDD---LEQLVATFMDELGVGDSNSD----
------------------------------------------------ASSTK-TNI--N
SNNNIGCFCE-----NCPS----KRELER-----FQGL--------CMNFFVPQS-----
----------------TSNPM---------------------------------------
------------TNQQL-------------------------------------------
------------------------LYSSLFSN----------------------------
-------DSSIATQSQMS-------------NSISVNN-HHHHHHQ--------------
------------------------------------------------------------
---------------------------------SNNSNL--TNDLLQLPIV---------
---------
>Dros_g3641
-M----------------------------------------------------------
------------------------------------------------------------
------------------------------------------------------------
------------------------------------------------------------
------------------------------------------------------------
------------------------------------------------------------
------------------------------------------------------------
------------------------------------------------------------
------------------------------------------------------------
------------------------------------------------------------
------------------------------------------------------------
------------------------------------------------------------
------------------------------------------------------------
---------------------------IYNQPLIEITKQGAVAVEEIKFSPPKLQSLIS-
---SVQNGGSPL----INKNGSPAANALKNKQIL----QLQGHGIVQ--QQAQQQQ----
-----------QSNIFSLNSLNPYYAQQVYCQFQKPHNFIK--QVHVVVKNTPFGITMKS
ND------------------P-QFN----------FHNY-----VIKATLLYDSDP----
--PKM---VDFI-HNEPLQYVATVNEDGSEVVVDVKVGILSSQHQGAMFLAVLHISHSSV
PV----------------------------PSPNE-PIMTILNNIGNNSIQ--NLN-QSS
HPIYNLCVV-SHPIRIVSKVDH--VKKEGIPIL---------------------------
--K-------------------------------------------------------KK
T----------------------------FHEI-----------LTDKLKK---------
------LQKFQDGQNK--------WIKNLY---QQHLI------------------EFDM
EPYCSKKDSCDEN----------------------------------------------S
SNSS----------TP-----SLNSY-----SKFNNNN----------------------
-----------------------NN----------THD-TSSSDDEE---------DDDT
D--------------NNNDDD-DIDNDFSISKQ-----QSQKTA-----ALNILN-NNIK
----------------------QQQHIQQQLLIHQNQQ-RQA------------------
------NINVPL------------QSQ----------QKQSNNFQ----NSFNRVVESFK
-YV------------PESE-----RKE---------------------------------
-------------VIAKMVEQ-------LRSDD---LEQLVSTFMDELGVSNSDNNS---
-----------------------------------------------EISSTCSVKI-NN
VSASEGCFCE-----NCPS----KRELER-----FQGL--------CMNFFVPQG-----
--------------PVSSNP----------------------------------------
------------------------------------------------------------
------------------------IMSSLFAN----------------------------
----------DLTQSQIN-------------NSISINHNN--------------------
------------------------------------------------------------
----------------------------------------------TIPI----------
---------
>DPU_G0068456
-M----------------------------------------------------------
------------------------------------------------------------
------------------------------------------------------------
------------------------------------------------------------
------------------------------------------------------------
------------------------------------------------------------
------------------------------------------------------------
------------------------------------------------------------
------------------------------------------------------------
------------------------------------------------------------
------------------------------------------------------------
------------------------------------------------------------
------------------------------------------------------------
---------------------------IYNQPLIEITKQGAVAVEEIKFSPPKLQSLIA-
---AANQ---------MTKNGP----ALKNKHIL----QLQNQ------HLGGAPQ----
-----------QSSIISLNSLNPYYAQQVLLQLQKPHNFIK--HVHVVVKNTPFNITMRS
ND------------------P-QFN----------FHNY-----VIKATLLYDSDP----
--PKM---VDFI-HNEPLQYVATVSDDGTEVTVEVKVGILSSQHQGSMFLAVLHISHTTV
PP----------------------------PTSSE-PIMTILNNIGNNSLA--NAS-QT-
--IYNICMV-SHPIRIVSKVDH--VKKEGIPIL---------------------------
--K-------------------------------------------------------KK
T----------------------------FHEI-----------LTDKLKK---------
------LSKFQDGQSK--------WIKNLY---QQHQI------------------EFDM
EPYCPKINDEN------------------------------------------------S
SNSS----------TP-----SLSSY-----SNRLNDE----------------------
-----------------------------------DED-NESDDD---------------
---------------SEDEDF-NNNTKFDISKQ-----QQQNTL-------NLLN-NNIK
----------------------HQQQLHKQLQYAQQHQ-KQH------------------
---------LLQ------------QAQ----------PQQANNFQ----NSFNRVVEAFK
-YV------------PENE-----RKD---------------------------------
-------------IIQKMVEQ-------LRSDD---LEQLVSTFMDELGASDTSSD----
------------------------------------------------TGTDTS-----K
DSNETNCYCE-----NCPS----KIELQR-----F------------MNFFVPPP-----
--------------P---------------------------------------------
------------------------P-----------------------------------
--------------------------HSLFHHNTPTF-----------------------
-------NHEILTPSPII-------------NSNNNNNNNNNNNCN--------------
------------------------------------------------------------
------------------------------SAASNNSNVPIQNDLLQLPVI---------
---------
>Pvio_g1607
------------------------------------------------------------
------------------------------------------------------------
------------------------------------------------------------
------------------------------------------------------------
------------------------------------------------------------
------------------------------------------------------------
------------------------------------------------------------
------------------------------------------------------------
------------------------------------------------------------
------------------------------------------------------------
------------------------------------------------------------
------------------------------------------------------------
------------------------------------------------------------
----------------------------MNQALIEITKQGAVAVEEIKFTPPKGSSNNSS
S---------------CNSPATPSSKSVKSN-------QANSPSPSS-------QQ----
-----------NQLLYSINSLNPYYTQQVLQRFQQPHSFVK--QVHVVVKNTPFGVTLKT
ND------------------LSKLN----------FHNY-----VVKATLLYDSDP----
--PKH---VDFI-HNEPLQYVATVNDDGSEVTVDVKVGILSSQHQGSMFLVVLHITHTSS
PS----------------------------PSNQE-PISTILNHINSNSIH--SQS----
--LSHLVVV-SHPIRIVSKVDH--VKKEGVPIL---------------------------
--K-------------------------------------------------------KK
T----------------------------FHEI-----------LTDKLKK---------
------LSKSQEGQSK--------WIKNLY---EQHHI------------------NFDM
EPYNSKKHENGS----------------------------------------------PS
SSSS----------TP-----CFGSS-----TPF--------------------------
-----------------------------------SLK-NEDDSD-----------SD--
---------------SDSDDF----------------ERPQKKL--------LLN-NNIN
--------------------------NIQNNNINNNQN----------------------
---------IQT------------NSL----------SQNSNNFQ----NSFNRVVEAFK
-SV------------NEND-----RKE---------------------------------
-------------TIKNMVQL-------LKSDD---LEQLVKTFMDELGNVNDDSSS---
------------------------------------------------------------
--TSTECNCE-----NCPS----KKELER-----FQGL--------CMNFLTPTT-----
--------------NIGNN-----------------------------------------
------------TNNSISAITPPTP-----------------------------------
------------------------SAAALVNGNLPLM-----------------------
--NA----ESLLLN-----------------NPIALSNHHHHH-----------------
------------------------------------------------------------
---------------------------------LINQN---QSDFLPLPILSQL------
---------
>ACA1_101390
-MS---------------------------------------------------------
------------------------------------------------------------
------------------------------------------------------------
------------------------------------------------------------
------------------------------------------------------------
------------------------------------------------------------
------------------------------------------------------------
------------------------------------------------------------
------------------------------------------------------------
------------------------------------------------------------
------------------------------------------------------------
------------------------------------------------------------
------------------------------------------------------------
----------------------AT---KASGAELVILQLSSLDQEEVY------------
------------------------------------------------------------
-----------------------------------RNAEKK--IVHAVIKNIPFAMELGF
RGRF---------------DPYVVD----------FHKF-----TLKCTLLYDTQG----
-EERT---VDWV-KSSPIDCVVQVNETGERATTEVRLQALSSQHEDMAFRIKYTAVP---
------------------------------PATSN-------------------------
--LEPLVVV-SEPIKVVSKQSQ--LKKNKKPPAT-------------------------R
GAK-------------------------------------------------------KR
T----------------------------AAAV----AAPENAQIADSLAR---------
------IEAQQRQQQS--------LINSLI---QTVAI------------------LQQT
RQHT------------------------------------------------------SA
SGAS----------TP-----AVADV-----ASSPNQP----------------------
------------------------------------------------------------
---------------CDDDYD-------------V--QQPMRKR-------V--------
K-------------------------IEQEIDLRSPHP----------------------
---------QPS------------PSS----------QEATLQFE----HHLSGLMATFA
-QL------------PPAE-----RAT---------------------------------
-------------CIHRVFRD-------HSSRAGEVVEALLTESLTAAKPNDQQVHFD--
--------------T--------------------------------------------S
ESATADLSNFDSSTYYDPN----AYDLHHAVPDAAEAFYQH-------------------
------------------------------------------------------------
------------------------------------------------------------
------------------------------------------------------------
ALHA----QTQLPK----------------------------------------------
------------------------------------------------------------
----------------------------------DETHES--------------------
---------
>AAC41578
-MNN------------NTPLSVTQNN----------------------------------
---N--------------------------------------------------------
------------------------------------------------------------
------------------------------------------------------------
------------------------------------------------------------
------------------------------------------------------------
----------------------L-------------------------------------
------------------------------------------------------------
------------------------------------------------------------
------------------------------------------------------------
------------------------------------------------------------
---NEQNESN--------------------------------------------------
---------------------------QNNIP-----------------------LDSH-
-LITNV-------NNEVSP---NI---TTSGDFIISYHHKLPHEERQM------------
------------------------------------------------------------
-----------------------------------LDGTTK--NVGVVIKQSAFLVVITS
RT------------------SS-------------LENC-----SVDCTLLYDNPD----
--MSA---VHFI-NQKPITFNSQVSDH-NSMNVELRILVLSSQHEDMLFRIKFDLYN---
------------------------------PQR---------------------------
--EKIETLY-SEPLRVISKADS--GKKKVRI-----------------------------
-TK----------STTLFQTTPSRL-----STSTQ-QTKPPRLPCS-----------LKR
D-----------------------------------------SPPLPKISQ---------
------RELTESEKEN--------IIQTLQ---YQQTI------------------LKEL
SQ----------------------------------------------------------
------------------------------------------------------------
------------------------------------------------------------
------------------------------------------------------------
------------------------------------------------------------
-------------------------------------QSSTNPLT----YPLVETLNIYL
-SL------------PQTQ-----RIP---------------------------------
-------------QLLRFVSD-------LSPQESMVINELLQTYRDYKKSQ---------
------------------------------------------------------------
------------------------------------------------------------
------------------------------------------------------------
------------------------------------------------------------
------------------------------------------------------------
------------------------------------------------------------
------------------------------------------------------------
------------------------------------------------------------
---------
>XP_651635
-MQD--------------------------------------------------------
------------------------------------------------------------
------------------------------------------------------------
------------------------------------------------------------
------------------------------------------------------------
------------------------------------------------------------
------------------------------------------------------------
------------------------------------------------------------
------------------------------------------------------------
------------------------------------------------------------
------------------------------------------------------------
------------------------------------------------------------
------------------------------------------------------------
----------------------TT---SHQGQFLVTCQHKLPKEERIE------------
------------------------------------------------------------
-----------------------------------ADGTTK--EVHVVIKQSSFIVSISS
ES---------------------II----------LEGC-----NVDCSLVYDNDG----
--LTE---VHYI-NQKPISFTAQLSSP-NRITCDVRILVLSSQHEDMLFKVIFKLTNKKG
------------------------------------------------------------
--EQIATLH-SFPIRVISKADG--KKKVPNSKP---------------------------
-PK---------------------------------------LPSS-----------IKP
EQ---------------------------KSKILTQSHLPVSTPVIQSLSSPSQQNIEIQ
PAAL--QNANEQTEES--------VLQILQ---YQQSI------------------LRDL
TQ----------------------------------------------------------
------------------------------------------------------------
------------------------------------------------------------
------------------------------------------------------------
------------------------------------------------------------
-------------------------------------QTNVNPLS----SPLVGLINSYQ
-QL------------PQNQ-----RIP---------------------------------
-------------QLLRIISS-------LSPQENALISELVSLIAGINTSVQ--------
------------------------------------------------------------
---------------TDPQ----QQIVQP-----FQTFAQP-------------------
------------------------------------------------------------
------------------------------------------------------------
--------------------------ASAYQNNVQQQ----------------FNTSNNN
VTNQ----FQQLPTPPITIPIPTS-------ASNQINQQSVSSTSQ--------------
--------------------------PPLSDNTTSQ------------------------
-------PHFQTSSSHSFSPQ-HYSFNG-------------NNDTSFYPDTSN-------
N--------
>DLA_07383
-MNY---------------NFDTTNIMGSPM-----------------------------
PLIN--------------------------------------------ISGG--------
LPI-VSKHHISG------------------------------------------------
------------------------------------------------------------
---------------------SGS-------NVKKSKFQISPP-----------------
----------------------------------------------------------TD
EETSPNMY--------TKKSKAL-------------------------------------
------------------------------------------------------------
------------------------------------------------------------
------------------------------------------------------------
------------------------------------------------------------
---NNANMSLVPCKVPQK--------------------------------------IN--
-----------------TYP-VTPS-SNMNTPII---------------------TNSH-
-LNLNP-------N---STAYMIN---NTYSSILQVVEQESISTENVI------------
------------------------------------------------------------
-----------------------------------INNRNA--SAHIVVKNTCFVVKIKS
MD------------------MNILN----------FSNN----CLVKAALFYANEP----
--LKE---VSYI-QTPPINYFGASTGQGEYFALDIKISILSSQHQGNMFYIMFYVSD---
------------------------------PTKPT-------------------------
--QQPYQVL-SHPIRVVSKVDH--IKKDGNGGC---------------------------
-EK-------------------------------------------------------KQ
T----------------------------FIDI-----------LTDRLTT---------
------LENIHMSQSN--------ILSIMM---KQRGL------------PFNDI-VLTE
FDDESI----------------------------------------------------VQ
FTEGLQQKQIPKQQIP--------------------------------------------
------------------------------------------------------------
----------------QPPPH---------------------------------------
------------------------------------------------------------
-----------------------NSNS----------KQTAERFL----DSFNKVIKVYK
-KYKEDQIAIVDQNDQVNN-----NNNNILNSDPLLNELENQDQIEQQNKNSNSNSSVVP
SSPKP-------MELAKFLDS-------LTESEKSILSDLLDSLTFNEPNLLK-------
------------------------------------------------------------
-GQEENCQCD-----NCPH----RK-----------LFMEH-------------------
------------------------------------------------------------
------------------------------------------------------------
-----------------------------------------------------------I
AYNN----HASI------------------------------------------------
------------------------------------------------------------
------------------------------------------------------------
---------
>DFA_08790
-MTS----------------YDLLN-----------------------------------
------------------------------------------------------------
------------------------------------------------------------
------------------------------------------------------------
--------------------------------------QFSPP-----------------
----------------------------------------------------------GR
SSSSCGS------KSDSKKSH---------------------------------------
------------------------------------------------------------
------------------------------------------------------------
------------------------------------------------------------
------------------------------------------------------------
---KKAKKCHTPTSSSST--------------------------------------PL--
-----------------NHP-LSP------PPLL-----------------NIN-SHHH-
-QN-------------LSQQRGKH---NYITQFVEIVEQECISIESVT------------
------------------------------------------------------------
-----------------------------------LNNRNA--NVHVVVKNTSFSLKIRS
LD------------------MNIIN----------FANS-----HVKVNLYYANDP----
--MKE---VSFI-HTPPIQYVGSSCNNGEMFSMDVKISILSSQHQGNLFYLMMNIND---
------------------------------AKSSY-------------------------
--PQPHIYL-SHPIRVVSKVDH--IKKDVNGAC---------------------------
-EK-------------------------------------------------------KQ
T----------------------------FIDI-----------LTERLNK---------
------IESLQASQEH--------LVGQMY---KQRGL------------PAPPA-IISS
LPLHDDDDN-------------------------------------------------SD
DSPS----------TP--------------------------------------------
------------------------------------------------------------
------------------------------------------------------------
------------------------------------------------------------
-----------------------RPSN----------KNIAENFL----EAFNRVIKVYK
-EE----------CEIHQT-----KSL---------------------------------
-------------NVQPIVDS-------LDNDEKAILSDLLDSFTFDDPNIHKQQQLKQH
---Q-LQQQQQQQQLLIQACEQQHQHQQTPQSSQLGSTQLSGAGSSSTMSSFHLSS---I
NHHDDDCTSS-VPGTSTPFGR--KHASDQ-----L-LFISP----MMMGVQSPMHLSS--
--------------PL--------------------------------------------
------------LADFSH------------------------------------------
------------------------VVGGGCNSTIHSP-LSFK---------------PLK
SPKF----HNIIDD-------KCN-------TNNSNSNNNNNNTPNDIIDEL--------
------------------------------------------------------------
------------------------------------------------------------
---------
>PPL_00580
-MNFEVP--------------------SIPN-----------------------------
PFGN--------------------------------------------NGLM--------
------------------------------------------------------------
------------------------------------------------------------
-------------------------------GINAQQQQLTSPQYPKAKV----------
------------------------------------------------------------
-------------EASTKK-----------------------------------------
------------------------------------------------------------
------------------------------------------------------------
------------------------------------------------------------
------------------------------------------------------------
---NSKDGQFHPTSPGLM------------------------------------------
------------------------R---KSSPLIGSP-LG----------SSMN-THHH-
-NN------------LLSQKPGSK---IVFSQYLEIVEQECISVENVI------------
------------------------------------------------------------
-----------------------------------LNNRNS--NVHIVVKNTSFVLKIRS
LD------------------LSAIN----------FTSC-----HVKAGLYYANEP----
--MKE---VSFI-QTPPITYVGSSCPAGEYFTIDIKISILSSQHQGNMFYVMLHAID---
------------------------------SGNK--------------------------
--NASHYYL-SHPIRVVSKVDH--IKKDPNGSC---------------------------
-EK-------------------------------------------------------KQ
T----------------------------FIDI-----------LTDRLNT---------
------LESIHVGQSN--------ILCSML---KQRGL------------PASEY-SYSE
LDPLDI-----------------------------------------------NST--TS
SPPS----------SPFV--LSAEGTP--IANGSSKLH----------------------
----------------------------------------HKK-----------------
------LKQQQQQQQQQQEEG---------------------------------------
------------------------------------------------------------
-----------------------KSSN----------KKKAEQFL----DSFNNVIRVYK
-KE------------NLDS-----KKL---------------------------------
----------------NFLEN-------LTNDERNILSDLLDSFTFDDPIVKNHQS----
-------NSQSSS----------------------------------TSSSFNLSSF--N
VGEEYNCQCT-----DCPY----RKQAEQ-----L-ILLSP-----IMSFHSPIQV----
------------------------------------------------------------
------------------------------------------------------------
------------------------LTPSTPRSPSETP---------------------LT
NGNN----STTLGD-------DIE-------II------ETITTSLE-------------
------------------------------------------------------------
------------------------------------------------------------
---------
>DDB_G0287317
MMSYEQQQYLTQQQQMNN-FTNLTNLTNMNS-----------------------------
VNHN--------------------------------------------FGLM--------
------------------------------------------------------------
------------------------------------------------------------
-----------------------Q-----QQQLVPQQPQLAPPPPPQHQQ----------
------------------------------IPISTQSTPNSTS--------------STT
TTTTTTTSTTTAPTSNSKKSK---------------------------------------
------------------------------------------------------------
------------------------------------------------------------
------------------------------------------------------------
------------------------------------------------------------
---TTPSNGNKPTSGMVT--------------------------------------PIIS
TPLQLSSVNTPLQQYQPNSQ-LQP-----PSPIIKKSSLSTTP---NNINNNNN-NNNN-
-TNTISPKTKGGNNSAPTPTYSSA---TINSPYLEVIEQESISVENVI------------
------------------------------------------------------------
-----------------------------------INNRNS--NVHIVVKNTSFVLKIRS
LD------------------LNKIN----------FSSS-----CVKAGLYYVNEP----
--LKE---VSFI-QNPPITYVGSSCKNGEQFAIDIKISILSSQHQGNLFYIMVHVSPENQ
KSI-TKDGKEAIVPTTSSTSTSSSATSTTSSSTSS---TTTTSSTSNSSTPGSTMGC---
-INGGNSIL-SFPIRVVSKVDH--IKKDPNGVC---------------------------
-EK-------------------------------------------------------KQ
T----------------------------FIDI-----------LTDRLSS---------
------LENLHLTQSA--------LLSNML---KERGI------------PESEY-SFSE
YSEPEL-----------------------------------------------ISCAFST
SPPS----------SPFS--ISGGGG--------SGGIP---------------------
---------------------SQSG----------IIK-KHKKPS---------------
-----GSSG---------------------------------------------------
------------------------------------------------------------
-----------------------YGDN----------KNTAERFL----ECFNRVIKVYK
-E-------------HYGK-----KSF---------------------------------
-------------ELSKFISS-------LDNDEKNILVDLLESFTFDESSQVKSL-----
------------------------------------------------------D----N
NDHCEDCNCE-----TCPY----KQQAEQ-----F-MLLSP-----VICFPSPA------
------------------------------------------------------------
------------------------------------------------------------
------------------------IKSSNNTNNTNNT-----------------------
---N----NT---------------------------NNNTVVTI---------------
------------------------------------------------------------
------------------------------------------------------------
---------
>Dfir_g2587
MMSYEQQQYLTQQQQMNN-FTNLTNLTNMNS-----------------------------
VNHS--------------------------------------------FGLM--------
QQQ-QQQQQQQQQQ----------------------------------------------
------------------------------------------------------------
------------------LQQQQQ-----QQQLVPQQAQLAPPPPPQHQQ----------
------------------------------IP-----TPNISN--------------NPT
ITTSSTN------TSNSKKSK---------------------------------------
------------------------------------------------------------
------------------------------------------------------------
------------------------------------------------------------
------------------------------------------------------------
---TTPNNGNKPTSGMVT--------------------------------------PIIS
TPLQLSSVNTPLQQYQPNSQ-LQP-----PSPIIKKSSLSAPT---TTTPNNIN-NNNNS
SNNNISPKTKGGNNSAPTPTYSSA---TINSPYLEVIEQESISVENVI------------
------------------------------------------------------------
-----------------------------------INNRNS--NVHIVVKNTSFVLKIRS
LD------------------LNKIN----------FSTS-----CVKAGLYYVNEP----
--LKE---VSFI-QNPPITYVGSSCKNGEQFVIDIKISILSSQHQGNLFYIMVHVSPENQ
KTITSKDGKEAIVPTTSISTSTSTSSSSSTTTTSS---SSSSNS---SSIPGSTMGC---
-INGGNSIL-SFPIRVVSKVDH--IKKDPNGVC---------------------------
-EK-------------------------------------------------------KQ
T----------------------------FIDI-----------LTDRLSS---------
------LENLHLTQSG--------LLSNML---KERGI------------PESEY-SFSE
YSEPEL-----------------------------------------------ISCAFST
SPPS----------SPFS--ISGG------IQSTQNGIA---------------------
---------------------SGSG-----------GK-KHKKQT---------------
-----GSLV---------------------------------------------------
------------------------------------------------------------
-----------------------YGDN----------KNTAERFL----ECFNRVIKVYK
-E-------------HYGK-----KSF---------------------------------
-------------ELSKFISS-------LDYDEKNILVDLLESFTFDESSQVKSL-----
------------------------------------------------------DS---N
NDHCEDCNCE-----TCPY----KQQAEQ-----F-MLLSP-----VICFPSPA------
------------------------------------------------------------
------------------------------------------------------------
------------------------IKSSN--TTINNT-----------------------
---N----NT----------------------------NNTVVTI---------------
------------------------------------------------------------
------------------------------------------------------------
---------
>Dint_g5765
----------------------------MNS-----------------------------
VNHN--------------------------------------------FGLM--------
QQQ-QQQQQQP-------------------------------------------------
------------------------------------------------------------
-------------------QQQQQ-----QQQLVPQQLQLAPPPPPQHQQ----------
------------------------------IPISNQSTPNIT-----------------T
TTTLASS------TTNSKKSK---------------------------------------
------------------------------------------------------------
------------------------------------------------------------
------------------------------------------------------------
------------------------------------------------------------
---TTPTNSNKPTSGMVT--------------------------------------PIIS
TPLQLSSVNTPLQQYQPNSQ-LQP-----PSPIIKKSSLSTQT---ASNPNINN-NSNN-
-NNNISPKTKGGNNSAPTPTYSSA---TINSPYLEVIEQESISVENVI------------
------------------------------------------------------------
-----------------------------------INNRNS--NVHIVVKNTSFVLKIRS
LD------------------LNKIN----------FSSS-----CVKACLYYVNEP----
--LKE---VSFI-QNPPITYVGSSCKNGEQFVIDIKISILSSQHQGNLFYIMVHVSPENQ
KTITTKDGKEAIVPTTTTSTTTSTTTSTTTSTSTS---SSSSSSISNSSVPGSTMGC---
-INGGNSIL-SFPIRVVSKVDH--IKKDPNGVC---------------------------
-EK-------------------------------------------------------KQ
T----------------------------FIDI-----------LTDRLSS---------
------LENLHLTQSA--------LLSNML---KERGI------------PESEY-SFSE
YSEPEL-----------------------------------------------ISCAFST
SPPS----------SPFS--ISGGGG---CIPSAQN------------------------
------------------------------------GK-KHKK-----------------
------QSV---------------------------------------------------
------------------------------------------------------------
-----------------------YGDN----------KNTAERFL----ECFNRVIKVYK
-E-------------HYGK-----KSF---------------------------------
-------------ELSKFISS-------LDYDEKNILVDLLESFTFDESSQVKSL-----
------------------------------------------------------ES---N
NDHCEDCNCE-----TCPY----KQQAEQ-----F-MLLSP-----VVCFPSPA------
------------------------------------------------------------
------------------------------------------------------------
------------------------IKSSNNSNTTVNT-----------------------
---N----NT----------------------------NNTVVTI---------------
------------------------------------------------------------
------------------------------------------------------------
---------
>Dcit_g7491
MMSYEQQQYLTQQQQMNN-FTNLTNLTNMNS-----------------------------
VNHN--------------------------------------------FGLM--------
------------------------------------------------------------
------------------------------------------------------------
--------------------QQQT-----QQQLVPQQPQLAPPPPPQHQQ----------
------------------------------IPISSQSTPNTN------------------
----ATT------TSTSKKSK---------------------------------------
------------------------------------------------------------
------------------------------------------------------------
------------------------------------------------------------
------------------------------------------------------------
---TTPNNGNKPTSGMVT--------------------------------------PIIS
TPLQLSSVNTPIQQYQPNSQ-LQP-----PSPIIKKSSLSTNQPNNNNNNNNNN-NNNN-
-NNTISPKTKGGNSSAPTPTYSSA---TINSPYLEVIEQESISVENVI------------
------------------------------------------------------------
-----------------------------------INNRNS--NVHIVVKNTSFVLKIRS
LD------------------LNKIN----------FSSS-----CVKAGLYYVNEP----
--LKE---VSFI-QNPPITYVGSSCKNGEQFAIDIKISILSSQHQGNLFYIMVHVSPENQ
KTITTKDGKEAIVPTTSTSSSTSTSSTSSSSSSSS----------LNSSIPGSAMGC---
-INGGNSIL-SFPIRVVSKVDH--IKKDPNGVC---------------------------
-EK-------------------------------------------------------KQ
T----------------------------FIDI-----------LTDRLSS---------
------LENLHLTQSS--------LLSNML---KERGI------------PESEY-SFSE
YSEPEL-----------------------------------------------ISCAFST
SPPS----------SPFS--ISGGGS----VQLQSGGI----------------------
------------------------------------IK-KHKKPS---------------
-----GSSV---------------------------------------------------
------------------------------------------------------------
-----------------------YGDN----------KNTAERFL----ECFNRVIKVYK
-E-------------HYGK-----KSF---------------------------------
-------------ELSKFVSS-------LDNDEKNILVDLLESFTFDESSQVKSL-----
------------------------------------------------------DS---N
NDHCEDCNCE-----TCPY----KQQAEQ-----F-INNNN-----NNSNSNSSNN----
------------------------------------------------------------
-----------NHNNNQN------------------------------------------
------------------------SNNSNNNNNNNNS-----------------------
--NN----NT----------------------------NNTIVTV---------------
------------------------------------------------------------
------------------------------------------------------------
---------
>DPU_G0053728
-MS---------------------------------------------------------
-NIN--------------------------------------------------------
------------------------------------------------------------
------------------------------------------------------------
------------------------------------------------------------
------------------------------------------------------------
------------------------------------------------------------
------------------------------------------------------------
------------------------------------------------------------
------------------------------------------------------------
------------------------------------------------------------
------------------------------------------------------------
------------------------------------------------------------
--------------------ITSG---SASSPYLEVIEQESISIENAI------------
------------------------------------------------------------
-----------------------------------INNRNS--NVHIVVKNTSFVLKIKS
LD------------------ISKVN----------FSSS-----CVKAGLYYVGDP----
--LKE---VSFI-QNPPITYVGSSCKNGEQFAIDIKISILSSQHQGNLFYILVTASPD--
------------------------------ASNKN-------------------------
--GATHTVL-SFPIRVVSKVDH--IKKDPNGVC---------------------------
-EK-------------------------------------------------------KQ
T----------------------------FIDV-----------LTDRLTT---------
------LERIHQDQST--------LLSKML---KERGI----QAP-----PVTEYSSYTE
YTESDL-----------------------------------------------LSCGFST
SPPS----------SPFS--ISDSTS---ISSTSTSTTA---------------------
---------------------TTSL----------LTK-KHKK-----------------
------HVNGGNALTINNNIN---------------------------------------
------------------------------------------------------------
-----------------------THSN----------KNTAEKFL----ESFNKVIKVYK
-ED------------NYGK-----KTL---------------------------------
-------------ELSNFISG-------LEYDEKNILVDLLESFTFDESSQVKSN-----
------------------------------------------------------PS---S
SDHNEDCNCE-----TCPY----KQQAEQ-----F-MLLSP-----VVCFPSPA------
------------------------------------------------------------
------------------------------------------------------------
------------------------IKPTVPSPTNQI------------------------
------------------------------------------------------------
------------------------------------------------------------
------------------------------------------------------------
---------
>Dros_g11108
MMNYEQQQ---QFIAMNN-FTNLTNLTNMGS-----------------------------
VNHN--------------------------------------------FSGM--------
MQQ-QQPQPPT-------------------------------------------------
------------------------------------------------------------
------------------------------MMQMQMQMQAIQPPPPQ-------------
-------------------------------------VPN-------------------T
TTTTTTT------SSSSKKSHKLNNT----------------------------------
------------------------------------------------------------
------------------------------------------------------------
------------------------------------------------------------
------------------------------------------------------------
--PNTNNNNNRPPSTGMT--------------------------------------PIIS
TPLQLSSVNTPLQQYQPNSQ-LQP-----QSPLIKKS-LS------SNSPKSKS-NSNN-
-NN------------IPTPTYSST---TINSPYLEVIEQESISVENVI------------
------------------------------------------------------------
-----------------------------------INNRNS--NVHIVVKNTSFVLKIKS
LD------------------MNKIN----------FSTS-----CVKAGLYYVNEP----
--LKE---VSFI-QNPPITYVGSSCKNGEQFAIDIKISILSSQHQGNLFYIMVNVSPENL
KA-TPKDSKDSKLETTLTTTTSTTTTSTSPSCNSL-------------------------
--PIGNSIL-SFPIRVVSKVDH--IKKDPNGVC---------------------------
-EK-------------------------------------------------------KQ
T----------------------------FIDI-----------LTDRLSV---------
------LENIHMTQSS--------LLSNML---RERGI------------PESEY-SFSE
YSEPDL-----------------------------------------------ISFNFST
SPPS----------SPFS--ISANNN---QQQSKKN------------------------
-------------------------------------K-KSKKHN---------------
-----ATSTNNNNNSNNNNNN---------------------------------------
------------------------------------------------------------
-----------------------GIDN----------KNTAERFL----ECFNRVIKVYK
-ED------------NYCK-----KSL---------------------------------
-------------ELSNFINS-------LEYDEKIILVDLLESFTFDESSQVKTN-----
-------------------------------------------------NTNGETS---N
NEHSDDCSCE-----TCPY----KQQAEQ-----F-MLLSP-----VICFPSPA------
------------------------------------------------------------
------------------------------------------------------------
------------------------IKSTLPSTNVPVT-----------------------
TSST----STAITA-------TTV-------SIPI--SNNGITTTI--------------
------------------------------------------------------------
------------------------------------------------------------
---------
>Pvio_g6906
-MGH--------------------------------------------------------
---N--------------------------------------------------------
------------------------------------------------------------
------------------------------------------------------------
------------------------------------------------------------
------------------------------------------------------------
------------------------------------------------------------
------------------------------------------------------------
------------------------------------------------------------
------------------------------------------------------------
------------------------------------------------------------
--QNFNNNCSTPSQ----------------------------------------------
--------------------------------------------------SSSN------
----------------------NK---TKISPYLQVCEQECISTENII------------
------------------------------------------------------------
-----------------------------------LNNRNC--NLHIVVKNTSFVLKIKT
ND------------------MSQVN----------FAAC-----NVKAGLYYASDP----
--LKE---VSFI-QNPPITYVGSACNNGEVFSIDTKISILSSQHQGNLFYIMVTCVPENN
K-----------------------------------------------------------
--TQVHTVL-SFPIRVVSKVDH--IKKDPNGVC---------------------------
-EK-------------------------------------------------------KQ
T----------------------------FIDI-----------LTERLNV---------
------LENYHVSQSQ--------LITNLL---KQKKK----GSTSM---AHGSS-DPNE
YSEPEL-------------LPGTSSSA--------------------------LSGAFSV
SPPS----------SPFS--ISGSGS----------------------------------
------------------------------------------------------------
-----------TSNKKQKASS---------------------------------------
------------------------------------------------------------
-----------------------QSKN----------KNTAERFL----ECFNRVIKVYK
-DE------------GYDK-----KAP---------------------------------
-------------ELSDFLET-------FTEDEKYILVDLLDSFTFDESSQKKQLQ----
-------QQQSQQQYN---------------------------GAEQIDDFYGINS---T
GIQEENCTCE-----SCPY----RQQAEQ-----FNLMLSP-----VMKFQSPM------
------------------------------------------------------------
------------------------------------------------------------
------------------------IKSMTPFSTSQFL-----------------------
------------------------------------------------------------
------------------------------------------------------------
------------------------------------------------------------
---------
>Dcav_g8389
-MSH-----------------DQYTPLKKPK-----------------------------
------------------------------------------------------------
------------------------------------------------------------
------------------------------------------------------------
----------------------------------TEKIKLLPP-----------------
------------------------------------------------------------
------------------------------------------------------------
------------------------------------------------------------
------------------------------------------------------------
------------------------------------------------------------
------------------------------------------------------------
------------------------------------------------------------
------------------------------------------------------------
-----------------------------ISQPFNVSEQECISTENVI------------
------------------------------------------------------------
-----------------------------------LNNRNA--NVHIVVKNTCFVVKIRS
LD------------------TSAIN----------FSNS-----LVRAGLFYAYDP----
--LKE---VNYI-QTPPINYFGSAGNQGETFSLDIKISILSSQHQGNLFFIIFYVSD---
------------------------------PLKPN-------------------------
--QPPHQVL-SHPIRVVSKVDH--IKKDGNGIC---------------------------
-EK-------------------------------------------------------KQ
T----------------------------FIDV-----------LTDRLNT---------
------LENIHISQSN--------ILSLML---KQRGL------------PASDF-MLTE
FDDIDL-----------------------------------------------LNSQLFK
KTPNLEQTKIETIESP--------------------------------------------
------------------------------------------------------------
------------------------------------------------------------
------------------------------------------------------------
-----------------------RVNS----------KQTAEKFL----ESFNKVIKVYK
-DS------------NINN-----KSTG----------GENNTDSENDNENASISNKITP
K------------DLSKFIET-------LNGDEKNILVDLLDSFTFNEPSLVK-------
----------------------------------------------------------PP
VDQNEECSCE-----DCPH----RHQVEQ-----L-MTLGSDQFYGFQKFHSASVKCNV-
--------CTKTAYPLESVKA---------------------------------------
------------LDNSFH---------------------------------KGC------
------------------------FKCSVCSATLSIK--TFKGV-------EGKLYCPVH
TPKA---THTQVAD-------SVA-------TV------NAINSPKKASEGLGN------
--CLRGPGGKPQIATFG----------GKEGYVSSQ------------------------
-------PDGQEQYSGQQQEEEYYEEQ---------------------------------
---------
>XP_653185
-M----------------------------------------------------------
------------------------------------------------------------
------------------------------------------------------------
------------------------------------------------------------
------------------------------------------------------------
------------------------------------------------------------
------------------------------------------------------------
------------------------------------------------------------
------------------------------------------------------------
------------------------------------------------------------
------------------------------------------------------------
------------------------------------------------------------
------------------------------------------------------------
--------------------------------LLTLERQTSSSTEFIN------------
------------------------------------------------------------
---------------------------------------EK--EVCVVVKQSIFTLTITS
PH--------------------RID----G--------------TIDCELVYDMDD----
--LKP---VGYV-SQNPLSFKVQQITS-NTVNVECKLAVLSSQHEDLLFRVHVKLLLGD-
------------------------------------------------------------
--SVIGSIY-SHPIKSTSKADS--HRKTKLN-----------------------------
----------------------------------------------------------KN
C-------------------------------------------FETKPKK---------
------ISKIKKDSKK--------LTSALILP-QERSL----EIEII---KANRD-LIQK
LNDNLNRQ----------------------------------------------------
------------------------------------------------------------
------------------------------------------------------------
------------------------------------------------------------
------------------------------------------------------------
-------------------------------------NEKTKTLN----GSISELIWKLS
-QY------------DYNQ-----HVQ---------------------------------
-------------MICEVLNL-------FTPEQLEVLQEIASIFQS--------------
------------------------------------------------------------
---------------ACPI----QNTQEQ-------------------------------
------------------------------------------------------------
------------------------------------------------------------
------------------------------------------------------------
-------------------------------PYVPYQEMNAYWN----------------
------------------------------------------------------------
-------PNF-------------------------------EESFM--------------
---------
>XP_653278
-MG---------------------------------------------------------
------------------------------------------------------------
------------------------------------------------------------
------------------------------------------------------------
------------------------------------------------------------
------------------------------------------------------------
------------------------------------------------------------
------------------------------------------------------------
------------------------------------------------------------
------------------------------------------------------------
------------------------------------------------------------
------------------------------------------------------------
------------------------------------------------------------
--------------------------------KVFLERQTCVMNEKVG------------
------------------------------------------------------------
-----------------------------------KN------EVYVVVKQTNFMLCLTS
VE-------------------P-------------IENA-----EVTCELLYDIPE----
--LKP---VPYV-SQKPISYKVQQVSN-EAINIECKLNVLSSKHEDMLFKIRANVYNNG-
------------------------------------------------------------
--VVVGEVI-SYPIRCTSKIDG--TKKSRQII----------------------------
----------------------------------------------------------NK
SLV--------------------------HQQI-----------EATKPKK---------
-ND---LPIPNSATQR------KVFELALL---SSNTI------------------LLER
LSSLTRRE----------------------------------------------------
------------------------------------------------------------
------------------------------------------------------------
------------------------------------------------------------
------------------------------------------------------------
-------------------------------------ETKITTIE----AGIQAICEKMA
-GI------------EYST-----LQV---------------------------------
-------------HLMNVLGG-------LDIEQSNTLFEICSVIQS--------------
------------------------------------------------------------
---------------MFPQ----QYTFQP-------------------------------
------------------------------------------------------------
------------------------------------------------------------
-----------------------------------------------------------I
ITQN----SQQLPQ-----------------EYTPFGEFNGNYSGQ--------------
------------------------------------------------------------
-------PNV------------FGTL----------------------------------
---------
>XP_001913675
-MS---------------------------------------------------------
------------------------------------------------------------
------------------------------------------------------------
------------------------------------------------------------
------------------------------------------------------------
------------------------------------------------------------
------------------------------------------------------------
------------------------------------------------------------
------------------------------------------------------------
------------------------------------------------------------
------------------------------------------------------------
------------------------------------------------------------
------------------------------------------------------------
------------------------------ENTLFIERQTSVMTEMVK------------
------------------------------------------------------------
---------------------------------------GE--EILVVVKQCNFVLTISS
NTRV-------------------------------LEGA-----EICCELLYDSPE----
--LKP---VSFI-NQPPIKYKALQASE-HSLNVECKLNVLSSQHEDHFFRVKVTVLLEG-
------------------------------------------------------------
--KNIGDVL-SSPIRSISKLDP--HKKELIK-----------------------------
--K-------------------------------------------------------KK
S----------------------------EARI-----------VIHSTEKK--------
PKAISYLEENKNIKSFTLTN----LLTIL----SQNTT------------------LLEQ
IKQKQSN-----------------------------------------------------
------------------------------------------------------------
------------------------------------------------------------
------------------------------------------------------------
------------------------------------------------------------
-------------------------------------EDDLSSLE----NGFLCFIDRYN
---------------QSGR-----RKN---------------------------------
-------------LIIDAIAR-------LNDTSLQGLDEISNVVEATLPDERRRTSTE--
------------------------------------------------------------
--------------YDYPY-----------------------------------------
------------------------------------------------------------
------------------------------------------------------------
---------------------------------------------------------SLR
NTQR----DYPIPS----FIPPPA------------------------------------
------------------------------------------------------------
------KP--------------FINY---------------TNPFLR-------------
---------
>EMD45899
-M----------------------------------------------------------
------------------------------------------------------------
------------------------------------------------------------
------------------------------------------------------------
------------------------------------------------------------
------------------------------------------------------------
------------------------------------------------------------
------------------------------------------------------------
------------------------------------------------------------
------------------------------------------------------------
------------------------------------------------------------
------------------------------------------------------------
------------------------------------------------------------
------------------------------NQSIFIERQTCARTQVIG------------
------------------------------------------------------------
---------------------------------------NK--EIYIVVKQNNFYIQLRS
ET---------------------MQ----------LTEC-----EFKCVLIYDTPD----
--KRL---VPFV-NASPIKYKIHQLTT-HSVSIESKLTVLSSQHEDMLFIVRIDILNHK-
------------------------------------------------------------
--ELITKLF-SAPIKVTSKPES--KKKLKFDSF---------------------------
----------------------------------------------------------KR
D-------------------------------------------NEKKPKI---------
------CENLNISNSSSLTDESNICVFTLL---ATNSI------------------LMEQ
IRKNLNK-----------------------------------------------------
------------------------------------------------------------
------------------------------------------------------------
------------------------------------------------------------
------------------------------------------------------------
-------------------------------------IKPIETLE----NGLKKYIRLML
-SL------------DFSC-----HQY---------------------------------
-------------YLFDSLKS-------LSPQQITALEEISNVFSHSSH-----------
------------------------------------------------------------
---------------SIPFIN-FNQQIQS-------------------------------
------------------------------------------------------------
------------------------------------------------------------
------------------------------------------------------------
----------------------------------QETQYDLISNSV--------------
------------------------------------------------------------
-------PNQ------------FLRKSSL------------EQQF---------------
---------
>g4756
-MSR--------------------------------------------------------
------------------------------------------------------------
------------------------------------------------------------
------------------------------------------------------------
------------------------------------------------------------
------------------------------------------------------------
------------------------------------------------------------
------------------------------------------------------------
------------------------------------------------------------
------------------------------------------------------------
------------------------------------------------------------
------------------------------------------------------------
------------------------------------------------------------
---------------------------VASTNRYCINLHDTLSQETTR------------
------------------------------------------------------------
-----------------------------------NNGKDL-ITHFVVVKNTPFLINISS
KD-------------------SSVN----------FRKT-----KITATLIYDCEP----
--RRE---VSLL-RSSPLEYVTHLSSNGELITIEARIHVLTSQNENSLFRVNLKFNDE--
------------------------------------------------------------
------ELL-SEPLKVISKADN--LKKPSQKSTNN------------------------S
NKK-------------------------------------------------------KR
N----------------------------ASDAFG---------FGDTLQR---------
------IEQQQQEQKN--------LIDMLY---QQNQL------------------LMTQ
LQAPPSPQH-----------------------------------------------SVPS
TPQH---------SSPSPS-PSFHSV------PSPELP----------------------
------------------------------------------------------------
----------ISSPSSTDSSD---------------------------------------
------------------------------------------------------------
-------------------------------------LSSERDFH-TCVSALRTFLNCYK
-SY------------TATD-----RPH---------------------------------
-------------KVRLLNDS-------LSTEQQDALSCLTTNVLQVQNSTGDSL-----
------------------------------------------------------------
---------------ALPSMDMFEDHFERQ----FSAMSSP-------------------
------------------------------------------------------------
------------------------------------------------------------
------------------------------------------------------------
-------------------------------------EHDGLSNRGEVSTLLGS------
------------------------------------------------------------
----------------------WLDV------IDDRTRRVKVDNCLFVPNGSKVC-----
NKGE-----
