# Supplementary material for: Evolution of a novel cell type in Dictyostelia required gene duplication of a cudA-like transcription factor
Source: Curr Biol. 2022 Jan 24;32(2):428–437.e4. doi: 10.1016/j.cub.2021.11.047 (PMC8808424; doi:10.1016/j.cub.2021.11.047)
Supplement: Data S2. Zip file with the full and trimmed protein and DNA alignments that were used for the phylogenetic trees in Figure 1 [file mmc3.zip › Alignments/CudA-like_prot_trimmed_align_fig1A.fas]

>DLA_00384
QNNKYRIE----------------------------------------------------
-------------------------------------------FGMMP--NDNVVVKKAA
FTIKISPKNNHQFELQSVSKEKVQLRLAYEGNINSEIRQIKGTPLNYNVYYTPQSKLITI
EARINILSSKHENSRFNLIIQLGEK-----------------------------------
--------------------------------TSLLTDPIKCVSKLLVPKSAAEQKKTNE
KKLIQSVKKLNEDKKKDRNLIQLLY---KQNLALVEHLNSISSQNNSQYYPNTGNMTLSD
CSPCSSETDYTRSVIDDYSVQSTPLVYEQSSQSQAEEHHQ----VFPN------
>DFA_05218
NNKSYRISLQDTSIVA--------------------------------------------
--------------------------------------------------GEDVVVKNAP
FLIVVSSNPGDESSISATDTQDITVDLVEADNVDQAIVCRTTSSFDHNVYLKE--GSITV
EARIHVLSSKQEGISFRMTIKFGSQ-----------------------------------
---------------------------------SVVSPPIKCVSKLDPKKKRNISKRKLS
NTDTRVLKKVKRQQKKDRELISLLY---KQNVMLVNQINVLTSTSSSLSFPMINTDMLEN
LGSSDQTANQQMQFDGNVKCNGDAGFSNFKTTNTAAAATK--------QQQVIR
>PPL_01091
----FTIQLQDTNREE--------------------------------------------
----------------------------------------------NN--DIDVVVKNTP
FLIVVNASDKSVFSFLSSSKEAVVVQLVYDDDSSSEVTYRKTKPLDYNIYLKE--RSMTI
ETRLHVLSSKHENNCFRVSVDFNNS-----------------------------------
---------------------------------HLVTDSIKCVSKLDSKRKRTPAKRKAN
STVNRAVKKLRAQQKKDRELISLLY---KQNLMLLNQVNSLTNSSDQYNFTDSSNVNATA
NSSASDISYQCRSDMSNINVTDFSIYNDQVTQNSNYGTSN----TSPI------
>Pmul_g5472
----FSIQLQDTNHEE--------------------------------------------
----------------------------------------------NN--EIDVVVKNTP
FLIIVNASEKSGFSFLSSSKDSVVVQLVYDDDSSSEVTYRKTKPLDYNIYLKE--RSMTI
ETRLHVLSSKHENNCFRVSVDFNKH-----------------------------------
---------------------------------HLVTDSIKCVSKLDTKKKK-PVKRK--
-ALNKAVKKLRAQQKKDRELISLLY---KQNLMLLNQVNSLTNNPDQYNFA-------NV
NNPSSEVSYQCRSDMSNLSIT---------------------------------
>DDB_G0293478
QNSKFNVTLVDTLKADN-------------------------------------------
--------------------------------------------------SVNIVTKNIP
FLLVIDPKKSNKLNFQNLTKDKVSLKLVYENDLESKVNSLKTSPLDYNIYIKD--QTVTV
ETRIQTLSSKHENNLFKIILELDGK-----------------------------------
---------------------------------SLYTESIRCVSKITNINKDNRDKKTKS
SNMAKTIKKLKKLRQNDKNLISLLY---QQNKLITTQLNSVTSQIQDFQFPMIDSDVLKS
ISTNETYSYQVANDFDNDSSSSNDGIHNNDIVVAAANSS-----TSAFSHEVRL
>Dcit_g2299
QNSKFNVTLVDTLKADN-------------------------------------------
--------------------------------------------------NVNIVTKNIP
FLLVIDPKKSNKLNFQNLTKDKVSLKLVYENDLENKVNSLKTSPLDYNIYIKD--QSVTV
ETRIQTLSSKHENNLFKIILELDGK-----------------------------------
---------------------------------SLYTESIRCVSKITNINKDNKDKKTKS
PNMAKTIKKLKKLRQNDKNLISLLY---QQNKLITTQLNSVTSEIQDFQFPMIDSDVLKS
ISTNETYSYQVVNDFDNINSSSNDGIHNNNTLVAAATSS-----TSAFSHEVRL
>Dint_g3260
QNSKFNVTLVDTLKADN-------------------------------------------
--------------------------------------------------NVNIVTKNIP
FLLVVDPKKSNKLNFQNLTKEKVSLKLVYENDLENKVNSLKISPLDYNIYIKD--QSVTV
ETRIQTLSSKHENNLFKIILELDGK-----------------------------------
---------------------------------SLYTESIRCV-----------------
-------------------------------------------EIQDFQFPMIDSDVLKS
ISTNETYSYQVVNDFDNIHSSSNNGIHNNGALVAAASSST----TSAFSHEVRL
>Dfir_g5894
QNSKFNVTLIDTLKADN-------------------------------------------
--------------------------------------------------NVNIVTKNIP
FLLVVDPKKSNKLNFQSLTKEKVSLKLVYENDLENKVNSLKTSPLDYNIYIKD--QSVTV
ETRIQTLSSKHENNLFKIILELDGK-----------------------------------
---------------------------------SLYTESIRCVSKITNINKDNKDKKTKS
PNMAKTIRKLKKLRQNDKNLISLLY---QQNKLITTQLNSVTSEIQDFQFPIIDSDVLKS
ISTNETYSYQVVNDFDNPSSSDSNG-----TVVAA--SS-----TSAFSHEVRL
>DPU_G0061940
YNNKFNIKLNDIVRGGD-------------------------------------------
--------------------------------------------------NTVVVTKNMP
FTIVVENKQ-SKTSFENLTKDKVSLKLVYENDL-APVNTLKASPLEYNIYISS--EVITI
ETRILALSSQHENSLFKVVMLLDNL-----------------------------------
---------------------------------PIQTEVIKCVSKITNIKENNNNKKSKS
NILSKTIKKLKQLRQNDKNLISLLY---QQNKLITSQLNSVTT-----------------
------------------------------------------------------
>Dros_g8865
QNNKFNITFVNTFKTY--------------------------------------------
--------------------------------------------------NVNIVTRNSP
FLLVVEPKPATTTNFQTLTKEKVSLKLVYDDDLESKVNSLKTDPLEYNVYIKDQ-SSITI
ETRIQTLSSKHENNLFKIIIVVDGY-----------------------------------
---------------------------------SLYTESIRCVSKITNINKDKIAKKSQT
QSLAKTIRKLKKLRQNDKNLITLLY---QQNKLITSQLNSVTSNIPNYQFQ---------
------NQHHINNNSNN-------------------------------------
>Pvio_g6108
NNNKFNIQLLDTTHSSTCK-----------------------------------------
----------------------------------------------------NIVAKNAP
FQIIITLKDRKSVNLGSLTKDKVALRLVYENDLDNQVHVLTTKPLDYNVYLR--GDSLTI
ETRIHVLSSKHENNLFKIILCFGDQ-----------------------------------
---------------------------------TIYTDSIKCVSKLVCENKKKPSKKTEK
KTISKTIRKLKELRKRDRDLISLLY---QQNKQMVDQLNTISNQPSYMDYPIIDTDIIDS
LPTESSNSYSVVSQCSNISLNENEVFSSDVTISANAVAEQ----ISPS------
>DFA_02462
SNKRMAITQQTCLVEEKFS-----------------------------------------
------------------------------------------KNGVQK--NVHVVVKNNP
FLLTLTLYD-KSLNFHHL---SPEVQLVYDSENLKEVDSATMKPLEYKTRANEDGDQLTV
ELRIKVLSSQLEDMLFRARVKIID---------------------------------PRT
RK-E-------------------------ITGLAVITHPIRVVSKPDQVKKKAKKKRAPT
DSLMDTLNRLEHQQKEQQRLLKKLCNFDKENNV-GPQTNNN--KLEKDDFQRAFKDFIGA
FKDGADSAFKIN-----TCATDAQTMCEILELVKAELKKEEQIKTQSTSESLQQ
>PPL_08828
SNKRISITQQTCLVEEKFS-----------------------------------------
------------------------------------------KNGVQK--NVHVVVKNNP
FLLTLTLLD-NSLNFHQL---SPEVHLVYDSENLKEVDSATMKPLEYKTRANEEGDQLTV
ELRIKVLSSQLEDMLFRARVRIVD---------------------------------PRT
RK-E-------------------------IAGLAVVTHPIRVVSKPDQVKKKAKKKRAPT
DSLMDTLNRIEHQQKEQQRLLKKLCYFDKENNL-GALLAAN--VADKDDFQKAFKEFICA
FKDGADSAFKIN-----TCANDAQTMCEILELVKMEMKKDEQIKICPYKVKVDH
>Pmul_g2615
SNKRISITQQTCLVEEKFS-----------------------------------------
------------------------------------------KNGVPK--NVHVVVKNNP
FLLTLSLLD-NSLNFHQL---SPEVHLVYDSENLKEVDSATMKPLEYKTRANEEGDQLTV
ELRIKVLSSQLEDMLFRARVRIVD---------------------------------PRT
RK-E-------------------------ISGLAVVTHPIRVVSKPDQVKKKAKKKRAPT
DSLMDTLNRIEHQQKEQQRLLKKLCFFDKENNI-GALLAAN--VADKDDFQKAFKDFISA
FKDGADSAFKIN-----TCANDAQTMCEILELVKMEMKKDEQIKICPYKCK---
>DLA_09490
GSKRMILAQQTCLVEEKFS-----------------------------------------
------------------------------------------KNGVQK--NVHVVVKNNP
FLLIVNLLD-PSLNFHQL---SPEVHLVYDSESLKEVDSATVKPLEYKTRSNEEGNELTI
ELRIKVLSSQLEDMLFRAKVKIID---------------------------------PRT
RK-E-------------------------IPGLFVITHPIRVVSKPDQVKKKAKKKRAPT
DSLMDTLNRIEHQQKEQQRLLKKLCFYDKDNNIDLKLISAQM-AADKNEFQSAFKEFISA
FKDGADVAFKIN-----TCANDAQTMCEILEMVKSELKNDQQYKSCPYKQKVDH
>DDB_G0284465
SNKRIMISQQTCLVEEKFS-----------------------------------------
------------------------------------------KNGVQK--NVHVVVKNNP
FLLTLSLLD-SSLNFHQL---TPEVQLVYDSESLKEVDSATVKPLEYKTRANEEGDQLTI
ELRIKVLSSQLEDMLFRAKVKIVD---------------------------------PRT
RK-E-------------------------THGLSVITHPIRVVSKPDQVKKKAKKKRAPT
DSLMDTLNRIEHQQKEQQRLLKKLCYHDKENNI-IQLI-QQQQLNSKDEFQSAFKEFIGA
FKDGADGAFKIN-----TCANDAQTMCEILEMVKVELKKDENFKVCPYKQKVDH
>Dcit_g2501
SNKRIMISQQTCLVEEKFS-----------------------------------------
------------------------------------------KNGVQK--NVHVVVKNNP
FLLTLSLLD-STLNFHQL---TPEVQLVYDSESLKEVDSATVKPLEYKTRANEEGDQLTI
ELRIKVLSSQLEDMLFRAKVKIVD---------------------------------PRT
RK-E-------------------------THGLSVITHPIRVVSKPDQVKKKAKKKRAPT
DSLMDTLNRIEHQQKEQQRLLKKLCYHDKENNI-IQLIQQQQQLNSKDEFQSAFKEFIGA
FKDGADGAFKIN-----TCANDAQTMCEILEMVKVELKKDENFKVCPYKQKVDH
>Dfir_g1122
SNKRIMISQQTCLVEEKFS-----------------------------------------
------------------------------------------KNGVQK--NVHVVVKNNP
FLLTLSLLD-NTLNFHQL---TPEVQLVYDSESLKEVDSATVKPLEYKTRANEEGDQLTI
ELRIKVLSSQLEDMLFRAKVKIVD---------------------------------PRT
RK-E-------------------------THGLSVITHPIRVVSKPDQVKKKAKKKRAPT
DSLMDTLNRIEHQQKEQQRLLKKLCYHDKENNI-IQLIQQQQQLNSKDEFQSAFKEFIGA
FKDGADGAFKIN-----TCANDAQTMCEILEMVKVELKKDENFKVCPYKQKVDH
>Dint_g4631
SNKRIMISQQTCLVEEKFS-----------------------------------------
------------------------------------------KNGVQK--NVHVVVKNNP
FLLTLSLLD-STLNFHQL---TPEVQLVYDSESLKEVDSATVKPLEYKTRANEEGDQLTI
ELRIKVLSSQLEDMLFRAKVKIVD---------------------------------PRT
RK-E-------------------------THGLSVITHPIRVVSKPDQVKKKAKKKRAPT
DSLMDTLNRIEHQQKEQQRLLKKLCYHDKENNI-IQLIQQQQQLSSKDEFQSAFKEFIGA
FKDGADGAFKIN-----TCANDAQTMCEILEMVKVELKKDENFKVCPYKQKVDH
>Dros_g860
SNKRIMISQQTCLVEEKFS-----------------------------------------
------------------------------------------KNGVQK--NVHVVVKNNP
FLLTLTLLD-QSLNFHQL---TPEVQLVYDSESLKEVDSATVKPLEYKTRANEEGDQLTI
ELRIKVLSSQLEDMLFRAKVKIVD---------------------------------PRT
RK-E-------------------------THGLSVITHPIRVVSKPDQVKKKAKKKRAPT
DSLMDTLNRIEHQQKEQQRLLKKLF------------------LNGKDEFQSAFKEFIGA
FKDGADGAFKIN-----TCANDAQTMCEILEMVKVELKKDENFKVCPYKQKVDH
>DPU_G0056742
SSKRIVITQQTCLVEEKFS-----------------------------------------
------------------------------------------KNGVQK--NVHVVVKNNP
FLLTLSLLD-NSLNFHQL---TPEVQLVYDSESLKEVDSATVKPLEYKTRANEEGDQLTI
ELRIKVLSSQLEDMLFRAKVKIVD---------------------------------PRT
RK-E-------------------------TQGLSVITHPIRVVSKPDQVKKKAKKKRAPT
DSLMDTLNRIEHQQKEQQRLLKKLCYHDKENNI-IQLIQANKSINGKDEFQNAFKEFIGA
FKDGADGAFKIN-----TCANDAQTMCEILEMVKIELKKDENFKSCPYKQKVDH
>Dcav_g7979
SSKRISLSQQTCLVEEKFS-----------------------------------------
------------------------------------------KNGVQK--NVHVVVKNNP
FLLTLSLMD-SSLNFHQL---SPEVQLVYDSESLKEVDSATVKPLEYKTRANEEGDQLTI
ELRIKVLSSQLEDMLFRAKVKIID---------------------------------PRN
RK-E-------------------------IQGLSIISHPIRVVSKPDQVKKKAKKKRAPT
DSLMDTLNRIEHQQKEQQRLLKKLCFFDKDNMGKIGDLNTAASTGDKDDFQKAFKEFIGA
FKDGADVAFKIN-----TCANDAQTMCEILEMVKVELKKDDSFKTC--------
>Pvio_g2988
TNKRISITQQTCLVEEKFS-----------------------------------------
------------------------------------------KNGVQK--NVHVVVKNNP
FILTLTLLD-SSLNFHQL---TPEVQLVYDSESLKEVDSATVKPLEYKTRANEEGDQLTV
ELRIKVLSSQLEDMLFRAKVKIVD---------------------------------PRT
RK-E-------------------------MSGLSVITHPIRVVSKPDQVKKKAKKKRAPT
DSLMDTLNRIEHQQREQQRLLKKLCFYDKDC------LSTVSSLNGKDDFQNAFKEFISA
FKDGADGAFKIN-----TCANDAQTMCEILEMVKVELKKDNQFKVCPYKQKVDH
>g13644
-MEKLIIAEQTCLLEEKFS-----------------------------------------
------------------------------------------KNGVQK--NVHVVVKNTP
FTITLALLDKQSINFNQF---SADVQLVYDCPTLKEVDFVKLKPMEFKLKPSDEGDQLAV
ELRIKVLTSQLEDMFFRVRMAVID---------------------------------PRT
QQ-E-------------------------VSPQYIVSHPIRVVSKPDQVKKKIKKKRAPT
DNLMDTLTRIEAQQKEQQRLLKKLCL---------------------DGFHKAFCDFLAA
FT-AGEEAYKVH-----TNAQDAQTMCEILDLIRAELKRTGHYA----------
>g13500
NSSLVTILKQTSPFEERVT-----------------------------------------
------------------------------------------RNGIQR--DIHVVIKNSP
FVVQMGIARNCEIDLNHI---AFDCSLLYDTEGEKGVDFVKLKPIEYKCVPNEGGDQVSV
ELRIKVLTSQHEDMFFKVKIQGQD---------------------------------PVT
KQ-D-------------------------VPNLKVITAPIKVISKPEQLKKRQPAKRTVN
DLVVEAVTRIEKQQYEQNNILERIM---QFVAM----------DVDGDSFESCFAQLLKS
FQDPNHRAEKVRRVARGLSLVENEALAEFVDMLMTE--------ARPANIYPPQ
>DFA_11774
DPSRLDLSLQTSPFEEKVT-----------------------------------------
------------------------------------------RNGLQK--NIRVVIKNSP
FTVQFKLRKH-DIDLNHV---AFEATLVYDSDSEKEVDFVKSKPVEYKSTPNETGDTITM
ELRIKVLTSQHEDMFFKVKIEGFD---------------------------------PIS
KE-S-------------------------IKHLSAYTQPIKVISKPEQLKKKQPQKRSWN
DILMDSVTKIQMQQSEQQRLIEKLI---DHNF---KGTTATTGSLGKVEFEDAFKMMMSS
YVDPRQRVEKVRRVFRNASSRDSETLSELLDLFITE--------IAPLPLSPTQ
>PPL_05090
-NERLELILQTSPFEEKVT-----------------------------------------
------------------------------------------RNGLQK--NIRVVIKNSP
FTVQLKMKKH-DIDLNNV---AFEAVLLYDNDTEKEVDFVKSKPVEHKSTPNDIGDMVTV
ELRIKVLTSQHEDMFFRVKIEGFE---------------------------------PIT
KQ-P-------------------------IKNLYALTSPIKVISKPEQLKKKQPPKRSWN
DILMDSVTKIQMQQSEQQRLIEKLL---DHNFKTLATQQILQTIPQRMEFEEAFKHMMNA
YVDPRQRAEKVRRVFRNTSARDSETLSELLDLFITE--------IAPLPMSPNQ
>Pmul_g4748
-NERLELILQTSPFEEKVT-----------------------------------------
------------------------------------------RNGLQK--NIRVVIKNSP
FTVQLKLKKH-DIDLNNV---AFEATLLYDNDTEKEVDFVKSKPVEHKSTPNDIGDMVTV
ELRIKVLTSQHEDMFFRVKIEGFE------------------------------------
------------------------------------------------------------
------------------------------------------------------------
------------------------------------------------------
>Pvio_g1605
IVERLELVSQTSPFEEKVT-----------------------------------------
------------------------------------------RNGLQK--NIRVVIKNSP
FNVQLKLKKH-DIDLNHV---AFESTLLYDCDTEKDVDFVKCKPVEHKTTPNDIGDTVNV
ELRIKVLTSQHEDMFFRVKVEGQD---------------------------------PIT
KE-P-------------------------IKGLYAMTSSIKVISKPEQLKKKQPPKRTWN
DILLESVSKIQHQQYEQQKLIERLI---QQQQT--TGTTPGSSLNNNSSFEDSFKQMMNA
YIDPRQRAEKVRRVFRNASARDSETLSELLDLFITE---------EPLPVSP--
>DDB_G0286447
HEERLELASQSSPFEEKVT-----------------------------------------
------------------------------------------LNGLQK--NIKVVIKNSP
FNVQLRLKKANEIDLNCV---AFESTLLYDCDTEKEVDFVKVKPVEHKASPNETGELVNI
ELRIKVLTSQHEDMFFRVKIEGQD---------------------------------PIS
KE-P-------------------------IKGLYALTHSIKVISKPEQLKKKQPPKRTWN
DILLESVSKIQHQQHEQQKLIEKLL---QQQAGTTTTTTTTSSNNNISGFEDSFKQMMNA
YTDPRQRAEKVRRVFRNASSRDSETLSELLDLFITE--------VAPLPNSPPR
>Dint_g2825
HEERLELVTQSSPFEEKVT-----------------------------------------
------------------------------------------LNGLQK--NIKVVIKNSP
FNVQLRLKKANEIDLNCV---AFESTLLYDCDTEKEVDFVKVKPVEHKASPNETGELVNI
ELRIKVLTSQHEDMFFRVKIEGQD---------------------------------PIS
KE-P-------------------------IKGLYALTHSI---------------KRTWN
DILLESVSKIQHQQHEQQKLIEKLL---QQQAGTTTTTTTTSS------FEESFKQMMNA
YTDPRQRAEKVRRVFRNASTRDSETLSELLDLFITE--------VAPLPISPPQ
>Dfir_g9606
LEERLELSSQSSPFEEKVT-----------------------------------------
------------------------------------------LNGLQK--NIKVVIKNSP
FNVQLRLKKANEIDLNCV---AFESTLLYDCDTEKEVDFVKVKPVEHKASPNETGEMVNI
ELRIKVLTSQHEDMFFRVKIEGQD---------------------------------PIT
KE-P-------------------------IKGLYALTHSIKVISKPEQLKKKQPPKRTWN
DILLESVSKIQHQQHEQQKLIEKLL---QQQAGTTTTTTTTSPNNNNTGFEESFKQMMNA
YIDPRQRAEKVRRVFRNASTRDSETLSELLDLFITE--------VAPLPISPPQ
>Dcit_g4071
HEERLELVSQSSPFEEKVT-----------------------------------------
------------------------------------------LNGLQK--NIKVVIKNSP
FNVQLRLKKANEIDLNCV---AFESTLLYDCDTEKEVDFVKVKPVEHKASPNETGELVNI
ELRIKVLTSQHEDMFFRVKIEGQD---------------------------------PIS
KE-P-------------------------IKGLYALTHSI---------------KRTWN
DILLESVSKIQHQQHEQQKLIEKLL---QQQAGNTTTTTTTSSNNNNSGFEESFKQMMNA
YTDPRQRAEKVRRVFRNASKIDSETLSELLDLFITE--------VAPLPNSPPR
>DPU_G0068462
CDERLELVSQTSPFEEKVT-----------------------------------------
------------------------------------------LNGLQK--NIRVVIKNSP
FNIQLKLKKP-DIDLNCV---AFDSTLLYDCDGEKEVDFVKVKPVEHKATPNESGDSVNI
ELRIKVLTSQHEDMFFRVKIEGQD---------------------------------PIT
KE-P-------------------------IGGLYALTTSIKVISKPEQLKKK--------
------------------------------------------------------------
------------------------------------------------------
>Dros_g3640
VEERLELILQTSPFEEKVT-----------------------------------------
------------------------------------------LNGLQK--NIRVVIKNSP
FNVQLKLRKA-DIDLNCV---AFESTLLYDCDTEKEVDFVKVKPVEHKATPNETGEIVNV
ELRIKVLTSQHEDMFFRVKIEGQD---------------------------------PIT
KE-P-------------------------IKGLYALTTSIKVISKPEQLKKKQPPKRTWN
DILLESVSKIQHQQYEQQKLIEKLL---QQQNSTNKNTNSNSNLNINSSFEDSFKQMMYA
YTDPRQRAEKVRRVFSNASIRDSDTLSELLDLFITE---------EPLPISSPS
>DLA_05577
EDPRLDLILQTSPFEEKVT-----------------------------------------
------------------------------------------RNGLQK--LIRVVIKNSP
FNVQLKLKKS-DIDLNHV---AFESTLLYDYDNEKEVDFVKCKPVEHKATPNEQGDTINV
ELRIKVLTSQHEDMFFRVKVEGQD---------------------------------PIT
KE-P-------------------------IKGLFCQTNPIKVISKPEQLKKKQPPKRTWN
DILMESVSKIQHQQNEQQKLIEKLI---DYNIKILNATTLMAQNSGKTEFEDSFKQMMNA
YTDPRQRAEKVRRVFRNASSRDSETLSELLDLFITE--------IAPLPISNTH
>Dcav_g5165
SGDHLEVVAQQSPFEEKVT-----------------------------------------
------------------------------------------RNGLQK--LIRVVIKNSP
FNVQIKLKNQSEFDLNQV---NFESTLIYDHDGHKQVDFVKNKPLDSKATPNETGDMVTI
ELRIKVLTSQHEDMFFRVKIEGKD---------------------------------PIA
PHAP-------------------------IPGLYVYTGPIKVISKPEQIKKVVPSKRTFN
EMLFDSVQKIEKQQNE---LVEKIMFG----------------QKPKVDFEEAFKQLMTI
YADQRQKVEKFRKIWR-TNQRDHELYSEFTDLFFTE--------NAPI------
>ACA1_275790
EGPQLALVRQTSSVVERVS-----------------------------------------
------------------------------------------RNGLQK--NVHVVVKACP
FALHIALAQPPPLSLKWL---ALEASLVYDSEALKPVSFVKTKPIEYKPVVNESGDQVTL
NMKIKVLTSQHEDMFFRVRVAALQ---------------------------------QKT
RQ-PL------------------------VPPLELVSEPIKVISKPKQSKKKTQSKRSLN
DLLIEAVHRIELHQRRQHRLVDHLL---KRRRLLMPPLGDSSSAEPVDELEQGLEQFLAV
YAPFEERAARIRRFMRRASSQDAERVGTFFTCAVTALNPLKQVKVCPHQQELAR
>ACA1_220190
LAPSLCVLKQNSLSEEKFT-----------------------------------------
------------------------------------------RGGKPH--KVHVVVKNSP
FVVSLATAANGELDLGKL---TFDCKLLYDTENEKEVDFVENKPFQFKVNVVNGGRQVDI
EVRLKVLSSQHEDMFFVVKFMALD---------------------------------PLT
KR-E-------------------------VSPYLVVSLPIKVISKPEQLKKRRPSKRTLN
DMLIEALTRIEQNQQSQQQLLDQLA---EGTGITVEIEDDEDEADPAMEFEEALDTLLQK
YSPDSEREAKIQKVLLQ-SPLSRENLVELYDLFVSEGLQP----SCPHRAELER
>g26
SSSLVDLLQQDAVAVEQST-----------------------------------------
------------------------------------------NTNKKQPVDVYVVIKNQP
FNIYLKSTNTSRVNFNTS---TVKAQLYYDCEPPKPVDYIQHEPLQYVVTPNTSGSEVSV
EIKIGILSSQHQGSLFVVMLQVVD------------------------------------
-----------------------------LPGSVVASNPIRIVSKIDHIRKEGVSKPTFN
EIIMDRLANLEAQQEDQIKFLQHMI---EKQGTNTTSLTPSPSPQATTPTNTPTLPSLAI
SNPPMSRSDEIRYPISLRHPKT-------IDQFRTAAQE-----AGPFRM----
>PPL_04431
NTPIVEIIKQGAVAVEEIRVTPSKNSANKT------------------------------
--RFL-PTFHTPPPAGGH--------LMHPLHLA---AHQYHQQAMIK--QVHVVVKNTP
FGITIKSNDPTRVNFHNY---VVKSTLLYDCDPPKPVDFIHQEPLQYVATVNEEGDEVVV
DIKMSILSSQHQGSLFIVVLHITHSTAPT----------------------------PSN
SE-PISTIMAHLNNNALT--STS------LHQMCVISHPIRIVSKVDHVKKEGVPKKTFH
EILTDKLKKLQKSQEGQSKWIKNLY---EQHSIQFDYQPYIKKVNGEMYFQNSFNRVVEV
YKPLEDKKDAIKKMVELLRSED---LEQLVKIFIEELHGMGNLTDCPSKKELER
>DFA_06945
NQPIVEIIKQGAVAVEDVRIAPNKNQSK--------------------------------
--RFL-PTFYHPPPAAMA--------GMHPLHLAAHHAHQYHQQSLIK--QVHVIVKNTP
FGITLKSNDLSLVNFHSY---VVKATLLYDCDPPKPVDFIHQQPLQYVATVSEDGNEVVV
DIKMSILSSQHQGSLFIVVLHVSHTSAPT----------------------------PAN
NE-PLSTISAHLNNNVLTG-STN------LNQLCVISHPIRIVSKVDHVKKEGIPKKTFH
EILTDKLKRLQKCQDGQSKWIKNLF---DQHHCQFDYRPFIDPLNGEIYFQNSFNRVVES
YKSIDDRKEEIKKMVKILHSED---LEQLVNVFIEELHDKEIPHIHPNHHPHHM
>DLA_05575
NQSLAEIVKQGAVAVEEVKVAQPKHQT-----------------------PGSTNSSPKK
SN---------QTPNITSSSDTYQYQSMNPYYIQQTMYHGQQPGSFMK--QIHVVVKNTP
FGITLRTNDINRLNFHNY---VVKATLLYDSDPPKYVDFIHNEPLQYVATVSEDGSEVTV
DVKVGILSSQHQGSLFIVVLYITYVNTPS----------------------------PSN
NE-PIPNILSQIGNNSIH--SLS------LQNLCAVSHPIRIVSKVDHVKKEGIPKKTFH
EILTDKLKKLQKSQEHQSKWIKNLY---DQHHISFDMVPYSSNISTETNFQNSFNRVVEA
YKPSDQKLQQIKLMVSLLKSED---LSQLVATFMDELNKTPNQTECPSRLELEK
>Dcav_g5163
NQPIIEIIKQGAVAVEEVKVAPAKGTQ----------------------------SKHYK
NS----------------SQSTQTINSTNPYFVQQILYHQQQQSNFMK--QIHVVVKNTP
FAITLKSNDPHRFNFHNY---AVKATLIYDSDPPKYVDFIHNEPLQYVATVSEDGSEVVV
DVKVGILSSQHQGSLFIVVLYVTYTGTQS----------------------------PSI
SE-PIGNIINHISNNNVH--SLN------LTNICVASHPIRIVSKVDHVKKEGIPKKTFH
EILTDKLKKLQKSQEHQSKWIRNLY---DQHHISFDMNPYTSSTIAENNFQNAFNRVVEA
FKPESERQTIIKKMVELLKSDD---LEQLVKTFIDELNNTNPTTECPSRKELER
>DDB_G0270306
NQALIELTKQVAVAVEEIKFSPNSTSNNST-----PTNNKLKSSSSSISNCDSPSSKSKS
NSSTSTPTSQPQTPSQLPQQQHYSANSMNPYYAQQVLLQLQKPSTFVK--HVHVVVKNTP
FGITLRSKEPLQFNFQNY---VIKATLLYDSDPPKMVDFIHNEPLQYVATVSEDGSEVCV
DVKVGILSSQHQGSMFLVVLHISHCSAPT----------------------------PSN
SE-PISTILTNIGNNSIH--SLN------VTNICVVSHPIRIVSKLDHVKKEGIPKRTFH
EILTDKLKKLQKSQDSQSKWIKNLY---QQHGAQYDMEPYNSTFSSTSHFQNSFNRVVEV
YNPEYERVEVIRKMVQQLKSYD---LEQLVSTFIDELKCGYEST----------
>Dint_g1254
NQALIELTKQVAVAVEEIKFSPTSANSNAT----TPTNNKLKSS---TSNCDSPSTKSKS
NSSTSTPTSQPQTPSQLPQQQHYSANSMNPYYAQQVLLQLQKPSTFVK--HVHVVVKNTP
FGITLRSKEPLQFNFQNY---VIKATLLYDSDPPKMVDFIHNEPLQYVATVSEDGSEVCV
DVKVGILSSQHQGSMFLVVLHISHCSAPT----------------------------PSN
TE-PISTILTNIGNNSIH--SLN------VTNICVVSHPIRIVSKLDHVKKEGIPKRTFH
EILTDKLKKLQKSQDSQSKWIKNLY---QQHGAEYDMEPYNSSVSSTSIFQNSFNRVVEV
YNPEYEREEVVRKMVEQLKSYD---LEQLVSTFIDELKCGYEST----------
>Dfir_g9529
NQALIELTKQVAVAVEEIKFSPTSANNNAT------SNNKLKSS---TSNCDSPSSKSKS
NSSTSTPTSQPQTPSQLPQQQHYSANSMNPYYAQQVLLQLQKPSTFVK--HVHVVVKNTP
FGITLRSKEPLQFNFQNY---VIKATLLYDSDPPKMVDFIHNEPLQYVATVSEDGSEVCV
DVKVGILSSQHQGSMFLVVLHISHCSAPT----------------------------PSN
TE-PISTILTNIGNNSIH--SLN------VTNICVVSHPIRIVSKLDHVKKEGIPKRTFH
EILTDKLKKLQKSQDSQSKWIKNLY---QQHGAEYDMEPYNSSMSSTSNFQNSFNRVVEV
YNPEYEREEVVRKMVEQLKSYD---LEQLVSTFIDELKFGYEST----------
>Dcit_g2452
NQALIELTKQVAVAVEEIKFSPSSTSNNAT-----LTNNKLKVST--TSNCDSPSSKSKS
NSSISTPTSQPQTPSQIPQQQHYSTNSMNPYYAQQVLLQLQKPSTFVK--HVHVVVKNTP
FGITLRSKEPLQFNFQNY---VIKATLLYDSDPPKMVDFIHNEPLQYVATVSEDGSEVCV
DVKVGILSSQHQGSMFLVVLHISHCSAPT----------------------------PSN
TE-PISTILTNIGNNSIH--SLN------VTNICVVSHPIRIVSKLDHVKKEGIPKRTFH
EILTDKLKKLQKSQDSQSKWIKNLY---QQHGAEYNMEPYNSSLSSTSHFQNSFNRVVEV
YNPEYERVEVIRKMVEQLKSYD---LEQLVSTFIDELKCGYEST----------
>Dros_g1971
NQALIELTKQVAVAVEEIKFSPGCSNNSNNNSIPSTPTNKLKS----INNCDSPSSKSKS
NSNVST----PQTPSQLSQQQHYSTNSTNPYYAQQVLLQLQKTSTFIK--HVHVVVKNTP
FGITLRSKEPLQFNFQNY---VIKATLLYDSDPPKMVDFIHNEPLQYVATVSEDGSEVVV
DVKVGILSSQHQGSMFLVVLHISHSSVPT----------------------------PSN
NE-SINTILTNIGNNSIH--SLN------ISNICVVSHPIRIVSKLDHVKKEGIPKRTFH
EILTDKLKKLQKSQDGQSKWIKNLY---QQHGVNYDMEPYNSSTFTTNNFQNSFNRVVEV
YNPLYEREDVVRKMVEQLKSFD---LDQLVTTFIDELKSGYDNH----------
>DPU_G0075578
NQPIIELTKQVAVAVEEIKFSPTNTSNS----------GKQQK----QNSCDSPSAKSKT
GAST------PQTP----NQQHYSMNSLNPYYAQQVLLQYQKPATFVK--HVHVVVKNTP
FGITLKSKEPLQFNFQNY---VIKATLLYDSDPPKMVDFIHNEPLQYVATVSEDGTEVTV
DVKVGILSSQHQGSMFLVVLHVTHCSAPT----------------------------PSN
TE-PIGTILTNIGNNSLH--SLN------LTNLCVVSHPIRIVSKLDHVKKEGIPKRTFH
EILTDKLKKLQKSQDSQSKWIKNLY---QQHGADFDMEPYKESINSSNNFQNSFNRVVEV
YNPDYEKQDVIRKMVEQLKSIE---LEQLVTTFIDELKSGYEST----------
>DDB_G0286351
NQALIEITKQGAVAVEEIKFSPPKLQTLIS----SIQNGGSPI----INKNGSPAANALK
NKQIL----QLQGQ---QQSSVYSLNSLNPYYVQQVLCQLQKPHNFIK--QVHVVVKNTP
FGISMKSNDP-QFNFHNY---VIKATLLYDCDPPKMVDFIHNEPLQYVATVSEDGTEVVV
DVKVGILSSQHQGSMFLAVLHISHTSVPS----------------------------PSP
NE-PIMTILNNIGGNSIA--NLNSQLPNPIYNLCVVSHPIRIVSKVDHVKKEGIPKKTFH
EILTDKLKKLQKFQDSQSKWIKNLY---QQHLIEFDMEPYCSKQNQSSNFQNSFNRVVEA
FKPESERKDIITKMVEQLRSDD---LEQLVATFMDELGVGDANSNCPSKKELER
>Dcit_g4072
----------XAVAVEEIKFSPPKLQTLIS----SIQNGSSPI----INKNGSPAANALK
NKQIL----QLQGQ---QQSSVYSLNSLNPYYIQQVLCQLQKPHNFIK--QVHVVVKNTP
FGISMKSNDP-QFNFHNY---VIKATLLYDSDPPKMVDFIHNEPLQYVATVSEDGTEVVV
DVKVGILSSQHQGSMFLAVLHISHTSVPS----------------------------PSP
NE-PIMTILNNIGGNSIA--NLNSQMPNPIYNLCVVSHPIRIVSKVDHVKKEGIPKKTFH
EILTDKLKKLQKFQDSQSKWIKNLY---QQHLIEFDMEPYCSK-------------IVEA
FKPESERKDIITKMVEQLRSDD---LEQLVATFMDELGVGDVNSNCPSKRELER
>Dfir_g9608
NQALIEITKQGAVAVEEIKFSPPKLQTLIS----SIQNGGSPI----ISKNGSPAANALK
NKQIL----QLQGQ---QQ-SVYSLNSLNPYYVQQVLCQLQKPHNFIK--QVHVVVKNTP
FGISMKSNDP-QFNFHNY---VIKATLLYDSDPPKMVDFIHNEPLQYVATVSEDGTEVVV
DVKVGILSSQHQGSMFLAVLHISHTSVPT----------------------------PSP
NE-PIMTILNNIGGNSIA--NLNSQLPNPIHNLCVVSHPIRIVSKVDHVKKEGIPKKTFH
EILTDKLKKLQKFQDGQSKWIKNLY---QQHLIEFDMEPYCSKQNQSSNFQNSFNRVVEA
FKPEYERKEIITKMVEQLRSDD---LEQLVATFMDELGVGDANSNCPSKRELER
>Dint_g2824
NQALIEITKQGAVAVEEIKFSPPKLQTLIS----SIQNGGSPI----INKNGSPAANALK
NKQIL----QLQGQ---QQSSIYSLNSLNPYYVQQVLCQLQKPHNFIK--QVHVVVKNTP
FGISMKSNDP-QFNFHNY---VIKATLLYDSDPPKMVDFIHNEPLQYVATVSEDGTEVVV
DVKVGILSSQHQGSMFLAVLHISHTSVPA----------------------------PSP
NE-PIMTILNNIGGNSIA--NLNLQLPNPIYNLCVVSHPIRIVSKVDHVKKEGIPKKTFH
EILTDKLKKLQKFQDSQSKWIKNLY---QQHLIEFDMEPYCSKQKQSSNFQNSFNRVVEA
FKPESERKEIITKMVEQLRSDD---LEQLVATFMDELGVGDSNSNCPSKRELER
>Dros_g3641
NQPLIEITKQGAVAVEEIKFSPPKLQSLIS----SVQNGGSPL----INKNGSPAANALK
NKQIL----QLQGHGIVQQSNIFSLNSLNPYYAQQVYCQFQKPHNFIK--QVHVVVKNTP
FGITMKSNDP-QFNFHNY---VIKATLLYDSDPPKMVDFIHNEPLQYVATVNEDGSEVVV
DVKVGILSSQHQGAMFLAVLHISHSSVPV----------------------------PSP
NE-PIMTILNNIGNNSIQ--NLN-QSSHPIYNLCVVSHPIRIVSKVDHVKKEGIPKKTFH
EILTDKLKKLQKFQDGQNKWIKNLY---QQHLIEFDMEPYCSKQKQSNNFQNSFNRVVES
FKPESERKEVIAKMVEQLRSDD---LEQLVSTFMDELGVSNSDNNCPSKRELER
>DPU_G0068456
NQPLIEITKQGAVAVEEIKFSPPKLQSLIA----AANQ---------MTKNGP----ALK
NKHIL----QLQNQ----QSSIISLNSLNPYYAQQVLLQLQKPHNFIK--HVHVVVKNTP
FNITMRSNDP-QFNFHNY---VIKATLLYDSDPPKMVDFIHNEPLQYVATVSDDGTEVTV
EVKVGILSSQHQGSMFLAVLHISHTTVPP----------------------------PTS
SE-PIMTILNNIGNNSLA--NAS-QT---IYNICMVSHPIRIVSKVDHVKKEGIPKKTFH
EILTDKLKKLSKFQDGQSKWIKNLY---QQHQIEFDMEPYCPKPQQANNFQNSFNRVVEA
FKPENERKDIIQKMVEQLRSDD---LEQLVSTFMDELGASDTSSNCPSKIELQR
>Pvio_g1607
NQALIEITKQGAVAVEEIKFTPPKGSSNNSSS---------------CNSPATPSSKSVK
SN-------QANSPSPSSNQLLYSINSLNPYYTQQVLQRFQQPHSFVK--QVHVVVKNTP
FGVTLKTNDLSKLNFHNY---VVKATLLYDSDPPKHVDFIHNEPLQYVATVNDDGSEVTV
DVKVGILSSQHQGSMFLVVLHITHTSSPS----------------------------PSN
QE-PISTILNHINSNSIH--SQS------LSHLVVVSHPIRIVSKVDHVKKEGVPKKTFH
EILTDKLKKLSKSQEGQSKWIKNLY---EQHHINFDMEPYNSKSQNSNNFQNSFNRVVEA
FKNENDRKETIKNMVQLLKSDD---LEQLVKTFMDELGNVNDDSNCPSKKELER
>ACA1_101390
SGAELVILQLSSLDQEEVY-----------------------------------------
------------------------------------------RNAEKK--IVHAVIKNIP
FAMELGFRGPYVVDFHKF---TLKCTLLYDTQGERTVDWVKSSPIDCVVQVNETGERATT
EVRLQALSSQHEDMAFRIKYTAVP---------------------------------PAT
SN---------------------------LEPLVVVSEPIKVVSKQSQLKKNKKPKRTAA
AVIADSLARIEAQQRQQQSLINSLI---QTVAILQQTRQHT--QEATLQFEHHLSGLMAT
FAPPAERATCIHRVFRDHSSRAGEVVEALLTESLTAAKPNDQQVYDPNAYDLHH
>AAC41578
SGDFIISYHHKLPHEERQM-----------------------------------------
------------------------------------------LDGTTK--NVGVVIKQSA
FLVVITSRTSS---LENC---SVDCTLLYDNPDMSAVHFINQKPITFNSQVSDH-NSMNV
ELRILVLSSQHEDMLFRIKFDLYN---------------------------------PQR
-----------------------------EKIETLYSEPLRVISKADSGKKKVRIKRD--
--PLPKISQRELTESEKENIIQTLQ---YQQTILKELSQ----QSSTNPLTYPLVETLNI
YLPQTQRIPQLLRFVSDLSPQESMVINELLQTYRDYKKSQ--------------
>XP_651635
QGQFLVTCQHKLPKEERIE-----------------------------------------
------------------------------------------ADGTTK--EVHVVIKQSS
FIVSISSES---IILEGC---NVDCSLVYDNDGLTEVHYINQKPISFTAQLSSP-NRITC
DVRILVLSSQHEDMLFKVIFKLTNKKG---------------------------------
-----------------------------EQIATLHSFPIRVISKADGKKKVPNSKPEKS
KIVIQSLSSQNANEQTEESVLQILQ---YQQSILRDLTQ----QTNVNPLSSPLVGLINS
YQPQNQRIPQLLRIISSLSPQENALISELVSLIAGINTSVQ---TDPQQQIVQP
>DLA_07383
YSSILQVVEQESISTENVI-----------------------------------------
------------------------------------------INNRNA--SAHIVVKNTC
FVVKIKSMDMNILNFSNN--CLVKAALFYANEPLKEVSYIQTPPINYFGASTGQGEYFAL
DIKISILSSQHQGNMFYIMFYVSD---------------------------------PTK
PT---------------------------QQPYQVLSHPIRVVSKVDHIKKDGNGKQTFI
DILTDRLTTLENIHMSQSNILSIMM---KQRGLVLTEFDDESIKQTAERFLDSFNKVIKV
YKQVNNNNNELAKFLDSLTESEKSILSDLLDSLTFNEPNLLK--NCPHRK----
>DFA_08790
ITQFVEIVEQECISIESVT-----------------------------------------
------------------------------------------LNNRNA--NVHVVVKNTS
FSLKIRSLDMNIINFANS---HVKVNLYYANDPMKEVSFIHTPPIQYVGSSCNNGEMFSM
DVKISILSSQHQGNLFYLMMNIND---------------------------------AKS
SY---------------------------PQPHIYLSHPIRVVSKVDHIKKDVNGKQTFI
DILTERLNKIESLQASQEHLVGQMY---KQRGLIISSLPLHDDKNIAENFLEAFNRVIKV
YKIHQTKSLNVQPIVDSLDNDEKAILSDLLDSFTFDDPNIHKQQSTPFKHASDQ
>PPL_00580
FSQYLEIVEQECISVENVI-----------------------------------------
------------------------------------------LNNRNS--NVHIVVKNTS
FVLKIRSLDLSAINFTSC---HVKAGLYYANEPMKEVSFIQTPPITYVGSSCPAGEYFTI
DIKISILSSQHQGNMFYVMLHAID---------------------------------SGN
K----------------------------NASHYYLSHPIRVVSKVDHIKKDPNGKQTFI
DILTDRLNTLESIHVGQSNILCSML---KQRGLSYSELDPLDIKKKAEQFLDSFNNVIRV
YKNLDSKKL---NFLENLTNDERNILSDLLDSFTFDDPIVKNHQDCPYRKQAEQ
>DDB_G0287317
NSPYLEVIEQESISVENVI-----------------------------------------
------------------------------------------INNRNS--NVHIVVKNTS
FVLKIRSLDLNKINFSSS---CVKAGLYYVNEPLKEVSFIQNPPITYVGSSCKNGEQFAI
DIKISILSSQHQGNLFYIMVHVSPENQKSI-TKDGKEAIVPTTSSTSTSSSATSTTSSST
SS---TTTTSSTSNSSTPGSTMGC----INGGNSILSFPIRVVSKVDHIKKDPNGKQTFI
DILTDRLSSLENLHLTQSALLSNML---KERGISFSEYSEPELKNTAERFLECFNRVIKV
YKHYGKKSFELSKFISSLDNDEKNILVDLLESFTFDESSQVKSLTCPYKQQAEQ
>Dfir_g2587
NSPYLEVIEQESISVENVI-----------------------------------------
------------------------------------------INNRNS--NVHIVVKNTS
FVLKIRSLDLNKINFSTS---CVKAGLYYVNEPLKEVSFIQNPPITYVGSSCKNGEQFVI
DIKISILSSQHQGNLFYIMVHVSPENQKTITSKDGKEAIVPTTSISTSTSTSSSSSTTTT
SS---SSSSNS---SSIPGSTMGC----INGGNSILSFPIRVVSKVDHIKKDPNGKQTFI
DILTDRLSSLENLHLTQSGLLSNML---KERGISFSEYSEPELKNTAERFLECFNRVIKV
YKHYGKKSFELSKFISSLDYDEKNILVDLLESFTFDESSQVKSLTCPYKQQAEQ
>Dint_g5765
NSPYLEVIEQESISVENVI-----------------------------------------
------------------------------------------INNRNS--NVHIVVKNTS
FVLKIRSLDLNKINFSSS---CVKACLYYVNEPLKEVSFIQNPPITYVGSSCKNGEQFVI
DIKISILSSQHQGNLFYIMVHVSPENQKTITTKDGKEAIVPTTTTSTTTSTTTSTTTSTS
TS---SSSSSSISNSSVPGSTMGC----INGGNSILSFPIRVVSKVDHIKKDPNGKQTFI
DILTDRLSSLENLHLTQSALLSNML---KERGISFSEYSEPELKNTAERFLECFNRVIKV
YKHYGKKSFELSKFISSLDYDEKNILVDLLESFTFDESSQVKSLTCPYKQQAEQ
>Dcit_g7491
NSPYLEVIEQESISVENVI-----------------------------------------
------------------------------------------INNRNS--NVHIVVKNTS
FVLKIRSLDLNKINFSSS---CVKAGLYYVNEPLKEVSFIQNPPITYVGSSCKNGEQFAI
DIKISILSSQHQGNLFYIMVHVSPENQKTITTKDGKEAIVPTTSTSSSTSTSSTSSSSSS
SS----------LNSSIPGSAMGC----INGGNSILSFPIRVVSKVDHIKKDPNGKQTFI
DILTDRLSSLENLHLTQSSLLSNML---KERGISFSEYSEPELKNTAERFLECFNRVIKV
YKHYGKKSFELSKFVSSLDNDEKNILVDLLESFTFDESSQVKSLTCPYKQQAEQ
>DPU_G0053728
SSPYLEVIEQESISIENAI-----------------------------------------
------------------------------------------INNRNS--NVHIVVKNTS
FVLKIKSLDISKVNFSSS---CVKAGLYYVGDPLKEVSFIQNPPITYVGSSCKNGEQFAI
DIKISILSSQHQGNLFYILVTASPD--------------------------------ASN
KN---------------------------GATHTVLSFPIRVVSKVDHIKKDPNGKQTFI
DVLTDRLTTLERIHQDQSTLLSKML---KERGISYTEYTESDLKNTAEKFLESFNKVIKV
YKNYGKKTLELSNFISGLEYDEKNILVDLLESFTFDESSQVKSNTCPYKQQAEQ
>Dros_g11108
NSPYLEVIEQESISVENVI-----------------------------------------
------------------------------------------INNRNS--NVHIVVKNTS
FVLKIKSLDMNKINFSTS---CVKAGLYYVNEPLKEVSFIQNPPITYVGSSCKNGEQFAI
DIKISILSSQHQGNLFYIMVNVSPENLKA-TPKDSKDSKLETTLTTTTSTTTTSTSPSCN
SL---------------------------PIGNSILSFPIRVVSKVDHIKKDPNGKQTFI
DILTDRLSVLENIHMTQSSLLSNML---RERGISFSEYSEPDLKNTAERFLECFNRVIKV
YKNYCKKSLELSNFINSLEYDEKIILVDLLESFTFDESSQVKTNTCPYKQQAEQ
>Pvio_g6906
ISPYLQVCEQECISTENII-----------------------------------------
------------------------------------------LNNRNC--NLHIVVKNTS
FVLKIKTNDMSQVNFAAC---NVKAGLYYASDPLKEVSFIQNPPITYVGSACNNGEVFSI
DTKISILSSQHQGNLFYIMVTCVPENNK--------------------------------
-----------------------------TQVHTVLSFPIRVVSKVDHIKKDPNGKQTFI
DILTERLNVLENYHVSQSQLITNLL---KQKKKDPNEYSEPELKNTAERFLECFNRVIKV
YKGYDKKAPELSDFLETFTEDEKYILVDLLDSFTFDESSQKKQLSCPYRQQAEQ
>Dcav_g8389
ISQPFNVSEQECISTENVI-----------------------------------------
------------------------------------------LNNRNA--NVHIVVKNTC
FVVKIRSLDTSAINFSNS---LVRAGLFYAYDPLKEVNYIQTPPINYFGSAGNQGETFSL
DIKISILSSQHQGNLFFIIFYVSD---------------------------------PLK
PN---------------------------QPPHQVLSHPIRVVSKVDHIKKDGNGKQTFI
DVLTDRLNTLENIHISQSNILSLML---KQRGLMLTEFDDIDLKQTAEKFLESFNKVIKV
YKNINNKSTDLSKFIETLNGDEKNILVDLLDSFTFNEPSLVK--DCPHRHQVEQ
>XP_653185
---LLTLERQTSSSTEFIN-----------------------------------------
----------------------------------------------EK--EVCVVVKQSI
FTLTITSPH--RID-------TIDCELVYDMDDLKPVGYVSQNPLSFKVQQITS-NTVNV
ECKLAVLSSQHEDLLFRVHVKLLLGD----------------------------------
-----------------------------SVIGSIYSHPIKSTSKADSHRKTKLNKNC--
--FETKPKKISKIKKDSKKLTSALILP-QERSLLIQKLNDNLNNEKTKTLNGSISELIWK
LSDYNQHVQMICEVLNLFTPEQLEVLQEIASIFQS---------ACPIQNTQEQ
>XP_653278
---KVFLERQTCVMNEKVG-----------------------------------------
------------------------------------------KN------EVYVVVKQTN
FMLCLTSVE-P---IENA---EVTCELLYDIPELKPVPYVSQKPISYKVQQVSN-EAINI
ECKLNVLSSKHEDMLFKIRANVYNNG----------------------------------
-----------------------------VVVGEVISYPIRCTSKIDGTKKSRQINKSHQ
QIEATKPKKLPIPNSATQRFELALL---SSNTILLERLSSLTRETKITTIEAGIQAICEK
MAEYSTLQVHLMNVLGGLDIEQSNTLFEICSVIQS---------MFPQQYTFQP
>XP_001913675
-ENTLFIERQTSVMTEMVK-----------------------------------------
----------------------------------------------GE--EILVVVKQCN
FVLTISSNT-----LEGA---EICCELLYDSPELKPVSFINQPPIKYKALQASE-HSLNV
ECKLNVLSSQHEDHFFRVKVTVLLEG----------------------------------
-----------------------------KNIGDVLSSPIRSISKLDPHKKELIKKKSEA
RIVIHSTEKLEENKNIKSFLLTIL----SQNTTLLEQIKQKQSEDDLSSLENGFLCFIDR
YNQSGRRKNLIIDAIARLNDTSLQGLDEISNVVEATLPDERRRTDYPY------
>EMD45899
-NQSIFIERQTCARTQVIG-----------------------------------------
----------------------------------------------NK--EIYIVVKQNN
FYIQLRSET---MQLTEC---EFKCVLIYDTPDKRLVPFVNASPIKYKIHQLTT-HSVSI
ESKLTVLSSQHEDMLFIVRIDILNHK----------------------------------
-----------------------------ELITKLFSAPIKVTSKPESKKKLKFDKRD--
--NEKKPKICENLNISNSSCVFTLL---ATNSILMEQIRKNLNIKPIETLENGLKKYIRL
MLDFSCHQYYLFDSLKSLSPQQITALEEISNVFSHSSH------SIPFNQQIQS
>g4756
STNRYCINLHDTLSQETTR-----------------------------------------
------------------------------------------NNGKDL-ITHFVVVKNTP
FLINISSKD-SSVNFRKT---KITATLIYDCEPRREVSLLRSSPLEYVTHLSSNGELITI
EARIHVLTSQNENSLFRVNLKFNDE-----------------------------------
---------------------------------ELLSEPLKVISKADNLKKPSQKKRNAS
DAFGDTLQRIEQQQQEQKNLIDMLY---QQNQLLMTQLQAPPSLSSERDFHSALRTFLNC
YKTATDRPHKVRLLNDSLSTEQQDALSCLTTNVLQVQNSTGDSLALPSEDHFER
